# Supplementary material for: Snail1 Induced Suppression of Proliferation via EGR1, FOXO1, and CEPBγ Creates a Vulnerability for Targeting Apoptotic and Cellular Senescence Pathways
Source: Cancers (Basel). 2026 Feb 4;18(3):510. doi: 10.3390/cancers18030510 (PMC12896619; doi:10.3390/cancers18030510)
Supplement: Supplementary file 1 [file cancers-18-00510-s001.zip]

Archive with 4 entries (4 files):
- cancers-4104025-supplementary-1.pdf
- Table S4 RNA-Seq Hits List.xlsx
- Table S5 ChIP-Seq annotated_peaks_C4-2B.xlsx
- Table S6 ChIP-Seq annotated_peaks_DU145.csv
