# Supplementary material for: Snail1 Induced Suppression of Proliferation via EGR1, FOXO1, and CEPBγ Creates a Vulnerability for Targeting Apoptotic and Cellular Senescence Pathways
Source: Cancers (Basel). 2026 Feb 4;18(3):510. doi: 10.3390/cancers18030510 (PMC12896619; doi:10.3390/cancers18030510)
Supplement: Supplementary file 1 [file cancers-18-00510-s001.zip › Table S4 RNA-Seq Hits List.xlsx]

## Sheet: Hits
geneID	logFC	AveExpr	t	P.Value	adj.P.Val	B	FC	LogFC	LogP	metric
RPS28P7	9.6337	-0.623744	17.9317	4.96959e-08	0.000267166	3.65162	794.387	1	11.87	11.87
PPFIA4	-2.50889	4.38192	-16.0487	1.24058e-07	0.000267166	7.7786	0.17569	-1	11.87	-11.87
CHAC1	2.42057	4.37564	18.2042	4.38692e-08	0.000267166	8.67203	5.35384	1	11.87	11.87
CLGN	1.70773	5.52104	15.9215	1.32448e-07	0.000267166	8.16131	3.26647	1	11.87	11.87
HMGCS2	-1.66544	6.38368	-16.073	1.22528e-07	0.000267166	8.30528	0.315249	-1	11.87	-11.87
NAMPT	-1.58369	8.87758	-16.7994	8.51507e-08	0.000267166	8.7294	0.333628	-1	11.87	-11.87
LDHA	-1.39454	9.04831	-17.0516	7.53082e-08	0.000267166	8.84421	0.380365	-1	11.87	-11.87
PSAT1	1.36554	8.14909	15.6254	1.54522e-07	0.000272731	8.16809	2.57673	1	11.8402	11.8402
ARG2	1.5277	6.02795	14.8761	2.3116e-07	0.000362664	7.72022	2.88325	1	11.4291	11.4291
GDF15	1.71317	7.89179	14.091	3.59949e-07	0.000462044	7.35352	3.27879	1	11.0797	11.0797
SLC3A2	1.38808	6.99926	14.1307	3.5179e-07	0.000462044	7.36749	2.6173	1	11.0797	11.0797
SH3D21	-1.48243	5.85725	-13.9196	3.97689e-07	0.000467948	7.19508	0.357885	-1	11.0614	-11.0614
SLC1A5	1.55963	6.7797	13.5316	5.00538e-07	0.000543661	7.02317	2.94779	1	10.845	10.845
ASNS	1.27225	7.34146	13.1321	6.3835e-07	0.000643822	6.79208	2.41538	1	10.6011	10.6011
SESN2	1.67537	4.59793	12.9072	7.34218e-07	0.000663035	6.52016	3.194	1	10.5586	10.5586
PCK2	1.55902	6.51949	12.8706	7.51315e-07	0.000663035	6.62572	2.94654	1	10.5586	10.5586
PRSS1	3.22425	3.84794	12.7195	8.26611e-07	0.000686573	6.14996	9.34537	1	10.5083	10.5083
CDKN1A	1.15702	6.95571	12.3479	1.05016e-06	0.000823791	6.30055	2.22996	1	10.2454	10.2454
HTR5A	-5.39477	-2.25467	-11.5085	1.84876e-06	0.00137392	2.27467	0.0237691	-1	9.50749	-9.50749
PFKP	-1.20214	7.95333	-11.0297	2.59585e-06	0.00183267	5.38796	0.43463	-1	9.09184	-9.09184
APLN	-1.95753	4.34404	-10.8349	2.99133e-06	0.00191989	5.18353	0.257468	-1	9.02476	-9.02476
ENO2	-1.03058	7.19089	-10.8716	2.91183e-06	0.00191989	5.27908	0.489514	-1	9.02476	-9.02476
CEBPB	1.63094	5.44239	10.6628	3.3969e-06	0.00199851	5.1422	3.09714	1	8.96686	8.96686
SLC7A5	0.885052	7.57669	10.6997	3.30511e-06	0.00199851	5.13992	1.84683	1	8.96686	8.96686
TOP2A	-1.49697	4.76541	-10.463	3.94634e-06	0.00222889	4.97457	0.354296	-1	8.80946	-8.80946
GPNMB	1.39765	5.00248	10.3988	4.14307e-06	0.00225001	4.94418	2.63473	1	8.79586	8.79586
TRIB3	1.48383	5.41188	10.3422	4.3259e-06	0.00226228	4.90481	2.7969	1	8.788	8.788
ATF3	1.29178	5.11215	10.2679	4.57932e-06	0.00230929	4.84825	2.44829	1	8.75834	8.75834
MT-ND1	0.918556	11.9324	10.181	4.89706e-06	0.00238436	4.72902	1.89022	1	8.71218	8.71218
SLC7A11	1.50903	6.86037	9.95981	5.82172e-06	0.00247931	4.57795	2.84618	1	8.65584	8.65584
SLC6A9	1.29491	5.4966	9.92799	5.97002e-06	0.00247931	4.58492	2.45362	1	8.65584	8.65584
BNIP3	-1.23292	9.40997	-9.99398	5.66701e-06	0.00247931	4.58028	0.425455	-1	8.65584	-8.65584
SLC9A3	-1.22831	5.49242	-10.0403	5.46432e-06	0.00247931	4.67449	0.426817	-1	8.65584	-8.65584
ARRDC4	-1.05333	5.58915	-10.008	5.60486e-06	0.00247931	4.64798	0.481853	-1	8.65584	-8.65584
FAM129A	1.39073	6.48004	9.76706	6.78711e-06	0.00273811	4.43188	2.62211	1	8.5126	8.5126
STC2	1.02859	7.32023	9.68751	7.23629e-06	0.00283823	4.34039	2.04003	1	8.46079	8.46079
ACAP3	-1.09645	7.11286	-9.6112	7.69828e-06	0.00293783	4.28908	0.467666	-1	8.41103	-8.41103
LAMP3	3.06455	1.4469	9.50486	8.39759e-06	0.00312037	3.39527	8.36604	1	8.32407	8.32407
HOXB9	1.51961	3.53281	9.30254	9.93105e-06	0.00329208	4.03387	2.86714	1	8.24678	8.24678
GPX8	1.40529	3.83285	9.29123	1.00255e-05	0.00329208	4.05329	2.6487	1	8.24678	8.24678
NUPR1	1.21287	8.06946	9.3973	9.1773e-06	0.00329208	4.08399	2.31798	1	8.24678	8.24678
MT-CYB	-0.805177	11.8587	-9.33166	9.69237e-06	0.00329208	4.02186	0.572292	-1	8.24678	-8.24678
GPI	-0.768387	9.83269	-9.34995	9.54571e-06	0.00329208	4.03952	0.587073	-1	8.24678	-8.24678
PLOD2	-2.23647	4.55173	-9.15109	1.12823e-05	0.00354012	3.95607	0.212205	-1	8.14199	-8.14199
PLA2G4D	-2.08933	2.10045	-9.17358	1.10694e-05	0.00354012	3.49954	0.23499	-1	8.14199	-8.14199
EME2	-0.993985	6.68676	-8.98951	1.29525e-05	0.00397585	3.76549	0.502089	-1	7.97452	-7.97452
DDIT3	1.77912	5.67551	8.90761	1.39023e-05	0.0041766	3.73204	3.43217	1	7.90346	7.90346
MTHFD2	1.21691	6.48947	8.75674	1.58605e-05	0.00442235	3.55962	2.32448	1	7.82097	7.82097
FAM84A	1.11971	4.55273	8.79188	1.53786e-05	0.00442235	3.6602	2.17303	1	7.82097	7.82097
CLIC4	1.02263	6.32953	8.68397	1.69127e-05	0.00442235	3.49954	2.03162	1	7.82097	7.82097
SRMS	-1.01691	5.28551	-8.73998	1.60963e-05	0.00442235	3.59984	0.494172	-1	7.82097	-7.82097
SARS	0.992838	8.05652	8.79415	1.5348e-05	0.00442235	3.54771	1.9901	1	7.82097	7.82097
ADM2	0.951858	6.87211	8.69296	1.67786e-05	0.00442235	3.48394	1.93436	1	7.82097	7.82097
AIDA	-0.696118	10.9863	-8.68723	1.68639e-05	0.00442235	3.44341	0.617231	-1	7.82097	-7.82097
RNF187	1.0085	7.67482	8.65646	1.73303e-05	0.00444916	3.42528	2.01182	1	7.81225	7.81225
SIAH1	0.918802	5.50849	8.63135	1.77217e-05	0.00446839	3.48782	1.89054	1	7.80603	7.80603
SLC4A4	-1.2098	7.01531	-8.57892	1.85704e-05	0.00449093	3.38324	0.432328	-1	7.79877	-7.79877
NDUFA4L2	-0.947069	5.8237	-8.58302	1.85024e-05	0.00449093	3.43554	0.518685	-1	7.79877	-7.79877
F2R	-0.773478	7.18432	-8.56726	1.87652e-05	0.00449093	3.36124	0.585005	-1	7.79877	-7.79877
PGK1	-1.53387	8.54782	-8.45371	2.07852e-05	0.00489145	3.23216	0.345349	-1	7.67552	-7.67552
LCN2	5.25493	-1.52592	8.40684	2.16881e-05	0.00493928	1.39173	38.1848	1	7.66148	7.66148
MKI67	-1.44601	4.97318	-8.42198	2.13918e-05	0.00493928	3.32903	0.367035	-1	7.66148	-7.66148
PDK1	-1.11513	6.53288	-8.36877	2.24535e-05	0.00503244	3.20418	0.461648	-1	7.63453	-7.63453
ECT2	-0.86013	5.33007	-8.26179	2.4769e-05	0.00546465	3.1608	0.550903	-1	7.51565	-7.51565
PHLDA1	-0.775009	6.02068	-8.09687	2.8873e-05	0.00627211	2.96659	0.584385	-1	7.31683	-7.31683
ALDOA	-1.27602	9.30204	-8.06851	2.96517e-05	0.00634366	2.85433	0.412933	-1	7.30047	-7.30047
BIRC5	-1.55713	4.059	-8.0097	3.13416e-05	0.00647607	2.96718	0.339827	-1	7.27066	-7.27066
MYO15B	-1.32575	5.47505	-7.99946	3.16465e-05	0.00647607	2.90873	0.398943	-1	7.27066	-7.27066
TPX2	-1.04871	4.56284	-8.00814	3.1388e-05	0.00647607	2.95671	0.483399	-1	7.27066	-7.27066
CA9	-2.79827	1.99492	-7.97948	3.22513e-05	0.00647642	2.57088	0.14376	-1	7.27059	-7.27059
CSTA	1.489	4.10674	7.96925	3.25656e-05	0.00647642	2.92871	2.80694	1	7.27059	7.27059
ASNSP1	1.81903	1.89727	7.93094	3.37739e-05	0.00662344	2.64986	3.52844	1	7.2382	7.2382
KIF4A	-1.37097	3.35089	-7.78375	3.88975e-05	0.00732311	2.7414	0.386632	-1	7.09333	-7.09333
GDF11	0.800972	5.77497	7.80907	3.79582e-05	0.00732311	2.69254	1.74227	1	7.09333	7.09333
AARS	0.79253	8.32649	7.79632	3.8428e-05	0.00732311	2.5835	1.73211	1	7.09333	7.09333
SERPINA3	3.24447	0.287506	7.70411	4.20236e-05	0.0075456	1.73722	9.47724	1	7.05015	7.05015
SLC16A3	-0.928802	6.70487	-7.70191	4.21135e-05	0.0075456	2.53953	0.525294	-1	7.05015	-7.05015
TPD52L1	0.927093	5.15284	7.71779	4.14673e-05	0.0075456	2.6387	1.90144	1	7.05015	7.05015
GTPBP2	0.697763	6.43855	7.6994	4.22169e-05	0.0075456	2.54349	1.62199	1	7.05015	7.05015
CENPF	-1.26045	4.45489	-7.61808	4.57153e-05	0.00806875	2.58771	0.417414	-1	6.95344	-6.95344
PKM	-0.732324	11.1057	-7.52789	4.99733e-05	0.00864128	2.30067	0.601934	-1	6.85454	-6.85454
NDRG1	-0.612518	8.35477	-7.52367	5.01831e-05	0.00864128	2.30323	0.654054	-1	6.85454	-6.85454
CKAP2L	-1.624	2.77325	-7.45919	5.35108e-05	0.0088966	2.39102	0.324434	-1	6.81253	-6.81253
FGF13	1.52766	4.3242	7.4654	5.31801e-05	0.0088966	2.43626	2.88319	1	6.81253	6.81253
TXNIP	-0.600954	9.42079	-7.45834	5.3556e-05	0.0088966	2.23172	0.659318	-1	6.81253	-6.81253
TNS2	-0.859435	5.84731	-7.44474	5.42894e-05	0.00891357	2.32467	0.551169	-1	6.80978	-6.80978
MT-ND6	-0.94127	9.69348	-7.40916	5.62607e-05	0.00913104	2.1787	0.520774	-1	6.775	-6.775
RCN1	0.787092	7.29666	7.32683	6.11307e-05	0.0098087	2.11146	1.72559	1	6.67172	6.67172
HSPA6	2.8654	0.890158	7.2347	6.71384e-05	0.00999876	1.72808	7.28737	1	6.64403	6.64403
RP11-231C14.4	2.22092	3.43767	7.24823	6.62168e-05	0.00999876	2.24129	4.66191	1	6.64403	6.64403
IQGAP3	-1.93607	1.76472	-7.2364	6.70222e-05	0.00999876	1.99788	0.261327	-1	6.64403	-6.64403
HMMR	-1.42956	3.175	-7.22859	6.75596e-05	0.00999876	2.21353	0.371243	-1	6.64403	-6.64403
DLGAP5	-1.31254	3.32711	-7.24367	6.65263e-05	0.00999876	2.23441	0.402613	-1	6.64403	-6.64403
AK4	-0.92424	8.34375	-7.21241	6.86884e-05	0.00999876	1.9732	0.526958	-1	6.64403	-6.64403
TMEM184A	-0.833969	6.94071	-7.22932	6.75091e-05	0.00999876	2.03184	0.560984	-1	6.64403	-6.64403
TARS	0.672583	8.85893	7.27467	6.4456e-05	0.00999876	2.03768	1.59392	1	6.64403	6.64403
TCEA1	0.617104	7.34999	7.22252	6.79803e-05	0.00999876	1.99679	1.53379	1	6.64403	6.64403
DOCK10	-3.63283	-1.3705	-7.18696	7.05052e-05	0.0100559	0.79741	0.0806137	-1	6.63582	-6.63582
PRRC2C	-0.781724	6.26729	-7.18951	7.03208e-05	0.0100559	2.02682	0.581671	-1	6.63582	-6.63582
NEK2	-1.33957	2.74773	-7.12696	7.50033e-05	0.0100862	2.08942	0.395139	-1	6.63148	-6.63148
MYBL2	-1.31356	3.31135	-7.12867	7.48711e-05	0.0100862	2.1215	0.402328	-1	6.63148	-6.63148
SLC1A4	1.1295	4.28912	7.15244	7.30559e-05	0.0100862	2.11694	2.18783	1	6.63148	6.63148
MT-CO2	-0.900397	11.5972	-7.15768	7.26619e-05	0.0100862	1.90514	0.535739	-1	6.63148	-6.63148
CCDC14	-0.79881	9.26367	-7.12969	7.47916e-05	0.0100862	1.87885	0.574823	-1	6.63148	-6.63148
MLPH	0.704348	6.91333	7.14987	7.32497e-05	0.0100862	1.93929	1.62941	1	6.63148	6.63148
CSRNP3	2.23905	1.84289	7.11334	7.60676e-05	0.0101328	1.94693	4.72087	1	6.62483	6.62483
GOLGA8A	-1.2303	7.0178	-7.08666	7.82013e-05	0.010286	1.87987	0.426229	-1	6.60317	-6.60317
KLF4	0.975963	4.22737	7.08085	7.86751e-05	0.010286	2.04515	1.96695	1	6.60317	6.60317
RPS3AP26	2.75668	0.190292	6.94492	9.06998e-05	0.0116562	1.24646	6.75837	1	6.42276	6.42276
CEBPG	0.646438	6.54712	6.94381	9.08061e-05	0.0116562	1.73434	1.5653	1	6.42276	6.42276
FAM83D	-1.50642	3.12008	-6.91255	9.38532e-05	0.0118322	1.90082	0.351984	-1	6.40114	-6.40114
MXRA8	-0.678314	7.62347	-6.91889	9.32261e-05	0.0118322	1.66319	0.624895	-1	6.40114	-6.40114
ATG9B	-0.837576	4.94231	-6.86845	9.83437e-05	0.0122886	1.77647	0.559583	-1	6.34653	-6.34653
GADD45A	1.20642	4.4164	6.8463	0.000100688	0.0124712	1.78508	2.30764	1	6.32525	6.32525
TMPRSS13	0.882195	4.33029	6.83045	0.000102404	0.0125734	1.77189	1.84318	1	6.31348	6.31348
DDIT4	0.799096	8.09474	6.79699	0.000106132	0.0129188	1.51057	1.74001	1	6.27438	6.27438
HK2	-0.724526	5.69799	-6.78347	0.00010768	0.0129953	1.6223	0.605196	-1	6.26587	-6.26587
CTH	1.14297	3.23747	6.72791	0.000114309	0.0135634	1.71496	2.20836	1	6.20414	6.20414
PGAM1	-0.69061	9.56003	-6.73521	0.000113414	0.0135634	1.43729	0.619592	-1	6.20414	-6.20414
PTPRR	1.11081	3.87328	6.69067	0.000119002	0.0138202	1.6517	2.15968	1	6.17708	6.17708
CDK1	-0.840165	5.45402	-6.67999	0.000120388	0.0138202	1.52702	0.55858	-1	6.17708	-6.17708
RNA5-8SP6	0.778937	5.36533	6.6948	0.000118471	0.0138202	1.54095	1.71587	1	6.17708	6.17708
BNIP3L	-0.610091	7.85018	-6.68705	0.00011947	0.0138202	1.39375	0.655155	-1	6.17708	-6.17708
ANKHD1-EIF4EBP3	0.767202	6.04923	6.66542	0.000122306	0.0139271	1.45643	1.70197	1	6.16596	6.16596
CPT1A	-0.819506	7.61423	-6.64215	0.000125438	0.0141592	1.3516	0.566636	-1	6.14212	-6.14212
KLK3	-0.729822	8.7554	-6.6355	0.00012635	0.0141592	1.32474	0.602978	-1	6.14212	-6.14212
GPR1	4.13548	-0.38534	6.61428	0.000129308	0.0142716	0.628633	17.5753	1	6.13071	6.13071
FARP1	-0.62785	6.62989	-6.61381	0.000129374	0.0142716	1.36278	0.64714	-1	6.13071	-6.13071
PIAS2	-0.975785	6.14143	-6.58903	0.000132927	0.0144379	1.37152	0.508463	-1	6.11399	-6.11399
AC010970.2	0.529596	12.4208	6.59558	0.000131978	0.0144379	1.27406	1.44352	1	6.11399	6.11399
HRK	2.99675	0.95013	6.56697	0.00013618	0.0146783	1.21498	7.98198	1	6.09017	6.09017
SOD3	1.19984	4.36804	6.55882	0.000137403	0.0146979	1.47284	2.29714	1	6.08824	6.08824
APOD	1.36986	3.45001	6.53428	0.000141162	0.0148887	1.50405	2.58446	1	6.06964	6.06964
GPT	-0.990782	4.13569	-6.53342	0.000141295	0.0148887	1.47085	0.503205	-1	6.06964	-6.06964
MANEA	-0.832973	8.30261	-6.52535	0.000142558	0.0149105	1.20012	0.561371	-1	6.06753	-6.06753
SEPHS2	0.772705	7.41031	6.50402	0.000145952	0.0151533	1.18697	1.70847	1	6.04423	6.04423
DMGDH	1.08051	3.63575	6.46273	0.000152779	0.0154661	1.41601	2.11478	1	6.01475	6.01475
PHLDA3	0.91238	5.5295	6.46562	0.000152289	0.0154661	1.26715	1.88215	1	6.01475	6.01475
ATP2C2	0.719373	5.45924	6.45939	0.000153346	0.0154661	1.26472	1.64647	1	6.01475	6.01475
P4HA1	-0.554744	8.49446	-6.46861	0.000151786	0.0154661	1.131	0.680778	-1	6.01475	-6.01475
LCN12	-1.37255	2.45187	-6.4389	0.000156878	0.0157063	1.3901	0.386209	-1	5.99251	-5.99251
ESYT1	0.587658	7.45282	6.43276	0.000157953	0.0157063	1.10093	1.50281	1	5.99251	5.99251
SRPK3	-1.65329	2.63132	-6.37468	0.000168537	0.015718	1.33097	0.317913	-1	5.99144	-5.99144
FOXD1	1.49196	3.10024	6.40976	0.000162054	0.015718	1.37953	2.81271	1	5.99144	5.99144
NANOS1	1.48746	2.2446	6.40232	0.000163407	0.015718	1.34961	2.80395	1	5.99144	5.99144
NCAPH	-1.47276	2.83814	-6.37494	0.000168489	0.015718	1.34098	0.360291	-1	5.99144	-5.99144
CD55	1.16379	4.41708	6.38392	0.000166802	0.015718	1.27083	2.24045	1	5.99144	5.99144
SFTPA2	1.00666	3.72442	6.37988	0.000167559	0.015718	1.31848	2.00925	1	5.99144	5.99144
IL1RN	-0.940143	4.94341	-6.37117	0.000169202	0.015718	1.22015	0.521181	-1	5.99144	-5.99144
ARHGEF2	0.78143	4.97163	6.37733	0.000168037	0.015718	1.21178	1.71883	1	5.99144	5.99144
KLK2	-0.766285	5.0451	-6.41265	0.000161534	0.015718	1.2557	0.58793	-1	5.99144	-5.99144
CLK2	-0.622344	6.31628	-6.39462	0.000164819	0.015718	1.12883	0.649615	-1	5.99144	-5.99144
CENPE	-1.4078	2.97617	-6.35486	0.000172326	0.0157332	1.32212	0.376885	-1	5.99004	-5.99004
ESPNP	-1.14931	2.88979	-6.34264	0.000174708	0.0157332	1.30886	0.45084	-1	5.99004	-5.99004
KLF10	-0.780886	5.03816	-6.33861	0.000175501	0.0157332	1.17082	0.582009	-1	5.99004	-5.99004
MT-ND5	-0.758014	11.2692	-6.33022	0.000177166	0.0157332	0.959861	0.59131	-1	5.99004	-5.99004
TACC2	0.756932	7.16647	6.34114	0.000175002	0.0157332	1.00615	1.68989	1	5.99004	5.99004
ZNF783	-0.612215	6.59987	-6.34099	0.000175031	0.0157332	1.04614	0.654192	-1	5.99004	-5.99004
IDH1	0.521409	9.03245	6.33113	0.000176984	0.0157332	0.967552	1.43536	1	5.99004	5.99004
CLSTN3	-0.622245	6.4315	-6.30176	0.000182943	0.0160444	1.01111	0.649659	-1	5.96178	-5.96178
FBRS	-0.568181	6.84087	-6.30629	0.000182009	0.0160444	0.988689	0.674467	-1	5.96178	-5.96178
HDAC10	-0.683311	6.20295	-6.25947	0.000191911	0.016727	0.977635	0.622734	-1	5.90167	-5.90167
MT-ND2	0.541959	11.5975	6.24969	0.000194053	0.01681	0.862698	1.45595	1	5.89453	5.89453
CALCA	2.9531	-0.307902	6.17899	0.000210341	0.0169715	0.475139	7.74411	1	5.88074	5.88074
ADAM12	-2.11459	0.975648	-6.21128	0.000202724	0.0169715	0.907741	0.230912	-1	5.88074	-5.88074
NDOR1	-1.29093	2.65539	-6.18203	0.000209611	0.0169715	1.13209	0.408688	-1	5.88074	-5.88074
DEPDC1	-1.26113	3.43668	-6.23015	0.000198413	0.0169715	1.17587	0.417217	-1	5.88074	-5.88074
ARHGAP11A	-1.16663	3.86872	-6.18092	0.000209878	0.0169715	1.09442	0.44546	-1	5.88074	-5.88074
MAPK15	-1.08513	3.74401	-6.22507	0.000199563	0.0169715	1.15183	0.47135	-1	5.88074	-5.88074
SSPO	-1.01818	5.09952	-6.1803	0.000210026	0.0169715	0.984033	0.493738	-1	5.88074	-5.88074
TFRC	-0.90015	8.40902	-6.19971	0.000205419	0.0169715	0.811689	0.535831	-1	5.88074	-5.88074
ERO1A	-0.781619	6.00123	-6.21279	0.000202376	0.0169715	0.938981	0.581714	-1	5.88074	-5.88074
ALDOC	-0.747284	8.215	-6.18979	0.000207759	0.0169715	0.801272	0.595724	-1	5.88074	-5.88074
PAN2	-0.622404	6.63824	-6.20236	0.000204798	0.0169715	0.878033	0.649588	-1	5.88074	-5.88074
ZFP36L1	0.516141	7.27475	6.21088	0.000202817	0.0169715	0.843935	1.43013	1	5.88074	5.88074
USP38	-1.38452	3.14209	-6.17309	0.000211767	0.0169895	1.12306	0.383017	-1	5.87922	-5.87922
CDHR1	-1.26035	2.9363	-6.15696	0.000215717	0.0170164	1.10769	0.417444	-1	5.87693	-5.87693
DIAPH3	-1.21034	2.59103	-6.15874	0.000215279	0.0170164	1.10581	0.432167	-1	5.87693	-5.87693
TMEM198B	-0.736519	4.67474	-6.15958	0.000215071	0.0170164	0.994574	0.600186	-1	5.87693	-5.87693
MOCOS	1.29051	5.35978	6.11311	0.000226874	0.0174672	0.869187	2.44615	1	5.83921	5.83921
PLK4	-1.27056	2.53978	-6.11781	0.000225648	0.0174672	1.05979	0.414499	-1	5.83921	-5.83921
LMNTD2	-0.867562	4.77865	-6.11027	0.000227618	0.0174672	0.928624	0.548072	-1	5.83921	-5.83921
CTAGE5	0.796378	5.39231	6.11536	0.000226286	0.0174672	0.865061	1.73673	1	5.83921	5.83921
INSIG1	0.578133	6.82016	6.12821	0.000222964	0.0174672	0.769763	1.49292	1	5.83921	5.83921
SAMD11	-0.875832	5.19071	-6.08658	0.000233931	0.0178546	0.860765	0.544939	-1	5.80756	-5.80756
LAMA5	-0.75896	7.52165	-6.07762	0.000236366	0.0178652	0.68267	0.590922	-1	5.8067	-5.8067
AEN	0.669495	5.10352	6.07677	0.0002366	0.0178652	0.84478	1.59052	1	5.8067	5.8067
THBS1	1.51061	3.72444	6.06319	0.000240349	0.0179553	0.960994	2.84931	1	5.79945	5.79945
KCND3	0.743496	5.11955	6.06757	0.000239133	0.0179553	0.83241	1.67423	1	5.79945	5.79945
CPNE7	-0.707223	6.19287	-6.05869	0.000241608	0.0179553	0.736536	0.612498	-1	5.79945	-5.79945
SLC5A1	1.86668	3.46627	6.04168	0.000246426	0.0182175	0.957124	3.64692	1	5.77853	5.77853
AGT	1.89704	1.42337	6.00354	0.000257614	0.0184806	0.846672	3.72448	1	5.75784	5.75784
FEZF2	1.3628	2.1098	6.00279	0.000257839	0.0184806	0.924062	2.57184	1	5.75784	5.75784
RP4-800G7.2	-0.979278	3.28033	-6.01479	0.000254256	0.0184806	0.936908	0.507233	-1	5.75784	-5.75784
YJEFN3	-0.897626	4.17981	-6.01398	0.000254496	0.0184806	0.870789	0.536769	-1	5.75784	-5.75784
ITM2C	0.543949	6.77085	6.02454	0.000251385	0.0184806	0.645975	1.45796	1	5.75784	5.75784
CALD1	-0.492743	9.38821	-6.00946	0.000255841	0.0184806	0.574799	0.710672	-1	5.75784	-5.75784
PMAIP1	1.61975	1.78102	5.98959	0.000261843	0.0186729	0.882053	3.07323	1	5.74291	5.74291
LMNB1	-0.620341	5.35047	-5.97132	0.000267498	0.0189803	0.702116	0.650517	-1	5.71936	-5.71936
FN1	0.642594	10.0329	5.94633	0.000275453	0.019447	0.49372	1.56113	1	5.68431	5.68431
MROH1	-0.771041	5.49203	-5.93029	0.000280695	0.0197184	0.641134	0.585994	-1	5.66431	-5.66431
KRT19	-1.73218	2.88003	-5.92175	0.000283529	0.019819	0.847487	0.300996	-1	5.65697	-5.65697
TSC1	-1.62376	3.53608	-5.91523	0.000285714	0.0198733	0.816122	0.324488	-1	5.65303	-5.65303
COLCA2	-1.35564	2.74236	-5.89298	0.00029331	0.0203017	0.815344	0.390761	-1	5.62226	-5.62226
PFKL	-0.622494	8.20866	-5.87359	0.000300112	0.0206711	0.410124	0.649547	-1	5.59624	-5.59624
FCHSD1	-0.915996	3.74891	-5.86054	0.000304789	0.0207904	0.725354	0.529978	-1	5.58794	-5.58794
ABCA2	-0.566776	8.80556	-5.86109	0.00030459	0.0207904	0.390869	0.675124	-1	5.58794	-5.58794
IER5L	0.988541	3.9503	5.83916	0.000312618	0.0210367	0.672238	1.98418	1	5.57095	5.57095
TMEM267	0.759882	4.74691	5.83849	0.000312869	0.0210367	0.589508	1.69335	1	5.57095	5.57095
WARS	0.651504	6.3362	5.84565	0.000310217	0.0210367	0.455704	1.5708	1	5.57095	5.57095
CCDC183	-0.628605	5.36101	-5.81232	0.000322764	0.0215992	0.505389	0.646801	-1	5.53288	-5.53288
MID1IP1	0.643032	7.99014	5.79941	0.000327772	0.0218308	0.314501	1.56161	1	5.51749	5.51749
CPHL1P	-1.23726	2.14922	-5.78718	0.000332592	0.021985	0.685156	0.424177	-1	5.50733	-5.50733
NRBP2	-1.01409	5.10226	-5.78565	0.000333201	0.021985	0.505099	0.495141	-1	5.50733	-5.50733
PFKFB4	-0.960797	4.94377	-5.76781	0.000340387	0.0222715	0.498194	0.513773	-1	5.48866	-5.48866
ZPLD1	0.808504	3.87223	5.76705	0.000340698	0.0222715	0.591577	1.75139	1	5.48866	5.48866
WDR90	-0.713685	6.57691	-5.74984	0.000347799	0.022631	0.324392	0.609761	-1	5.46556	-5.46556
PBX2	-0.739783	6.07667	-5.74008	0.000351895	0.0227925	0.350882	0.598829	-1	5.4553	-5.4553
CCNA2	-1.06879	3.09252	-5.72356	0.000358954	0.0231435	0.609024	0.476719	-1	5.43325	-5.43325
CD24	1.25692	3.56683	5.71933	0.000360788	0.0231561	0.563858	2.38986	1	5.43247	5.43247
SPAG5	-0.763659	4.69371	-5.67155	0.000382209	0.0244199	0.400678	0.589001	-1	5.3558	-5.3558
INPPL1	-0.839372	7.78079	-5.6558	0.000389571	0.0245772	0.145733	0.558887	-1	5.34653	-5.34653
LPAR3	0.668316	5.19578	5.65511	0.000389894	0.0245772	0.315741	1.58922	1	5.34653	5.34653
RPL36A-HNRNPH2	0.596456	6.47367	5.65596	0.000389495	0.0245772	0.204607	1.512	1	5.34653	5.34653
GBE1	-0.620067	5.47625	-5.64752	0.000393501	0.0246944	0.287308	0.650641	-1	5.33967	-5.33967
ZBTB32	-1.89725	0.596283	-5.63408	0.000399979	0.0248798	0.29682	0.268454	-1	5.32888	-5.32888
FGFRL1	-0.502167	8.28844	-5.6346	0.000399726	0.0248798	0.104261	0.706045	-1	5.32888	-5.32888
NELFCD	-0.732373	4.71078	-5.62793	0.00040298	0.0249565	0.343511	0.601913	-1	5.32444	-5.32444
RELN	1.67167	3.26505	5.62048	0.000406649	0.0250159	0.471558	3.18582	1	5.32101	5.32101
BUB1B	-1.1513	3.6932	-5.6188	0.000407483	0.0250159	0.442179	0.450218	-1	5.32101	-5.32101
GPR26	-2.05134	0.0952342	-5.59774	0.000418074	0.025555	0.129437	0.24126	-1	5.29025	-5.29025
GTSE1	-1.10292	2.7309	-5.58767	0.000423245	0.025649	0.46376	0.465575	-1	5.28495	-5.28495
SNAI1	0.86348	3.65016	5.5879	0.000423129	0.025649	0.393561	1.81942	1	5.28495	5.28495
FOXM1	-0.72375	4.75047	-5.56994	0.000432521	0.0260991	0.265876	0.605522	-1	5.25985	-5.25985
ESRP1	0.730674	6.24638	5.55826	0.000438754	0.0263626	0.0976614	1.65941	1	5.24536	5.24536
BEST1	0.640979	5.23261	5.54898	0.000443774	0.0265512	0.176885	1.55939	1	5.23508	5.23508
YARS	0.651376	6.97673	5.54051	0.000448416	0.0267158	0.0206539	1.57067	1	5.22616	5.22616
NBEAL2	-0.671625	5.15392	-5.52202	0.000458721	0.027101	0.15998	0.627799	-1	5.20551	-5.20551
ACLY	-0.505182	9.28796	-5.52446	0.000457345	0.027101	-0.0418135	0.704572	-1	5.20551	-5.20551
TNC	-1.91493	2.26638	-5.49995	0.000471369	0.0274829	0.362135	0.265185	-1	5.18532	-5.18532
CEP55	-1.10673	2.50357	-5.4971	0.000473028	0.0274829	0.362176	0.464346	-1	5.18532	-5.18532
RIMKLA	-0.663986	5.53059	-5.49705	0.000473055	0.0274829	0.0901236	0.631132	-1	5.18532	-5.18532
ENC1	0.6379	5.6479	5.49056	0.000476863	0.0274829	0.0611364	1.55606	1	5.18532	5.18532
CCNG1	0.626585	7.99917	5.49657	0.000473338	0.0274829	-0.0758023	1.54391	1	5.18532	5.18532
ATP1B1	-0.479462	9.08302	-5.49168	0.000476204	0.0274829	-0.0841221	0.717245	-1	5.18532	-5.18532
C1QTNF3	-0.56227	5.74565	-5.48283	0.000481435	0.0276336	0.0494763	0.677236	-1	5.17743	-5.17743
PFKFB3	-0.947467	4.27512	-5.47819	0.000484204	0.02768	0.206451	0.518542	-1	5.17501	-5.17501
DNASE2	0.730695	5.96353	5.47445	0.000486448	0.0276962	0.012909	1.65944	1	5.17417	5.17417
CAMK2B	-0.552855	5.59504	-5.45753	0.000496751	0.0281692	0.0310849	0.68167	-1	5.14974	-5.14974
CDCA3	-1.29158	2.94383	-5.44409	0.000505101	0.0284466	0.285651	0.408505	-1	5.1356	-5.1356
SECISBP2L	-0.949837	8.82667	-5.44318	0.000505673	0.0284466	-0.147737	0.517691	-1	5.1356	-5.1356
SLC30A1	0.752497	4.51008	5.4396	0.000507923	0.0284598	0.113767	1.68471	1	5.13493	5.13493
STIL	-0.948094	3.22691	-5.43147	0.000513081	0.0286352	0.247182	0.518317	-1	5.12607	-5.12607
ASTL	-2.00544	-0.112583	-5.4282	0.000515168	0.0286385	-0.0771658	0.249059	-1	5.1259	-5.1259
GOT1	0.617399	6.07999	5.42166	0.000519379	0.0287593	-0.066159	1.53411	1	5.11983	5.11983
PCSK1N	1.21665	3.19996	5.40948	0.000527312	0.028914	0.214335	2.32407	1	5.11209	5.11209
LARP6	0.829092	4.79576	5.40714	0.000528856	0.028914	0.0406687	1.77657	1	5.11209	5.11209
ENO1	-0.711951	11.146	-5.40486	0.000530362	0.028914	-0.204908	0.610494	-1	5.11209	-5.11209
NRF1	0.710325	4.605	5.40805	0.000528253	0.028914	0.0622295	1.63617	1	5.11209	5.11209
TMTC2	-0.858597	5.17633	-5.40066	0.000533143	0.0289538	0.00479689	0.551489	-1	5.1101	-5.1101
SHMT2	0.485415	8.10037	5.39715	0.000535486	0.0289696	-0.20746	1.39999	1	5.10932	5.10932
SAT1	0.70616	6.25978	5.39003	0.000540265	0.0290059	-0.122928	1.63146	1	5.10751	5.10751
PODXL	-0.698413	5.49813	-5.39298	0.000538279	0.0290059	-0.0413374	0.61625	-1	5.10751	-5.10751
SLC34A3	-1.12575	3.18649	-5.38529	0.000543473	0.0290676	0.196064	0.458264	-1	5.10444	-5.10444
SLC43A1	0.666573	4.89373	5.38049	0.000546741	0.029132	-0.00520036	1.5873	1	5.10125	5.10125
GSTA1	0.948544	5.42726	5.37544	0.000550205	0.0291342	-0.0660054	1.92992	1	5.10114	5.10114
RPS2P5	0.622331	7.60702	5.36797	0.000555374	0.0291342	-0.238294	1.53936	1	5.10114	5.10114
PCYT2	0.605246	5.52496	5.36549	0.000557098	0.0291342	-0.090436	1.52124	1	5.10114	5.10114
SQSTM1	0.476345	8.34051	5.36902	0.000554645	0.0291342	-0.245142	1.39121	1	5.10114	5.10114
SYT4	-0.448858	11.6781	-5.3711	0.000553204	0.0291342	-0.249675	0.732623	-1	5.10114	-5.10114
STC1	-1.9227	0.646674	-5.34747	0.000569827	0.0295847	0.0259913	0.263761	-1	5.079	-5.079
ZNF358	0.677092	6.6069	5.34736	0.000569904	0.0295847	-0.207531	1.59891	1	5.079	5.079
BDKRB2	2.54405	-0.668472	5.33143	0.000581416	0.0300718	-0.301662	5.83223	1	5.05545	5.05545
PTPDC1	1.06857	5.0311	5.31841	0.000591018	0.0304568	-0.0986402	2.09735	1	5.03709	5.03709
FAM83A	2.34076	1.13594	5.31074	0.000596752	0.0304737	0.079462	5.06569	1	5.03629	5.03629
GEN1	-1.38546	3.91112	-5.30933	0.000597819	0.0304737	0.0402403	0.382768	-1	5.03629	-5.03629
ANP32E	-0.689469	6.12444	-5.31276	0.000595239	0.0304737	-0.207119	0.620082	-1	5.03629	-5.03629
ENPP4	-0.529463	6.78859	-5.29758	0.00060674	0.0307067	-0.281013	0.692812	-1	5.0253	-5.0253
ME1	0.508322	6.07425	5.2984	0.00060611	0.0307067	-0.228322	1.4224	1	5.0253	5.0253
APBB2	-1.20673	6.98626	-5.29465	0.000608986	0.0307103	-0.286166	0.433249	-1	5.02513	-5.02513
GABRA2	-2.40399	0.291848	-5.28681	0.000615045	0.0307595	-0.129207	0.188941	-1	5.02282	-5.02282
SIDT1	-1.67192	1.59908	-5.28518	0.000616309	0.0307595	0.0890428	0.313836	-1	5.02282	-5.02282
RPS27L	0.931877	6.65815	5.27108	0.000627398	0.0307595	-0.311723	1.90776	1	5.02282	5.02282
FAM111B	-0.7905	3.69865	-5.27211	0.000626577	0.0307595	0.00161713	0.578144	-1	5.02282	-5.02282
GPT2	0.781584	6.85177	5.27461	0.000624603	0.0307595	-0.321647	1.71902	1	5.02282	5.02282
PTPN9	0.696868	5.2119	5.26835	0.000629568	0.0307595	-0.186062	1.62098	1	5.02282	5.02282
ATAD3B	-0.647364	5.37551	-5.27821	0.000621761	0.0307595	-0.180573	0.638446	-1	5.02282	-5.02282
GARS	0.618171	7.16994	5.28141	0.000619252	0.0307595	-0.333134	1.53493	1	5.02282	5.02282
AHSA2	-0.577473	5.27558	-5.27438	0.000624783	0.0307595	-0.176545	0.670136	-1	5.02282	-5.02282
ALDH1L1	0.769643	3.74587	5.26015	0.000636137	0.0309733	-0.0291616	1.70485	1	5.01283	5.01283
NFIL3	0.890205	3.98761	5.25311	0.00064184	0.0310369	-0.0650259	1.85344	1	5.00987	5.00987
PGGHG	-0.678311	4.80514	-5.25454	0.000640677	0.0310369	-0.148413	0.624896	-1	5.00987	-5.00987
PGR	-1.02513	7.6782	-5.23801	0.000654257	0.0314958	-0.397457	0.491365	-1	4.9887	-4.9887
ARID4A	-0.698077	5.17004	-5.23616	0.000655791	0.0314958	-0.213824	0.616393	-1	4.9887	-4.9887
CNTNAP4	-0.568225	5.75317	-5.23103	0.000660081	0.0315944	-0.282368	0.674446	-1	4.98419	-4.98419
EGR1	1.75062	1.22607	5.21678	0.000672155	0.0316361	-0.00551339	3.36503	1	4.98228	4.98228
POLQ	-1.22717	3.79745	-5.2184	0.000670769	0.0316361	-0.0687194	0.427154	-1	4.98228	-4.98228
NUAK2	-0.795318	3.8578	-5.22671	0.000663716	0.0316361	-0.0735368	0.576216	-1	4.98228	-4.98228
ANKRD30BL	0.639071	4.61736	5.22045	0.000669028	0.0316361	-0.184063	1.55733	1	4.98228	4.98228
APMAP	0.529914	7.98251	5.22104	0.000668522	0.0316361	-0.442228	1.44384	1	4.98228	4.98228
S1PR3	-0.47003	7.08316	-5.21079	0.0006773	0.0317723	-0.41753	0.72195	-1	4.97608	-4.97608
ERMP1	-1.02637	5.07025	-5.19904	0.00068752	0.032145	-0.24419	0.490942	-1	4.95926	-4.95926
C7orf55-LUC7L2	1.26858	4.58495	5.19433	0.000691668	0.0321533	-0.208586	2.40925	1	4.95889	4.95889
GAPDH	-0.759087	12.3163	-5.19367	0.000692251	0.0321533	-0.485938	0.59087	-1	4.95889	-4.95889
ADCY6	-0.730052	6.60323	-5.19041	0.000695133	0.0321813	-0.408488	0.602882	-1	4.95764	-4.95764
KLF15	0.932227	3.59878	5.18397	0.000700875	0.032341	-0.110667	1.90822	1	4.95049	4.95049
BRCA2	-2.27933	3.63314	-5.17612	0.000707948	0.0325073	-0.0770496	0.205994	-1	4.94309	-4.94309
ESPN	-0.782931	3.72787	-5.16851	0.000714875	0.0325073	-0.135006	0.581185	-1	4.94309	-4.94309
TLCD2	0.730369	4.1645	5.17332	0.000710487	0.0325073	-0.191147	1.65906	1	4.94309	4.94309
TK1	-0.699066	5.16356	-5.17073	0.000712842	0.0325073	-0.300035	0.615971	-1	4.94309	-4.94309
PLEKHN1	-0.635605	4.87893	-5.16729	0.00071599	0.0325073	-0.273386	0.643671	-1	4.94309	-4.94309
ATXN1	0.735848	5.41098	5.15054	0.00073152	0.0325838	-0.363896	1.66538	1	4.9397	4.9397
SDSL	0.706419	5.38331	5.15079	0.000731289	0.0325838	-0.360796	1.63175	1	4.9397	4.9397
GCN1	-0.699527	7.76862	-5.16277	0.000720147	0.0325838	-0.507645	0.615774	-1	4.9397	-4.9397
TRIM45	-0.563443	6.47207	-5.15502	0.00072733	0.0325838	-0.448111	0.676686	-1	4.9397	-4.9397
CAB39L	0.524865	5.92563	5.15259	0.000729594	0.0325838	-0.410402	1.4388	1	4.9397	4.9397
AGRN	-0.511658	7.99701	-5.15402	0.000728266	0.0325838	-0.528114	0.701416	-1	4.9397	-4.9397
ASPH	-0.460223	7.42423	-5.14273	0.000738889	0.0328085	-0.526368	0.726874	-1	4.92979	-4.92979
C1orf158	2.25816	1.51295	5.12932	0.000751721	0.0332124	-0.0886015	4.78381	1	4.91213	4.91213
ISCU	0.63328	6.52737	5.12832	0.00075269	0.0332124	-0.495244	1.55109	1	4.91213	4.91213
E2F7	-2.08971	1.39872	-5.11451	0.000766183	0.0337025	-0.125923	0.234928	-1	4.891	-4.891
S100A11	0.949487	5.45868	5.10038	0.000780261	0.0340259	-0.434918	1.93119	1	4.87722	4.87722
UQCR11	0.891306	6.87057	5.10438	0.00077624	0.0340259	-0.552385	1.85485	1	4.87722	4.87722
ATF5	0.769024	5.21812	5.09749	0.000783174	0.0340259	-0.414542	1.70412	1	4.87722	4.87722
MPI	-0.549878	7.18932	-5.09982	0.00078082	0.0340259	-0.572857	0.683078	-1	4.87722	-4.87722
HPS1	0.660493	4.00458	5.09412	0.000786582	0.0340692	-0.276043	1.58062	1	4.87539	4.87539
ZNF711	1.52163	1.62631	5.08612	0.000794745	0.0343174	-0.12868	2.87116	1	4.86491	4.86491
UFL1	-0.469385	7.18931	-5.07944	0.000801634	0.0345093	-0.601808	0.722272	-1	4.85687	-4.85687
MAP3K14	-0.662415	5.08391	-5.07264	0.000808715	0.0347084	-0.423344	0.63182	-1	4.84857	-4.84857
TMEM117	1.20604	2.18463	5.06207	0.000819854	0.0348837	-0.157199	2.30704	1	4.8413	4.8413
RGS11	-0.736113	4.81543	-5.06503	0.000816721	0.0348837	-0.40039	0.600355	-1	4.8413	-4.8413
MBD1	-0.577354	5.987	-5.06174	0.000820211	0.0348837	-0.533319	0.670192	-1	4.8413	-4.8413
LRRC14B	-1.76117	0.646792	-5.04152	0.00084199	0.0356279	-0.285257	0.295009	-1	4.81085	-4.81085
PLIN4	1.08161	2.11059	5.03723	0.000846699	0.0356279	-0.186046	2.1164	1	4.81085	4.81085
CDC45	-1.01378	2.30585	-5.03769	0.00084619	0.0356279	-0.187403	0.495248	-1	4.81085	-4.81085
DENND4B	-0.733707	5.59448	-5.03622	0.000847804	0.0356279	-0.526287	0.601357	-1	4.81085	-4.81085
SPTAN1	-0.463813	7.45059	-5.03126	0.000853286	0.0357519	-0.679844	0.725067	-1	4.80584	-4.80584
NDC80	-1.11583	2.60642	-5.02621	0.000858906	0.0357751	-0.213825	0.461427	-1	4.8049	-4.8049
TJP2	-0.798686	5.04186	-5.02763	0.000857321	0.0357751	-0.476445	0.574873	-1	4.8049	-4.8049
PLPP3	1.11995	3.3733	5.00899	0.000878366	0.036371	-0.313124	2.1734	1	4.78107	4.78107
JDP2	0.975411	3.92837	5.01038	0.000876781	0.036371	-0.376213	1.9662	1	4.78107	4.78107
TSPOAP1	-0.665145	6.51903	-5.00481	0.000883172	0.0364631	-0.655405	0.630625	-1	4.77742	-4.77742
KAT2A	-0.484074	6.76565	-5.00185	0.000886583	0.0364972	-0.680655	0.714956	-1	4.77607	-4.77607
CCDC85A	-0.713515	4.08833	-4.99586	0.000893533	0.0366764	-0.404939	0.609832	-1	4.769	-4.769
BAZ2A	-0.935058	7.12264	-4.98705	0.000903868	0.0369931	-0.717245	0.523021	-1	4.7566	-4.7566
TMCO6	-0.698752	4.00545	-4.95529	0.000942205	0.0384507	-0.449585	0.616105	-1	4.70085	-4.70085
CCPG1	0.518187	6.83217	4.95036	0.00094831	0.0385883	-0.762278	1.43215	1	4.69569	4.69569
PPARG	2.54353	0.0218004	4.94739	0.000952011	0.0386276	-0.485151	5.83013	1	4.69422	4.69422
ENDOD1	-0.425438	7.84253	-4.94486	0.000955173	0.0386448	-0.813014	0.744613	-1	4.69358	-4.69358
VCX3A	1.14753	1.97248	4.9402	0.000961041	0.0387711	-0.302536	2.21534	1	4.68887	4.68887
RP11-98L5.5	-2.36319	-0.501185	-4.92211	0.000984149	0.0394778	-0.661756	0.194361	-1	4.66281	-4.66281
RNF224	-0.76805	3.44942	-4.92297	0.000983038	0.0394778	-0.426473	0.58721	-1	4.66281	-4.66281
KRT10	0.775297	5.5518	4.91624	0.000991784	0.0395593	-0.697022	1.71154	1	4.65984	4.65984
RAB6B	-0.471675	6.67184	-4.91746	0.000990195	0.0395593	-0.790371	0.721127	-1	4.65984	-4.65984
DSG1	-2.07172	0.119836	-4.90949	0.00100063	0.0397997	-0.523182	0.237876	-1	4.6511	-4.6511
LINC00675	-2.33746	0.258469	-4.90644	0.00100466	0.0398476	-0.512386	0.197859	-1	4.64936	-4.64936
DHRS3	1.18576	2.30887	4.8978	0.00101617	0.0399781	-0.367891	2.27483	1	4.64465	4.64465
BUB1	-1.16886	3.11336	-4.89549	0.00101927	0.0399781	-0.419578	0.444771	-1	4.64465	-4.64465
RP11-1023L17.1	-0.954719	4.15975	-4.89641	0.00101803	0.0399781	-0.541705	0.515942	-1	4.64465	-4.64465
ZNF264	-0.676385	5.63	-4.90101	0.00101188	0.0399781	-0.716295	0.625731	-1	4.64465	-4.64465
PCDH19	-1.47117	1.70897	-4.89001	0.00102666	0.0401116	-0.364218	0.36069	-1	4.63984	-4.63984
ADGRF4	1.45635	0.644562	4.88876	0.00102836	0.0401116	-0.427899	2.74414	1	4.63984	4.63984
ZWINT	-0.625754	5.11227	-4.88219	0.00103732	0.0403496	-0.686808	0.648081	-1	4.6313	-4.6313
C7orf50	0.698999	7.04056	4.87855	0.00104232	0.0403764	-0.876043	1.62338	1	4.63035	4.63035
SLITRK3	-0.561489	6.91593	-4.87753	0.00104372	0.0403764	-0.862879	0.677603	-1	4.63035	-4.63035
NCAM2	-0.501226	9.36721	-4.87452	0.00104788	0.0404266	-0.921683	0.706506	-1	4.62855	-4.62855
KAT7	-0.677941	5.06796	-4.86632	0.00105932	0.0407563	-0.702336	0.625057	-1	4.61683	-4.61683
MLKL	1.14813	2.16823	4.86046	0.00106756	0.0409619	-0.408463	2.21627	1	4.60957	4.60957
FER1L6	2.38605	-0.298317	4.85217	0.00107935	0.0413018	-0.640157	5.22723	1	4.59765	4.59765
ZNF133	0.693515	3.81519	4.83499	0.00110422	0.0421396	-0.59901	1.61722	1	4.56868	4.56868
IFI35	0.900081	3.85316	4.82889	0.00111321	0.0422879	-0.611211	1.86617	1	4.56361	4.56361
MEX3D	0.57539	5.07799	4.82829	0.0011141	0.0422879	-0.767262	1.49008	1	4.56361	4.56361
MAT2A	-0.432546	9.28655	-4.82272	0.00112238	0.0424879	-0.994077	0.740953	-1	4.5568	-4.5568
ERBB2	-0.415186	8.54812	-4.81447	0.00113476	0.0428416	-1.00415	0.749923	-1	4.54484	-4.54484
RP11-350O14.18	1.51263	1.36678	4.8063	0.00114716	0.0431945	-0.470342	2.85329	1	4.53301	4.53301
PPIC	0.837859	4.11353	4.79949	0.00115763	0.0433574	-0.685487	1.7874	1	4.52758	4.52758
ARHGEF17	-0.724152	4.74353	-4.80002	0.0011568	0.0433574	-0.752553	0.605353	-1	4.52758	-4.52758
ESCO2	-1.51589	2.25408	-4.79465	0.00116512	0.0434077	-0.486095	0.349681	-1	4.5259	-4.5259
SRCIN1	-0.667729	6.30606	-4.79515	0.00116435	0.0434077	-0.929408	0.629497	-1	4.5259	-4.5259
PTGER3	0.95217	2.22976	4.77748	0.00119213	0.0442972	-0.518195	1.93478	1	4.49664	4.49664
KALRN	-1.18172	4.3871	-4.77449	0.00119691	0.0443578	-0.730061	0.440825	-1	4.49467	-4.49467
HABP4	0.636259	4.60754	4.77156	0.00120161	0.0444154	-0.789787	1.55429	1	4.4928	4.4928
TMEM238	0.890093	5.60812	4.76952	0.00120488	0.04442	-0.90592	1.8533	1	4.49265	4.49265
CUL2	0.825905	4.15397	4.76098	0.00121873	0.0447596	-0.743786	1.77265	1	4.48166	4.48166
NEMF	-0.444784	6.26025	-4.75994	0.00122043	0.0447596	-0.977545	0.734694	-1	4.48166	-4.48166
KCNK1	0.587184	4.25286	4.75507	0.00122841	0.0449355	-0.766369	1.50231	1	4.476	4.476
MAN1A1	1.44803	1.02212	4.73904	0.0012551	0.0457229	-0.566505	2.72835	1	4.45094	4.45094
NTN3	-1.29291	2.59507	-4.73371	0.00126411	0.0457229	-0.584934	0.408127	-1	4.45094	-4.45094
TUBA1A	0.742512	5.05229	4.73252	0.00126612	0.0457229	-0.897284	1.67309	1	4.45094	4.45094
AKAP9	-0.658174	7.7711	-4.73458	0.00126264	0.0457229	-1.10298	0.63368	-1	4.45094	-4.45094
CARS	0.569575	6.57747	4.73768	0.00125739	0.0457229	-1.04096	1.48409	1	4.45094	4.45094
PSPH	0.664856	5.59948	4.72955	0.00127118	0.0457885	-0.962455	1.58541	1	4.44887	4.44887
HERPUD1	0.478966	6.97095	4.72729	0.00127505	0.045811	-1.08455	1.39374	1	4.44816	4.44816
CLU	0.933837	4.67463	4.7241	0.00128053	0.0458912	-0.862302	1.91035	1	4.44564	4.44564
EIF4EBP3	0.833068	5.28831	4.71333	0.0012992	0.0464423	-0.950909	1.78147	1	4.42842	4.42842
DHRS7	0.56091	7.78422	4.70831	0.00130802	0.0466396	-1.15079	1.4752	1	4.4223	4.4223
SMIM19	0.728104	4.86573	4.70425	0.00131519	0.0466596	-0.914859	1.65646	1	4.42168	4.42168
TMEM47	-0.574718	4.82225	-4.70559	0.00131281	0.0466596	-0.8974	0.671417	-1	4.42168	-4.42168
OBSL1	0.880525	4.01791	4.70127	0.00132047	0.0467294	-0.807553	1.84105	1	4.41953	4.41953
TRIM7	0.679719	4.12928	4.69838	0.00132562	0.0467944	-0.82772	1.60183	1	4.41752	4.41752
WSB1	-0.565192	6.87989	-4.68831	0.00134375	0.0473162	-1.12706	0.675866	-1	4.40152	-4.40152
PIF1	-1.65471	1.166	-4.68371	0.00135211	0.0473742	-0.63366	0.317602	-1	4.39976	-4.39976
RALGDS	-0.471035	6.91446	-4.68538	0.00134907	0.0473742	-1.13496	0.721447	-1	4.39976	-4.39976
CYP1A2	-0.958083	3.32119	-4.67792	0.00136272	0.0474303	-0.736586	0.51474	-1	4.39805	-4.39805
EIF4EBP1	0.714556	5.68257	4.67552	0.00136715	0.0474303	-1.04689	1.64098	1	4.39805	4.39805
EXOSC1	0.536166	4.94205	4.68093	0.0013572	0.0474303	-0.957195	1.45011	1	4.39805	4.39805
CIRBP	-0.437117	9.8986	-4.6767	0.00136498	0.0474303	-1.20375	0.738609	-1	4.39805	-4.39805
ANLN	-1.00071	3.90499	-4.67108	0.00137538	0.0475002	-0.816671	0.499754	-1	4.39592	-4.39592
PLEKHA2	-0.811133	5.01809	-4.67081	0.00137589	0.0475002	-0.96561	0.569934	-1	4.39592	-4.39592
PRSS2	1.95753	0.118828	4.65632	0.00140312	0.0476251	-0.759468	3.88398	1	4.39213	4.39213
ORAI1	0.803513	3.21238	4.65965	0.00139681	0.0476251	-0.763913	1.74535	1	4.39213	4.39213
PBK	-0.762384	3.13847	-4.66346	0.00138963	0.0476251	-0.73913	0.589522	-1	4.39213	-4.39213
MST1	-0.638255	4.78705	-4.66112	0.00139404	0.0476251	-0.953751	0.642489	-1	4.39213	-4.39213
PPP2R1B	-0.601653	5.33751	-4.66507	0.0013866	0.0476251	-1.01559	0.658999	-1	4.39213	-4.39213
SON	-0.41543	8.52843	-4.6564	0.00140297	0.0476251	-1.22868	0.749796	-1	4.39213	-4.39213
RDH11	0.373641	9.07064	4.6597	0.00139672	0.0476251	-1.22429	1.29562	1	4.39213	4.39213
TES	0.605618	5.54371	4.64295	0.00142877	0.0483794	-1.07926	1.52163	1	4.36946	4.36946
TF	-0.548725	5.57052	-4.6408	0.00143294	0.0484047	-1.07629	0.683624	-1	4.36871	-4.36871
NUF2	-1.23843	2.47809	-4.63683	0.00144068	0.0485499	-0.704615	0.423835	-1	4.36439	-4.36439
KNL1	-1.46328	3.2631	-4.631	0.00145211	0.0487026	-0.780291	0.362668	-1	4.35986	-4.35986
TSLP	1.09387	2.22009	4.63235	0.00144945	0.0487026	-0.704994	2.13445	1	4.35986	4.35986
AIMP2	0.6262	6.07467	4.62561	0.00146278	0.0488286	-1.15528	1.54349	1	4.35613	4.35613
SCD	0.459103	8.74425	4.6264	0.00146122	0.0488286	-1.27179	1.37469	1	4.35613	4.35613
FAM64A	-1.20074	2.48839	-4.62263	0.00146872	0.0489111	-0.72451	0.435051	-1	4.35369	-4.35369
COX7A2L	0.546277	6.47827	4.61841	0.00147717	0.0490769	-1.20235	1.46031	1	4.34881	4.34881
PTPMT1	0.546563	6.05717	4.60885	0.0014965	0.0496022	-1.17764	1.4606	1	4.33345	4.33345
PROSER2	1.3116	2.4799	4.60546	0.00150341	0.0497147	-0.75824	2.48216	1	4.33018	4.33018
PTTG1	-0.897501	3.66871	-4.60294	0.00150859	0.0497693	-0.883066	0.536816	-1	4.3286	-4.3286
TACC3	-0.738881	4.04941	-4.59824	0.00151827	0.0499718	-0.942478	0.599204	-1	4.32274	-4.32274
FGF11	-1.91844	-0.26159	-4.59367	0.00152775	0.0501358	-0.91367	0.26454	-1	4.31802	-4.31802
TRIM11	0.52299	5.63674	4.59243	0.00153035	0.0501358	-1.16101	1.43693	1	4.31802	4.31802
DUSP27	2.62689	0.24604	4.58576	0.00154433	0.0503832	-0.833192	6.17693	1	4.31091	4.31091
C7orf49	-0.55081	6.08926	-4.58542	0.00154504	0.0503832	-1.209	0.682637	-1	4.31091	-4.31091
TPI1	-0.646705	9.98702	-4.5837	0.00154867	0.0503855	-1.33771	0.638738	-1	4.31085	-4.31085
INTS8	-0.479387	6.29745	-4.57771	0.00156139	0.0506825	-1.23953	0.717282	-1	4.30237	-4.30237
BBC3	1.02682	3.34419	4.56428	0.00159031	0.0507073	-0.908526	2.03752	1	4.30166	4.30166
CCNB2	-1.0108	3.33421	-4.57041	0.00157702	0.0507073	-0.883426	0.496271	-1	4.30166	-4.30166
SOX8	0.852544	3.26752	4.56424	0.00159038	0.0507073	-0.900661	1.80568	1	4.30166	4.30166
MORC3	-0.707316	6.31927	-4.57253	0.00157247	0.0507073	-1.24615	0.612458	-1	4.30166	-4.30166
TAF10	0.661223	6.61163	4.57338	0.00157065	0.0507073	-1.27797	1.58142	1	4.30166	4.30166
DAPK3	0.526864	5.54496	4.56401	0.00159089	0.0507073	-1.19209	1.44079	1	4.30166	4.30166
TSC22D3	0.502143	7.51031	4.56702	0.00158434	0.0507073	-1.34526	1.41632	1	4.30166	4.30166
CEP70	-0.434628	6.1325	-4.56693	0.00158455	0.0507073	-1.24088	0.739884	-1	4.30166	-4.30166
DHCR7	0.593728	6.87989	4.54927	0.0016233	0.0515079	-1.33302	1.50914	1	4.27906	4.27906
GS1-358P8.4	-0.581935	5.78135	-4.55036	0.00162088	0.0515079	-1.22748	0.668067	-1	4.27906	-4.27906
PPP1R14C	0.704932	3.9676	4.54502	0.00163278	0.0516275	-1.01923	1.63007	1	4.27572	4.27572
RHNO1	0.589072	4.51638	4.54326	0.00163671	0.0516275	-1.09831	1.50428	1	4.27572	4.27572
GAS2L1	0.495761	6.2155	4.54267	0.00163804	0.0516275	-1.28739	1.41006	1	4.27572	4.27572
C4orf3	-0.445365	7.47716	-4.53486	0.00165569	0.0520674	-1.38223	0.734399	-1	4.26347	-4.26347
AL034550.1	1.26632	2.33943	4.53016	0.0016664	0.0522409	-0.847448	2.40547	1	4.25868	4.25868
DBF4	-1.04791	3.09757	-4.52919	0.0016686	0.0522409	-0.91088	0.483667	-1	4.25868	-4.25868
DNAH5	-1.68464	4.39791	-4.52729	0.00167296	0.0522615	-1.05948	0.311081	-1	4.25811	-4.25811
PRKACB	-0.588729	10.1581	-4.52275	0.00168343	0.0524725	-1.42667	0.664929	-1	4.25229	-4.25229
VAT1	0.445358	6.75536	4.52078	0.00168798	0.0524984	-1.36525	1.36165	1	4.25158	4.25158
TRIP11	-0.476208	6.54039	-4.51078	0.00171134	0.053108	-1.3564	0.718865	-1	4.23493	-4.23493
EXO1	-1.31061	1.24887	-4.50864	0.00171639	0.053148	-0.839716	0.403152	-1	4.23384	-4.23384
RIMBP3	0.845367	2.83455	4.49537	0.00174803	0.0535932	-0.945268	1.79672	1	4.22181	4.22181
PLK1	-0.788585	3.64135	-4.49326	0.00175313	0.0535932	-1.03432	0.578912	-1	4.22181	-4.22181
FTH1	0.745469	10.781	4.49726	0.0017435	0.0535932	-1.46682	1.67652	1	4.22181	4.22181
ARMC9	0.729602	4.31599	4.49308	0.00175355	0.0535932	-1.14144	1.65818	1	4.22181	4.22181
HSPD1	0.479111	8.93868	4.4967	0.00174482	0.0535932	-1.45938	1.39388	1	4.22181	4.22181
RP11-777B9.5	0.415134	11.1251	4.50033	0.00173614	0.0535932	-1.46286	1.33342	1	4.22181	4.22181
HCCS	0.586614	4.62647	4.48826	0.00176525	0.0536531	-1.19108	1.50172	1	4.2202	4.2202
MYO6	-0.447865	8.24113	-4.48827	0.00176523	0.0536531	-1.4697	0.733127	-1	4.2202	-4.2202
AMACR	0.370828	9.8281	4.48758	0.0017669	0.0536531	-1.47622	1.29309	1	4.2202	4.2202
RNF213	-0.552685	7.92419	-4.48097	0.00178308	0.0540281	-1.47377	0.68175	-1	4.21015	-4.21015
TLE1	0.625382	5.25183	4.47621	0.00179484	0.054268	-1.28495	1.54262	1	4.20376	4.20376
CENPJ	-0.842271	4.17589	-4.47134	0.00180693	0.0544005	-1.13508	0.557765	-1	4.20024	-4.20024
SEMA4G	-0.744928	3.14325	-4.47199	0.0018053	0.0544005	-1.00166	0.596698	-1	4.20024	-4.20024
FAXDC2	-0.811942	3.40525	-4.46846	0.00181415	0.0544975	-1.03778	0.569614	-1	4.19767	-4.19767
ESRP2	-0.626099	5.65354	-4.46544	0.00182173	0.0544975	-1.33529	0.647926	-1	4.19767	-4.19767
DDX5	-0.356285	10.2227	-4.4659	0.00182057	0.0544975	-1.50991	0.781174	-1	4.19767	-4.19767
C9orf64	0.578241	4.75016	4.46136	0.00183202	0.054676	-1.24548	1.49303	1	4.19295	4.19295
DHFR	-0.547147	6.07019	-4.45849	0.00183931	0.054676	-1.39025	0.684372	-1	4.19295	-4.19295
MAFB	-0.458447	5.49056	-4.45893	0.00183818	0.054676	-1.32937	0.727769	-1	4.19295	-4.19295
IER5	0.851909	2.44324	4.4538	0.00185127	0.0546861	-0.961868	1.80489	1	4.19268	4.19268
FRAT1	0.848137	3.30219	4.45402	0.00185071	0.0546861	-1.05774	1.80017	1	4.19268	4.19268
EPRS	0.390479	8.35663	4.45431	0.00184997	0.0546861	-1.5212	1.31083	1	4.19268	4.19268
ZC3H13	-1.03688	4.9878	-4.45138	0.0018575	0.0547554	-1.26746	0.487382	-1	4.19085	-4.19085
BTN3A1	1.11895	2.95743	4.43916	0.00188919	0.0554582	-1.03419	2.17189	1	4.17246	4.17246
S100PBP	-0.553303	5.49134	-4.43942	0.00188852	0.0554582	-1.35619	0.681458	-1	4.17246	-4.17246
LAMB1	1.89986	1.79538	4.43598	0.00189753	0.0555873	-0.934958	3.73177	1	4.1691	4.1691
HES6	0.668109	6.35431	4.43355	0.00190392	0.0556592	-1.45813	1.58899	1	4.16724	4.16724
C1orf122	0.761188	5.60511	4.42443	0.00192819	0.0556769	-1.39883	1.69489	1	4.16678	4.16678
TNFRSF12A	0.702066	3.74546	4.42579	0.00192454	0.0556769	-1.15658	1.62683	1	4.16678	4.16678
ACADVL	-0.565156	9.23228	-4.42748	0.00192003	0.0556769	-1.56194	0.675882	-1	4.16678	-4.16678
ZBTB45	-0.501725	6.05079	-4.42998	0.00191339	0.0556769	-1.43037	0.706262	-1	4.16678	-4.16678
IARS	0.48351	6.69213	4.42628	0.00192323	0.0556769	-1.49789	1.39814	1	4.16678	4.16678
CCDC159	-0.460859	6.13589	-4.43033	0.00191247	0.0556769	-1.4384	0.726553	-1	4.16678	-4.16678
ALKBH7	0.671041	6.73677	4.39478	0.0020093	0.0577936	-1.54708	1.59222	1	4.11295	4.11295
CHKB	-0.662125	4.54456	-4.3934	0.00201318	0.0577936	-1.3011	0.631947	-1	4.11295	-4.11295
AR	-0.532742	9.38391	-4.39255	0.00201554	0.0577936	-1.61364	0.691239	-1	4.11295	-4.11295
KCTD12	-0.517718	5.14241	-4.39173	0.00201786	0.0577936	-1.38577	0.698476	-1	4.11295	-4.11295
TBC1D24	-0.565691	6.5009	-4.3902	0.00202215	0.057799	-1.52758	0.675632	-1	4.11281	-4.11281
GMDS	0.830993	4.33335	4.3867	0.00203203	0.0578403	-1.29518	1.77891	1	4.11178	4.11178
RPL38	0.69495	8.69728	4.37809	0.00205659	0.0578403	-1.63288	1.61883	1	4.11178	4.11178
MPST	0.690348	5.89028	4.37674	0.00206046	0.0578403	-1.4972	1.61367	1	4.11178	4.11178
RNF19B	0.590738	4.05107	4.38069	0.00204913	0.0578403	-1.26436	1.50602	1	4.11178	4.11178
PDGFB	-0.58369	5.2378	-4.38175	0.00204612	0.0578403	-1.41039	0.667255	-1	4.11178	-4.11178
TAGLN	-0.508383	5.23715	-4.38642	0.00203282	0.0578403	-1.40498	0.70301	-1	4.11178	-4.11178
XPOT	0.50226	8.6665	4.38062	0.00204933	0.0578403	-1.62915	1.41643	1	4.11178	4.11178
SFXN3	-0.490052	5.59403	-4.37956	0.00205237	0.0578403	-1.4555	0.712	-1	4.11178	-4.11178
RTN3	0.380572	8.90825	4.38323	0.0020419	0.0578403	-1.62537	1.30186	1	4.11178	4.11178
UVSSA	-0.439601	6.0964	-4.37207	0.00207393	0.0579879	-1.51994	0.737339	-1	4.1081	-4.1081
DEGS1	0.410898	7.03347	4.37336	0.00207018	0.0579879	-1.59996	1.32951	1	4.1081	4.1081
FOXQ1	1.61429	0.0134372	4.36449	0.00209598	0.0581961	-1.09305	3.0616	1	4.10293	4.10293
KIF18B	-1.34325	2.10792	-4.36148	0.00210482	0.0581961	-1.04362	0.394132	-1	4.10293	-4.10293
NUSAP1	-1.29343	2.93864	-4.35714	0.00211762	0.0581961	-1.12338	0.407981	-1	4.10293	-4.10293
UPP1	1.20843	2.25771	4.35305	0.00212977	0.0581961	-1.07899	2.31086	1	4.10293	4.10293
SRPRB	1.15764	3.02476	4.3515	0.00213439	0.0581961	-1.16382	2.23091	1	4.10293	4.10293
ASF1B	-1.06148	1.93722	-4.35214	0.00213248	0.0581961	-1.04998	0.479141	-1	4.10293	-4.10293
TROAP	-0.971103	3.09739	-4.36389	0.00209775	0.0581961	-1.14114	0.510116	-1	4.10293	-4.10293
PLK2	-0.831456	5.02671	-4.36089	0.00210654	0.0581961	-1.4089	0.561962	-1	4.10293	-4.10293
SLC26A1	-0.784852	5.03347	-4.35131	0.00213496	0.0581961	-1.42507	0.580412	-1	4.10293	-4.10293
KCNG1	0.684899	3.20704	4.35593	0.00212121	0.0581961	-1.18384	1.60759	1	4.10293	4.10293
SLC20A1	-0.604732	5.47297	-4.36425	0.00209668	0.0581961	-1.46252	0.657594	-1	4.10293	-4.10293
KCMF1	0.582541	5.53637	4.35711	0.0021177	0.0581961	-1.49023	1.49748	1	4.10293	4.10293
SUMO2	0.422056	7.68339	4.36092	0.00210645	0.0581961	-1.65192	1.33984	1	4.10293	4.10293
RACGAP1	-0.538876	4.84593	-4.34801	0.00214484	0.0583527	-1.41073	0.688307	-1	4.09906	-4.09906
ARHGEF39	-1.31047	2.88175	-4.34325	0.00215915	0.0586293	-1.13594	0.40319	-1	4.09223	-4.09223
MCM10	-1.10903	1.71954	-4.34042	0.00216772	0.0587489	-1.05583	0.463605	-1	4.0893	-4.0893
PLEC	-0.594793	8.2783	-4.33854	0.00217344	0.0587911	-1.68888	0.66214	-1	4.08826	-4.08826
MVB12A	0.560424	4.9672	4.33638	0.00218001	0.0588562	-1.4533	1.4747	1	4.08666	4.08666
TESK2	0.499234	5.23931	4.33338	0.00218921	0.0589917	-1.49076	1.41346	1	4.08334	4.08334
RCC2	0.439047	6.5423	4.32685	0.00220934	0.0594208	-1.63145	1.35571	1	4.07289	4.07289
ARHGAP33	-0.997028	4.45885	-4.32079	0.0022282	0.059756	-1.38496	0.501031	-1	4.06477	-4.06477
RAB20	0.752082	3.68477	4.32013	0.00223027	0.059756	-1.29826	1.68422	1	4.06477	4.06477
RPS6KB1	-0.614291	5.45793	-4.31775	0.00223771	0.0598419	-1.52861	0.653251	-1	4.0627	-4.0627
JUND	0.664785	6.94347	4.31095	0.00225918	0.0601879	-1.6856	1.58533	1	4.05438	4.05438
ENTPD2	-0.548601	5.41992	-4.31175	0.00225665	0.0601879	-1.53421	0.683683	-1	4.05438	-4.05438
TMEM94	-0.585767	5.88809	-4.304	0.00228135	0.0606641	-1.59686	0.666295	-1	4.04301	-4.04301
TIAL1	-0.407942	6.79287	-4.29527	0.00230955	0.0612985	-1.69296	0.753698	-1	4.028	-4.028
BAG1	0.607924	5.68522	4.29111	0.00232309	0.0614271	-1.60265	1.52406	1	4.02498	4.02498
SLC31A1	0.488016	6.32419	4.29207	0.00231997	0.0614271	-1.66308	1.40252	1	4.02498	4.02498
VCY1B	2.23971	0.53891	4.28276	0.00235055	0.0620371	-1.14833	4.72303	1	4.01073	4.01073
SLC27A2	0.543521	4.30707	4.28139	0.00235512	0.0620415	-1.44499	1.45753	1	4.01062	4.01062
LUC7L3	-0.415879	8.11048	-4.28002	0.00235965	0.0620451	-1.77449	0.749563	-1	4.01054	-4.01054
MAPT	-0.512139	6.22284	-4.27543	0.00237496	0.0621008	-1.67306	0.701182	-1	4.00924	-4.00924
MARS	0.445559	7.59461	4.27642	0.00237164	0.0621008	-1.77411	1.36184	1	4.00924	4.00924
ACTN1	0.432161	6.01105	4.27713	0.00236928	0.0621008	-1.65531	1.34925	1	4.00924	4.00924
LSM10	0.674812	4.91095	4.26882	0.0023972	0.0624588	-1.54471	1.59639	1	4.00095	4.00095
ECSIT	0.477232	5.2916	4.26873	0.0023975	0.0624588	-1.59173	1.39207	1	4.00095	4.00095
TUBGCP6	-0.41801	6.75859	-4.26742	0.00240194	0.0624593	-1.73138	0.748456	-1	4.00094	-4.00094
ANKRD6	-1.28709	1.91368	-4.26358	0.00241499	0.0625683	-1.16415	0.409778	-1	3.99842	-3.99842
SLC6A8	-0.365412	8.14482	-4.26478	0.00241092	0.0625683	-1.79795	0.776247	-1	3.99842	-3.99842
THOC2	-0.3608	7.96756	-4.26041	0.00242582	0.0627336	-1.80163	0.778733	-1	3.99462	-3.99462
FAM210A	1.05871	1.86086	4.25885	0.00243116	0.0627569	-1.17695	2.08307	1	3.99408	3.99408
HJURP	-1.12093	2.92465	-4.25587	0.00244142	0.0629067	-1.26756	0.459796	-1	3.99064	-3.99064
BCL11B	1.58799	1.10129	4.25268	0.00245247	0.0630049	-1.1616	3.00629	1	3.98839	3.98839
FKBP10	-0.387248	7.94859	-4.25219	0.00245416	0.0630049	-1.81321	0.764587	-1	3.98839	-3.98839
STEAP1	0.412679	8.2848	4.24895	0.00246543	0.0631794	-1.82416	1.33116	1	3.9844	3.9844
PCLO	1.05038	3.51427	4.24567	0.00247687	0.0632429	-1.37879	2.07107	1	3.98295	3.98295
GPRC5C	0.648413	4.23546	4.24646	0.0024741	0.0632429	-1.48499	1.56744	1	3.98295	3.98295
Z83313.1	1.86253	1.78284	4.24135	0.00249206	0.0634017	-1.19063	3.63645	1	3.97933	3.97933
BEX4	0.514591	5.35497	4.24211	0.00248939	0.0634017	-1.6385	1.42859	1	3.97933	3.97933
MAST1	-1.47922	2.1891	-4.23623	0.00251017	0.063633	-1.2147	0.358682	-1	3.97408	-3.97408
DERL3	-1.06436	1.78684	-4.23658	0.00250891	0.063633	-1.19594	0.478185	-1	3.97408	-3.97408
FAM72C	-2.08243	0.0580101	-4.22916	0.00253544	0.0637309	-1.26775	0.236117	-1	3.97186	-3.97186
STAB1	-1.34002	1.23479	-4.22954	0.00253408	0.0637309	-1.19103	0.395014	-1	3.97186	-3.97186
TNFSF15	0.690738	3.99957	4.22883	0.0025366	0.0637309	-1.47539	1.61411	1	3.97186	3.97186
AC013461.1	-0.584062	4.97266	-4.23276	0.00252255	0.0637309	-1.59505	0.667083	-1	3.97186	-3.97186
PTPRU	0.573285	5.47488	4.23107	0.00252857	0.0637309	-1.66868	1.48791	1	3.97186	3.97186
CTSL	0.528163	5.69465	4.21719	0.0025788	0.0646761	-1.71289	1.44209	1	3.95062	3.95062
BEX2	0.596782	5.43739	4.21269	0.00259531	0.0649748	-1.6915	1.51234	1	3.94398	3.94398
EIF1	0.618393	9.11789	4.21021	0.00260448	0.0650561	-1.88222	1.53516	1	3.94217	3.94217
PKIG	0.533298	4.97312	4.20932	0.00260777	0.0650561	-1.64027	1.44723	1	3.94217	3.94217
TBL1X	0.517213	6.4835	4.20731	0.00261519	0.0651262	-1.80336	1.43119	1	3.94062	3.94062
SEC63	0.401786	6.98244	4.20248	0.00263321	0.0654593	-1.84958	1.32114	1	3.93326	3.93326
DLG4	-0.547582	4.28571	-4.2012	0.00263798	0.0654627	-1.54625	0.684166	-1	3.93318	-3.93318
UBE3A	-0.920607	4.98593	-4.19345	0.00266721	0.0659562	-1.646	0.528287	-1	3.92235	-3.92235
LONP1	0.419517	7.46589	4.19372	0.00266619	0.0659562	-1.89219	1.33748	1	3.92235	3.92235
TNFRSF10B	0.442774	6.55278	4.19103	0.00267639	0.0660674	-1.83372	1.35922	1	3.91992	3.91992
NDUFAF4	0.616515	6.02871	4.18784	0.00268857	0.0662523	-1.78931	1.53317	1	3.91589	3.91589
PTCD3	-0.46412	6.06967	-4.1842	0.00270254	0.0664806	-1.79443	0.724913	-1	3.91092	-3.91092
ANO8	-0.58379	4.99408	-4.18263	0.00270857	0.0665132	-1.67162	0.667209	-1	3.91022	-3.91022
HACD2	-0.413905	7.70732	-4.17098	0.00275389	0.0675086	-1.92764	0.750589	-1	3.88879	-3.88879
RGS9	1.02631	1.64861	4.16797	0.0027657	0.0675635	-1.28651	2.03681	1	3.88761	3.88761
RCAN3	-0.641218	6.1516	-4.16903	0.00276156	0.0675635	-1.82273	0.641172	-1	3.88761	-3.88761
IL36RN	-1.01632	2.44712	-4.16524	0.00277652	0.0676677	-1.3428	0.494377	-1	3.88539	-3.88539
KIF20B	-0.570654	4.12901	-4.16447	0.00277955	0.0676677	-1.57718	0.673311	-1	3.88539	-3.88539
CHST3	1.03425	2.83565	4.16219	0.00278859	0.0677708	-1.4082	2.04805	1	3.88319	3.88319
CDKN3	-0.978566	2.85309	-4.16068	0.00279463	0.0678009	-1.39613	0.507484	-1	3.88255	-3.88255
SH3KBP1	0.788462	4.04386	4.15799	0.00280535	0.0679169	-1.58473	1.72723	1	3.88008	3.88008
NEURL1B	-0.705554	3.56438	-4.15707	0.00280903	0.0679169	-1.50364	0.613207	-1	3.88008	-3.88008
DZIP1L	-1.25401	1.23935	-4.15168	0.00283075	0.0680923	-1.29146	0.41928	-1	3.87637	-3.87637
CRIM1	1.03865	2.89116	4.15185	0.00283004	0.0680923	-1.42984	2.0543	1	3.87637	3.87637
SLX1B	-0.668564	3.06235	-4.15226	0.00282841	0.0680923	-1.44207	0.629132	-1	3.87637	-3.87637
ABCA4	2.21502	0.985734	4.14988	0.00283801	0.0681508	-1.29442	4.64288	1	3.87513	3.87513
FOXO1	0.961237	2.3078	4.1469	0.00285011	0.0683252	-1.36892	1.94698	1	3.87144	3.87144
SH3BGRL	0.508169	5.18499	4.14234	0.00286877	0.068656	-1.76565	1.42224	1	3.86447	3.86447
RP11-497H16.5	-1.07926	3.65707	-4.13946	0.00288059	0.0687766	-1.53331	0.473273	-1	3.86194	-3.86194
CPT1B	-0.645523	4.58542	-4.13874	0.00288355	0.0687766	-1.67816	0.639261	-1	3.86194	-3.86194
FAT1	0.415525	7.01199	4.13623	0.00289393	0.0688165	-1.95085	1.33378	1	3.8611	3.8611
ZNF276	-0.410162	5.73467	-4.13597	0.00289497	0.0688165	-1.83153	0.752539	-1	3.8611	-3.8611
KIFC1	-0.992219	3.40028	-4.13237	0.00290994	0.0689402	-1.50934	0.502704	-1	3.85851	-3.85851
RGS3	0.602061	5.44683	4.13351	0.00290519	0.0689402	-1.8102	1.51788	1	3.85851	3.85851
FEZ1	1.65333	0.49376	4.13089	0.00291611	0.0689707	-1.33117	3.14559	1	3.85787	3.85787
NARS	0.376888	7.87114	4.12694	0.00293261	0.0692449	-2.00432	1.29854	1	3.85215	3.85215
ZNF546	-0.716734	3.23937	-4.12266	0.00295067	0.0695551	-1.50753	0.608473	-1	3.8457	-3.8457
RBP5	-0.903826	2.0263	-4.12101	0.00295763	0.0696029	-1.36872	0.534467	-1	3.84471	-3.84471
ABCC8	1.02852	2.30856	4.11531	0.00298189	0.0700571	-1.41264	2.03993	1	3.83533	3.83533
MTND4P20	-0.799426	2.8362	-4.111	0.00300034	0.0702568	-1.46876	0.574578	-1	3.83122	-3.83122
SLC16A1	0.770363	6.68489	4.11185	0.00299671	0.0702568	-1.96267	1.7057	1	3.83122	3.83122
ESRRG	-4.96964	-0.722777	-4.09213	0.00308269	0.0715914	-1.51735	0.0319145	-1	3.80407	-3.80407
ATP10A	1.52138	2.6416	4.09327	0.00307765	0.0715914	-1.47527	2.87065	1	3.80407	3.80407
CAMK1D	0.828401	2.8574	4.0949	0.00307045	0.0715914	-1.50847	1.77572	1	3.80407	3.80407
PRNP	0.39891	6.26813	4.09247	0.0030812	0.0715914	-1.95513	1.31851	1	3.80407	3.80407
CNDP2	0.384897	7.85896	4.09322	0.00307788	0.0715914	-2.055	1.30577	1	3.80407	3.80407
RP11-192M23.1	-1.7986	-0.590903	-4.08993	0.00309247	0.0716541	-1.49959	0.287454	-1	3.80281	-3.80281
STUM	1.45487	4.25299	4.08924	0.00309554	0.0716541	-1.70783	2.74132	1	3.80281	3.80281
RP11-408P14.1	1.12662	1.70025	4.0858	0.00311085	0.0717732	-1.40013	2.18346	1	3.80041	3.80041
BRI3	0.692727	6.7998	4.0861	0.00310954	0.0717732	-2.01069	1.61634	1	3.80041	3.80041
NPM1P17	-4.00516	-1.33897	-4.0824	0.00312609	0.0718898	-1.56464	0.062277	-1	3.79807	-3.79807
WDR19	0.431952	5.30493	4.08259	0.00312525	0.0718898	-1.86937	1.34906	1	3.79807	3.79807
HEATR5B	-0.413926	6.21236	-4.0783	0.00314458	0.0721975	-1.967	0.750578	-1	3.79191	-3.79191
SCNN1G	-0.915985	1.84518	-4.07581	0.00315586	0.0723389	-1.41743	0.529982	-1	3.78908	-3.78908
WDR1	0.375582	6.80247	4.07413	0.0031635	0.0723966	-2.02917	1.29736	1	3.78794	3.78794
C16orf45	0.668736	5.06501	4.07214	0.0031726	0.0724871	-1.85511	1.58968	1	3.78613	3.78613
EEF1A1P5	0.743166	3.0974	4.06901	0.00318692	0.0726967	-1.57815	1.67385	1	3.78197	3.78197
SLC30A5	0.439504	6.47021	4.06519	0.00320447	0.0729793	-2.01516	1.35614	1	3.77637	3.77637
SYNE2	-0.461375	7.93791	-4.06229	0.00321787	0.0731664	-2.09723	0.726294	-1	3.77267	-3.77267
PHF20L1	-0.531986	5.27826	-4.06029	0.00322717	0.0732598	-1.89045	0.691602	-1	3.77084	-3.77084
NEIL3	-1.42931	0.358655	-4.05745	0.00324041	0.0734424	-1.434	0.371309	-1	3.76724	-3.76724
SETD9	0.74549	2.98851	4.0562	0.00324627	0.0734573	-1.58191	1.67654	1	3.76695	3.76695
TKT	0.377926	7.90591	4.05239	0.00326412	0.073743	-2.1174	1.29947	1	3.76135	3.76135
FSCN2	-0.582948	4.10421	-4.04959	0.00327734	0.0739234	-1.7422	0.667598	-1	3.75783	-3.75783
SMC2	-0.698697	4.82167	-4.0403	0.00332158	0.0748017	-1.85692	0.616128	-1	3.74078	-3.74078
CDC25C	-1.45208	1.1572	-4.03685	0.00333814	0.0749454	-1.43988	0.365494	-1	3.73802	-3.73802
COG4	-0.460751	6.1829	-4.03676	0.00333857	0.0749454	-2.02641	0.726608	-1	3.73802	-3.73802
CDC25B	-0.605449	3.56593	-4.03377	0.00335305	0.0750873	-1.68541	0.657267	-1	3.73529	-3.73529
FAM43A	0.515256	4.40296	4.03326	0.00335553	0.0750873	-1.82392	1.42925	1	3.73529	3.73529
PTPRN	-2.11002	0.744883	-4.02862	0.0033781	0.0751163	-1.45791	0.231644	-1	3.73473	-3.73473
TICRR	-1.08606	2.31071	-4.03082	0.00336736	0.0751163	-1.51569	0.471046	-1	3.73473	-3.73473
PLA2G2A	0.540221	7.47633	4.02984	0.00337214	0.0751163	-2.1395	1.4542	1	3.73473	3.73473
MICALL1	0.49119	4.92008	4.02909	0.0033758	0.0751163	-1.90141	1.4056	1	3.73473	3.73473
CENPA	-1.45551	1.1258	-4.02237	0.00340873	0.0756782	-1.45854	0.364627	-1	3.72398	-3.72398
SKA1	-1.06467	1.33126	-4.0137	0.00345176	0.0765132	-1.47503	0.478083	-1	3.70815	-3.70815
TMCO3	0.45133	7.58664	4.01115	0.00346452	0.0765556	-2.17244	1.3673	1	3.70735	3.70735
ZNF703	0.403751	6.30972	4.0115	0.0034628	0.0765556	-2.08128	1.32294	1	3.70735	3.70735
RNF43	-0.612086	5.64035	-4.00899	0.0034754	0.0766761	-2.00834	0.65425	-1	3.70508	-3.70508
COPRS	0.686574	4.93148	4.00616	0.00348965	0.0768704	-1.93684	1.60946	1	3.70143	3.70143
SERINC2	0.496441	6.69857	4.00464	0.00349738	0.0769206	-2.12635	1.41073	1	3.70049	3.70049
SALL4	-1.0985	1.36509	-3.99772	0.00353259	0.0773712	-1.49718	0.467003	-1	3.69206	-3.69206
GRAMD1C	-0.619399	4.74264	-3.99739	0.00353431	0.0773712	-1.91167	0.650942	-1	3.69206	-3.69206
RAB39B	0.520765	4.33246	3.99826	0.00352985	0.0773712	-1.86556	1.43472	1	3.69206	3.69206
FIGNL1	-0.530397	5.96021	-3.99255	0.0035592	0.0776753	-2.07007	0.692364	-1	3.6864	-3.6864
GALNT3	-0.331245	8.82623	-3.99295	0.00355712	0.0776753	-2.21003	0.79485	-1	3.6864	-3.6864
TRAPPC2L	0.633224	5.13587	3.98863	0.0035795	0.0779977	-1.98937	1.55103	1	3.68043	3.68043
BFAR	0.424936	5.1866	3.98586	0.00359391	0.0781912	-2.00003	1.34251	1	3.67685	3.67685
GTF2IRD1	0.614876	5.08583	3.98144	0.00361706	0.0785736	-1.99391	1.53143	1	3.66981	3.66981
SGK223	1.03575	1.35542	3.97804	0.00363496	0.078714	-1.52741	2.05018	1	3.66724	3.66724
MLLT6	-0.628068	7.5579	-3.97759	0.0036373	0.078714	-2.21085	0.647042	-1	3.66724	-3.66724
FAAH	-0.456016	7.04895	-3.97704	0.00364024	0.078714	-2.18875	0.728997	-1	3.66724	-3.66724
VWA5B1	-1.23567	2.21542	-3.96473	0.00370596	0.0793947	-1.59628	0.424645	-1	3.65481	-3.65481
RAB3IL1	0.968793	3.23175	3.96274	0.00371671	0.0793947	-1.75005	1.9572	1	3.65481	3.65481
HTRA1	0.965954	4.38976	3.96727	0.00369226	0.0793947	-1.91749	1.95335	1	3.65481	3.65481
CDC20	-0.900488	3.54529	-3.96834	0.00368653	0.0793947	-1.77152	0.535706	-1	3.65481	-3.65481
POMZP3	0.607909	3.99614	3.96289	0.0037159	0.0793947	-1.86612	1.52405	1	3.65481	3.65481
CYSTM1	0.603686	4.79372	3.96573	0.00370057	0.0793947	-1.97979	1.51959	1	3.65481	3.65481
NINJ1	0.565338	5.91855	3.96482	0.00370548	0.0793947	-2.11375	1.47973	1	3.65481	3.65481
PDLIM1	0.565253	5.27589	3.96583	0.00370003	0.0793947	-2.04137	1.47965	1	3.65481	3.65481
CACNA1G	-0.862136	2.58969	-3.96029	0.00372996	0.0795574	-1.65108	0.550137	-1	3.65186	-3.65186
MICALL2	-0.577851	5.18121	-3.95246	0.00377271	0.0803479	-2.03979	0.669961	-1	3.6376	-3.6376
PSME4	0.529495	5.95293	3.94591	0.00380889	0.0809962	-2.1459	1.44342	1	3.626	3.626
PLEK2	0.809751	3.04768	3.94322	0.00382386	0.0810703	-1.75356	1.75291	1	3.62468	3.62468
NFE2L3	-0.674656	4.63552	-3.944	0.00381949	0.0810703	-1.97464	0.626482	-1	3.62468	-3.62468
TGM1	1.69883	0.431457	3.94194	0.00383099	0.0810999	-1.56953	3.24638	1	3.62416	3.62416
TAF9	0.400946	6.42596	3.93943	0.00384501	0.0812749	-2.20168	1.32037	1	3.62105	3.62105
EIF3H	0.432186	7.91373	3.93696	0.0038589	0.0814465	-2.29329	1.34928	1	3.618	3.618
SLC9A1	0.432401	6.63563	3.93407	0.0038752	0.0816685	-2.22852	1.34948	1	3.61408	3.61408
CREG2	-0.849111	2.46507	-3.93198	0.00388701	0.0817952	-1.67688	0.555127	-1	3.61184	-3.61184
KIAA0895L	-0.509677	5.61193	-3.93057	0.00389501	0.0818416	-2.12536	0.70238	-1	3.61102	-3.61102
MCRIP1	0.755797	4.12042	3.92401	0.00393253	0.081916	-1.94293	1.68856	1	3.60971	3.60971
BANK1	-0.72399	5.60309	-3.92554	0.00392373	0.081916	-2.1284	0.605421	-1	3.60971	-3.60971
ZNF204P	0.669003	3.30151	3.92502	0.0039267	0.081916	-1.8174	1.58997	1	3.60971	3.60971
IL17RD	-0.616978	3.92902	-3.92759	0.003912	0.081916	-1.8963	0.652035	-1	3.60971	-3.60971
TMEM56	0.462463	4.51608	3.92285	0.00393916	0.081916	-2.00576	1.37789	1	3.60971	3.60971
SMIM14	0.43819	6.48539	3.92384	0.00393349	0.081916	-2.23103	1.3549	1	3.60971	3.60971
DAP	0.424717	7.06028	3.92289	0.00393896	0.081916	-2.27752	1.34231	1	3.60971	3.60971
RASL11B	-0.855536	2.70855	-3.91801	0.00396712	0.0821345	-1.72738	0.55266	-1	3.60587	-3.60587
FRS2	-0.808822	5.35006	-3.91851	0.00396421	0.0821345	-2.10704	0.570848	-1	3.60587	-3.60587
MICAL3	-0.69377	6.57607	-3.91929	0.00395971	0.0821345	-2.2367	0.618236	-1	3.60587	-3.60587
RPL13AP7	1.14859	0.82168	3.91503	0.00398441	0.0823717	-1.59781	2.21697	1	3.60171	3.60171
ORAI2	0.562171	5.53194	3.90776	0.00402698	0.0825161	-2.15993	1.47649	1	3.59918	3.59918
UBALD1	0.521096	5.07554	3.90876	0.00402112	0.0825161	-2.10254	1.43505	1	3.59918	3.59918
TNFRSF21	0.502436	4.5008	3.90964	0.00401594	0.0825161	-2.02346	1.4166	1	3.59918	3.59918
NDST2	-0.477827	5.16217	-3.90686	0.0040323	0.0825161	-2.10829	0.718058	-1	3.59918	-3.59918
RNF130	0.462182	7.01829	3.91268	0.00399817	0.0825161	-2.29025	1.37762	1	3.59918	3.59918
WLS	0.440505	5.27477	3.9096	0.00401617	0.0825161	-2.12636	1.35708	1	3.59918	3.59918
NAIP	-0.339847	7.04106	-3.9071	0.00403092	0.0825161	-2.2964	0.790125	-1	3.59918	-3.59918
FRAT2	0.545781	4.75555	3.90576	0.00403881	0.0825297	-2.06518	1.45981	1	3.59894	3.59894
SLC37A4	-1.34557	0.636425	-3.90427	0.0040476	0.0825897	-1.61398	0.393499	-1	3.59789	-3.59789
SMIM13	0.480525	4.57008	3.90323	0.00405377	0.0825962	-2.04321	1.39525	1	3.59778	3.59778
CALCRL	-2.19971	-0.34574	-3.90224	0.00405964	0.0825966	-1.6899	0.217681	-1	3.59777	-3.59777
SVIL	0.726635	4.49146	3.89725	0.00408943	0.0828446	-2.03994	1.65478	1	3.59345	3.59345
RPS29	0.651054	8.29394	3.89864	0.00408112	0.0828446	-2.35386	1.57032	1	3.59345	3.59345
MDK	0.595914	7.9812	3.89767	0.00408691	0.0828446	-2.35411	1.51143	1	3.59345	3.59345
BOK	0.457302	6.15999	3.89556	0.00409953	0.0829303	-2.24308	1.37297	1	3.59196	3.59196
KIF20A	-1.16466	3.19931	-3.89426	0.00410732	0.0829691	-1.82112	0.44607	-1	3.59128	-3.59128
GPSM2	-0.988841	3.20969	-3.88918	0.00413804	0.0832268	-1.83596	0.503882	-1	3.58681	-3.58681
BMS1P2	-0.988263	2.28026	-3.89046	0.00413028	0.0832268	-1.71237	0.504084	-1	3.58681	-3.58681
NAV1	-0.749658	5.17179	-3.88871	0.00414085	0.0832268	-2.1312	0.594745	-1	3.58681	-3.58681
HID1	-0.339596	7.5171	-3.88825	0.00414366	0.0832268	-2.35055	0.790263	-1	3.58681	-3.58681
PLEKHG4	-0.415058	6.47518	-3.88713	0.00415049	0.0832457	-2.28062	0.749989	-1	3.58648	-3.58648
ALDH1A3	0.508609	6.60473	3.88579	0.00415865	0.083291	-2.29974	1.42268	1	3.5857	3.5857
KLKB1	1.65641	0.408003	3.88436	0.00416736	0.0833471	-1.64272	3.15232	1	3.58472	3.58472
MAL2	0.321496	7.2604	3.88216	0.00418082	0.0834982	-2.353	1.24963	1	3.58211	3.58211
ULBP1	0.758226	3.42488	3.87726	0.00421099	0.0839819	-1.90579	1.69141	1	3.57378	3.57378
COL1A1	-0.716826	4.17488	-3.87576	0.00422023	0.0840173	-2.00841	0.608434	-1	3.57317	-3.57317
TRMT112	0.587043	6.45311	3.87505	0.00422466	0.0840173	-2.30263	1.50216	1	3.57317	3.57317
TMEM189-UBE2V1	0.841113	3.71642	3.86968	0.00425806	0.0840948	-1.96076	1.79143	1	3.57184	3.57184
KIF2C	-0.617203	3.57845	-3.87241	0.00424102	0.0840948	-1.92503	0.651933	-1	3.57184	-3.57184
CCDC78	-0.585169	5.91667	-3.86979	0.00425737	0.0840948	-2.25127	0.666571	-1	3.57184	-3.57184
CEP85	-0.564036	3.82643	-3.86998	0.00425619	0.0840948	-1.96797	0.676407	-1	3.57184	-3.57184
ZNF449	-0.510237	4.32551	-3.86963	0.00425834	0.0840948	-2.04486	0.702107	-1	3.57184	-3.57184
MAMDC4	-0.899453	3.73726	-3.86856	0.00426507	0.08411	-1.94806	0.53609	-1	3.57158	-3.57158
ZNF684	0.832563	2.11647	3.8672	0.00427362	0.0841611	-1.74285	1.78085	1	3.5707	3.5707
MTND2P28	1.08395	2.77905	3.86268	0.00430205	0.084192	-1.83124	2.11983	1	3.57017	3.57017
METRNL	0.815969	3.73787	3.86243	0.00430364	0.084192	-1.97505	1.76048	1	3.57017	3.57017
LMX1B	0.536292	4.35443	3.86221	0.004305	0.084192	-2.07306	1.45024	1	3.57017	3.57017
PARN	0.42047	5.44838	3.86252	0.00430307	0.084192	-2.21913	1.33836	1	3.57017	3.57017
RGL2	-0.411947	8.02242	-3.86552	0.00428412	0.084192	-2.3998	0.751608	-1	3.57017	-3.57017
MICAL2	-0.576742	6.09868	-3.8595	0.00432219	0.0844111	-2.2863	0.670476	-1	3.56642	-3.56642
RNASEL	0.626755	3.88592	3.85692	0.00433858	0.0846142	-2.0071	1.54409	1	3.56296	3.56296
TMEM45A	-0.883258	4.06501	-3.85154	0.00437302	0.0849966	-2.0237	0.542142	-1	3.55645	-3.55645
SLC7A1	0.478465	8.58132	3.8529	0.0043643	0.0849966	-2.42413	1.39326	1	3.55645	3.55645
RIMS4	0.371262	6.44281	3.85104	0.00437624	0.0849966	-2.33839	1.29348	1	3.55645	3.55645
ZNF121	-0.475821	6.13162	-3.8451	0.00441467	0.0855078	-2.31291	0.719057	-1	3.5478	-3.5478
ZNF865	0.461096	4.9815	3.84557	0.00441163	0.0855078	-2.18643	1.37659	1	3.5478	3.5478
PRSS53	-1.02886	2.59447	-3.8433	0.00442636	0.0856167	-1.81617	0.490097	-1	3.54596	-3.54596
CENPU	-0.734603	3.75701	-3.84214	0.00443391	0.0856454	-1.99497	0.600983	-1	3.54548	-3.54548
CLCC1	1.1454	3.31779	3.84117	0.00444026	0.0856509	-1.93997	2.21207	1	3.54539	3.54539
SYNE1	-0.765269	3.45894	-3.8363	0.00447222	0.0860576	-1.95701	0.588344	-1	3.53855	-3.53855
NBEAP1	-0.682069	3.66552	-3.83425	0.00448572	0.0860576	-1.99386	0.623271	-1	3.53855	-3.53855
IDUA	-0.643233	4.23948	-3.83533	0.00447862	0.0860576	-2.08064	0.640277	-1	3.53855	-3.53855
HSF4	-0.569259	4.19481	-3.8343	0.00448543	0.0860576	-2.07723	0.673963	-1	3.53855	-3.53855
BCAP31P1	-0.842021	2.01233	-3.83183	0.00450172	0.0862474	-1.77094	0.557862	-1	3.53538	-3.53538
STK33	0.792935	4.09106	3.83045	0.00451093	0.0863067	-2.07866	1.7326	1	3.53438	3.53438
SLC22A4	-1.01604	1.95896	-3.82914	0.00451964	0.086333	-1.76716	0.494473	-1	3.53394	-3.53394
NETO1	-0.452414	7.99184	-3.8284	0.00452453	0.086333	-2.45591	0.730819	-1	3.53394	-3.53394
IL18BP	-0.728886	2.87566	-3.82374	0.00455574	0.0864315	-1.89047	0.60337	-1	3.5323	-3.5323
SLC5A3	-0.686603	5.92055	-3.82335	0.00455837	0.0864315	-2.3212	0.621315	-1	3.5323	-3.5323
OR51E1	-0.642817	3.59515	-3.81748	0.00459798	0.0864315	-2.00907	0.640461	-1	3.5323	-3.5323
SLC25A29	-0.58758	7.43584	-3.81824	0.00459284	0.0864315	-2.45081	0.665458	-1	3.5323	-3.5323
ZDHHC21	-0.560459	5.76649	-3.81764	0.00459687	0.0864315	-2.31464	0.678086	-1	3.5323	-3.5323
PCCA	0.527276	5.06551	3.82229	0.00456548	0.0864315	-2.23274	1.44121	1	3.5323	3.5323
ISCA2	0.516626	4.76616	3.81709	0.00460064	0.0864315	-2.20119	1.43061	1	3.5323	3.5323
PHYH	0.446904	6.38774	3.81582	0.00460927	0.0864315	-2.38744	1.36311	1	3.5323	3.5323
CCDC115	0.435822	4.76685	3.82083	0.00457535	0.0864315	-2.19565	1.35268	1	3.5323	3.5323
HNRNPH1	-0.424656	8.32462	-3.81623	0.00460649	0.0864315	-2.47952	0.745016	-1	3.5323	-3.5323
ATP1B3	0.423398	6.87271	3.81961	0.00458359	0.0864315	-2.42265	1.34108	1	3.5323	3.5323
PGM2	-0.394441	6.22426	-3.81863	0.00459022	0.0864315	-2.36322	0.760784	-1	3.5323	-3.5323
MT-ND4	-0.315941	12.7959	-3.81926	0.00458596	0.0864315	-2.4805	0.803327	-1	3.5323	-3.5323
RRM1	-0.472844	6.74687	-3.80881	0.00465715	0.0872136	-2.42339	0.720543	-1	3.5193	-3.5193
UNC5B	0.582001	3.88598	3.80604	0.00467626	0.0874554	-2.08365	1.49692	1	3.51531	3.51531
GPRASP1	-4.59357	-0.557379	-3.79564	0.00474867	0.0876486	-1.84571	0.0414189	-1	3.51212	-3.51212
RP11-712B9.5	-1.392	0.904423	-3.7984	0.00472934	0.0876486	-1.75069	0.381035	-1	3.51212	-3.51212
KISS1R	-1.32842	1.29153	-3.80077	0.00471281	0.0876486	-1.75823	0.398204	-1	3.51212	-3.51212
SESTD1	1.0979	4.06022	3.79843	0.0047291	0.0876486	-2.11922	2.14043	1	3.51212	3.51212
ECI1	0.66823	6.83521	3.79584	0.00474729	0.0876486	-2.45627	1.58912	1	3.51212	3.51212
SV2C	-0.643209	3.21708	-3.79666	0.00474152	0.0876486	-1.98219	0.640287	-1	3.51212	-3.51212
TMEM170A	-0.608791	4.47476	-3.80217	0.00470308	0.0876486	-2.1667	0.655746	-1	3.51212	-3.51212
CDCA8	-0.596953	3.21713	-3.80039	0.00471544	0.0876486	-1.97779	0.661149	-1	3.51212	-3.51212
SHROOM3	0.457475	6.47807	3.80027	0.00471632	0.0876486	-2.41986	1.37314	1	3.51212	3.51212
WDR77	-0.403641	5.63387	-3.79623	0.00474452	0.0876486	-2.3346	0.755948	-1	3.51212	-3.51212
GGA3	-0.483203	5.19164	-3.79147	0.00477805	0.0879691	-2.28773	0.715388	-1	3.50686	-3.50686
PLPP2	0.468334	5.59706	3.7914	0.00477849	0.0879691	-2.34519	1.38351	1	3.50686	3.50686
AL022067.1	-3.51725	-0.311501	-3.78513	0.00482302	0.088451	-1.85607	0.0873381	-1	3.49898	-3.49898
RP11-495P10.10	-0.733964	2.32971	-3.78569	0.00481904	0.088451	-1.87319	0.60125	-1	3.49898	-3.49898
DPY30	0.533619	5.43839	3.78507	0.00482346	0.088451	-2.33651	1.44756	1	3.49898	3.49898
BCAT1	0.70802	4.09341	3.78407	0.00483058	0.0884667	-2.14952	1.63356	1	3.49872	3.49872
DCP1A	-0.594111	5.31377	-3.77987	0.00486073	0.0889034	-2.31855	0.662453	-1	3.49162	-3.49162
PRC1	-0.647373	5.15199	-3.77699	0.0048815	0.0889378	-2.30152	0.638442	-1	3.49106	-3.49106
STAT2	-0.545043	5.05747	-3.77748	0.00487797	0.0889378	-2.29043	0.685371	-1	3.49106	-3.49106
TGM3	-0.534874	4.96586	-3.77852	0.00487046	0.0889378	-2.2765	0.690219	-1	3.49106	-3.49106
BRMS1L	-0.612686	3.84948	-3.77567	0.00489107	0.0889972	-2.11189	0.653978	-1	3.4901	-3.4901
GCLC	-0.380817	7.64895	-3.77386	0.00490417	0.0890064	-2.53134	0.768002	-1	3.48995	-3.48995
PLOD1	-0.333847	7.84262	-3.7746	0.00489884	0.0890064	-2.53699	0.793418	-1	3.48995	-3.48995
GRAMD4	-0.801265	5.74793	-3.77118	0.00492371	0.0890336	-2.37962	0.573846	-1	3.48951	-3.48951
CCNB1	-0.47524	5.43665	-3.77276	0.00491215	0.0890336	-2.34644	0.719347	-1	3.48951	-3.48951
TTC3	-0.454667	8.69908	-3.77105	0.00492459	0.0890336	-2.55082	0.729679	-1	3.48951	-3.48951
ANGPTL4	-1.11021	1.18697	-3.76833	0.00494449	0.0892307	-1.79947	0.463228	-1	3.48632	-3.48632
C4orf33	0.523644	4.09071	3.76784	0.00494813	0.0892307	-2.1742	1.43758	1	3.48632	3.48632
CTIF	0.52707	4.80822	3.76561	0.00496451	0.0894118	-2.28547	1.441	1	3.48339	3.48339
MYEF2	-0.456797	6.16105	-3.76374	0.00497826	0.0894313	-2.4411	0.728602	-1	3.48308	-3.48308
ADRA2A	0.379879	6.48344	3.76408	0.00497578	0.0894313	-2.4761	1.30123	1	3.48308	3.48308
FANCI	-0.843616	4.79849	-3.75943	0.00501019	0.0897904	-2.27355	0.557245	-1	3.47729	-3.47729
EGFL7	0.601293	5.61755	3.75932	0.00501097	0.0897904	-2.39663	1.51708	1	3.47729	3.47729
KLHL17	-0.419587	5.8641	-3.75581	0.00503714	0.0901451	-2.42273	0.747639	-1	3.47161	-3.47161
GALNT12	1.38597	1.45614	3.75279	0.00505975	0.0903207	-1.84	2.61348	1	3.4688	3.4688
NOX5	-0.805471	3.57416	-3.7535	0.00505442	0.0903207	-2.09771	0.572175	-1	3.4688	-3.4688
AC109829.1	-0.554731	3.56416	-3.75088	0.00507411	0.0903873	-2.10571	0.680784	-1	3.46774	-3.46774
UBE2E2	0.447912	4.74658	3.75059	0.00507629	0.0903873	-2.30003	1.36406	1	3.46774	3.46774
RNF217	-1.197	2.03233	-3.74838	0.00509299	0.0905706	-1.8848	0.436181	-1	3.46481	-3.46481
HYI	4.26432	0.691611	3.74019	0.0051553	0.0913336	-1.8342	19.2171	1	3.45271	3.45271
ZBED3	0.54452	4.98925	3.74135	0.00514645	0.0913336	-2.34672	1.45854	1	3.45271	3.45271
MAP1LC3B	0.500749	5.13968	3.74052	0.0051528	0.0913336	-2.36751	1.41495	1	3.45271	3.45271
GSG1L	1.2152	0.562305	3.73718	0.00517842	0.0915136	-1.82994	2.32174	1	3.44987	3.44987
TMEM45B	-0.416813	5.25089	-3.73737	0.00517693	0.0915136	-2.37928	0.749078	-1	3.44987	-3.44987
EXOSC6	0.421866	5.26542	3.73539	0.00519219	0.0916421	-2.3914	1.33966	1	3.44785	3.44785
IGFLR1	-1.0434	2.19053	-3.73313	0.00520969	0.0918362	-1.92622	0.485184	-1	3.44479	-3.44479
ATP6V0E1	0.509499	6.95844	3.7306	0.0052293	0.0920669	-2.5665	1.42356	1	3.44117	3.44117
TAGLN2	0.404088	6.65089	3.72678	0.00525912	0.0924768	-2.54864	1.32325	1	3.43477	3.43477
MINK1	-0.384651	7.05132	-3.72566	0.00526783	0.0925147	-2.57624	0.765964	-1	3.43417	-3.43417
TSHZ2	1.41914	2.74543	3.72115	0.00530332	0.0926769	-2.02921	2.67426	1	3.43165	3.43165
CLSPN	-1.14696	2.10142	-3.72149	0.00530065	0.0926769	-1.9316	0.451575	-1	3.43165	-3.43165
DARS	-0.545944	7.11562	-3.72226	0.0052946	0.0926769	-2.58338	0.684943	-1	3.43165	-3.43165
ZNF410	0.375376	5.65127	3.72359	0.00528411	0.0926769	-2.45538	1.29718	1	3.43165	3.43165
NEURL4	-0.43042	5.1287	-3.71589	0.00534504	0.093233	-2.39659	0.742046	-1	3.42302	-3.42302
UBE2B	0.429025	5.43993	3.71547	0.00534835	0.093233	-2.44374	1.34632	1	3.42302	3.42302
PTPRT	-0.806502	5.65563	-3.71353	0.00536384	0.0932566	-2.45769	0.571767	-1	3.42265	-3.42265
MDM2	0.436419	7.09107	3.71388	0.00536103	0.0932566	-2.60185	1.35324	1	3.42265	3.42265
C9orf172	-0.434974	5.49949	-3.71282	0.00536952	0.0932566	-2.44677	0.739707	-1	3.42265	-3.42265
UBTD1	0.611266	4.06579	3.71055	0.00538767	0.0933534	-2.25701	1.5276	1	3.42115	3.42115
TIMM44	0.427921	5.71788	3.70965	0.00539493	0.0933534	-2.48423	1.34529	1	3.42115	3.42115
CHPF	0.414704	6.4533	3.70986	0.00539324	0.0933534	-2.55724	1.33303	1	3.42115	3.42115
MELK	-0.642644	3.1073	-3.70556	0.0054279	0.0938089	-2.10119	0.640538	-1	3.41413	-3.41413
STK11IP	-0.558301	4.53219	-3.70378	0.00544231	0.0939431	-2.32672	0.679102	-1	3.41207	-3.41207
PPDPF	0.564226	8.51202	3.70227	0.00545454	0.0940392	-2.65738	1.47859	1	3.41059	3.41059
HS1BP3	0.500395	4.89768	3.69893	0.00548184	0.0943946	-2.39978	1.4146	1	3.40515	3.40515
TCAF2	-1.42364	1.9026	-3.69606	0.0055053	0.094453	-1.94282	0.372772	-1	3.40426	-3.40426
SCNN1B	-0.809683	3.4033	-3.69628	0.00550347	0.094453	-2.15674	0.570507	-1	3.40426	-3.40426
ZNF512B	-0.413878	5.69251	-3.69768	0.00549206	0.094453	-2.49301	0.750603	-1	3.40426	-3.40426
YPEL2	-0.577368	6.22788	-3.69026	0.00555313	0.0950427	-2.55977	0.670185	-1	3.39528	-3.39528
EFHC2	0.575146	3.86712	3.6909	0.00554782	0.0950427	-2.25478	1.48983	1	3.39528	3.39528
DDX20	-0.819534	2.99009	-3.68494	0.00559746	0.0955991	-2.10983	0.566625	-1	3.38686	-3.38686
RNF7	0.498187	6.21849	3.68473	0.00559918	0.0955991	-2.57353	1.41244	1	3.38686	3.38686
STK36	-0.599381	5.97008	-3.68383	0.00560673	0.0956123	-2.54315	0.660037	-1	3.38666	-3.38666
ZBTB16	-0.751528	5.66769	-3.68117	0.00562902	0.0958767	-2.51009	0.593974	-1	3.38268	-3.38268
HEG1	1.12895	1.49297	3.6768	0.00566593	0.096365	-1.95017	2.18699	1	3.37535	3.37535
MSH5	-0.630787	4.74901	-3.67547	0.00567713	0.096365	-2.40113	0.645824	-1	3.37535	-3.37535
IPO8	-0.600928	6.50603	-3.67407	0.00568902	0.096365	-2.60974	0.65933	-1	3.37535	-3.37535
RAPGEFL1	-0.503503	3.90003	-3.67375	0.00569181	0.096365	-2.27647	0.705392	-1	3.37535	-3.37535
SGSH	-0.422599	6.03548	-3.67391	0.00569043	0.096365	-2.56785	0.746079	-1	3.37535	-3.37535
LRRC24	0.922545	2.71828	3.66649	0.00575389	0.0965235	-2.1129	1.89546	1	3.37298	3.37298
CAMK2N2	0.714202	3.2031	3.66815	0.00573962	0.0965235	-2.18452	1.64058	1	3.37298	3.37298
MTHFD1L	0.703922	3.80911	3.66981	0.00572535	0.0965235	-2.27719	1.62893	1	3.37298	3.37298
HGS	-0.515917	4.79242	-3.6715	0.00571094	0.0965235	-2.41625	0.699348	-1	3.37298	-3.37298
PLCG1	-0.513633	6.68121	-3.67023	0.00572183	0.0965235	-2.63197	0.700456	-1	3.37298	-3.37298
HIST2H4A	0.50229	5.48465	3.66894	0.00573281	0.0965235	-2.52104	1.41646	1	3.37298	3.37298
CNPY2	0.492286	6.75955	3.66764	0.005744	0.0965235	-2.64938	1.40667	1	3.37298	3.37298
APBB3	-0.387151	5.64543	-3.66532	0.00576397	0.0965235	-2.53804	0.764638	-1	3.37298	-3.37298
SBDS	0.365688	6.15999	3.66529	0.00576421	0.0965235	-2.59782	1.2885	1	3.37298	3.37298
MTATP6P1	0.349637	6.95942	3.66467	0.00576953	0.0965235	-2.66899	1.27424	1	3.37298	3.37298
SCIN	-1.4991	1.02554	-3.66387	0.00577649	0.0965256	-1.93289	0.353774	-1	3.37295	-3.37295
CHD6	-0.757969	8.07445	-3.66108	0.0058006	0.0968138	-2.71395	0.591328	-1	3.36864	-3.36864
PPP1R12A	-0.806896	7.04539	-3.66028	0.00580757	0.0968157	-2.67056	0.57161	-1	3.36862	-3.36862
TSPAN1	-0.438801	6.72823	-3.65909	0.00581789	0.0968693	-2.65422	0.737747	-1	3.36782	-3.36782
SRSF5	-0.330339	8.45907	-3.65833	0.00582451	0.0968693	-2.72563	0.79535	-1	3.36782	-3.36782
APOBEC3C	0.834387	2.05191	3.65493	0.00585427	0.0972498	-2.0399	1.7831	1	3.36216	3.36216
NEDD9	-0.450439	5.16557	-3.65389	0.00586339	0.0972867	-2.49656	0.73182	-1	3.36161	-3.36161
SBF1	0.397341	6.33091	3.65223	0.00587798	0.0974145	-2.63508	1.31708	1	3.35972	3.35972
PTGS1	-1.12236	0.549067	-3.64982	0.00589925	0.0974239	-1.94445	0.459342	-1	3.35958	-3.35958
POLR3A	0.589837	5.26439	3.64994	0.00589814	0.0974239	-2.52309	1.50508	1	3.35958	3.35958
CYP51A1	0.322564	7.71584	3.64994	0.00589812	0.0974239	-2.73315	1.25055	1	3.35958	3.35958
PIK3R1	-0.678153	7.25783	-3.64828	0.00591281	0.0975338	-2.70448	0.624965	-1	3.35795	-3.35795
NPIPB6	0.775486	2.48369	3.64699	0.00592427	0.0976087	-2.10925	1.71177	1	3.35685	3.35685
FAM57B	-1.09502	1.48322	-3.64316	0.00595839	0.0979202	-1.98867	0.468131	-1	3.35225	-3.35225
GRAMD1A	-0.559757	5.25594	-3.64253	0.00596398	0.0979202	-2.52366	0.678417	-1	3.35225	-3.35225
INTU	-0.438669	5.98501	-3.64401	0.00595079	0.0979202	-2.60881	0.737815	-1	3.35225	-3.35225
NDUFA5	0.517154	5.88964	3.64039	0.00598318	0.0981214	-2.60927	1.43113	1	3.34929	3.34929
CHRD	0.97695	1.61695	3.63361	0.00604426	0.0987679	-2.02259	1.9683	1	3.33981	3.33981
RFX7	-0.891549	5.56515	-3.63292	0.00605059	0.0987679	-2.56985	0.539035	-1	3.33981	-3.33981
TRDMT1	-0.836227	3.32087	-3.63335	0.00604664	0.0987679	-2.23765	0.560106	-1	3.33981	-3.33981
EBF4	0.702265	2.40139	3.63306	0.00604931	0.0987679	-2.11859	1.62706	1	3.33981	3.33981
TLK1	-0.565099	7.26091	-3.63172	0.00606147	0.0988313	-2.73239	0.675909	-1	3.33889	-3.33889
SEC11C	0.542331	6.73131	3.62809	0.0060945	0.0992554	-2.70876	1.45632	1	3.33271	3.33271
YBX3	0.350361	6.90831	3.62657	0.00610846	0.099368	-2.72469	1.27488	1	3.33108	3.33108
RP11-98J23.2	-0.835902	4.65429	-3.6247	0.00612561	0.0995323	-2.459	0.560233	-1	3.32869	-3.32869
CPLX1	-0.586299	4.30007	-3.61808	0.00618677	0.100115	-2.42186	0.666049	-1	3.32027	-3.32027
FRYL	-0.440512	6.04272	-3.61701	0.00619673	0.100115	-2.65686	0.736873	-1	3.32027	-3.32027
RGL4	-0.438338	5.02422	-3.61725	0.00619458	0.100115	-2.53473	0.737984	-1	3.32027	-3.32027
LENG8	-0.342486	7.5477	-3.61817	0.00618602	0.100115	-2.7704	0.788681	-1	3.32027	-3.32027
HSPA9	0.326522	7.29719	3.61699	0.00619694	0.100115	-2.76624	1.25399	1	3.32027	3.32027
SESN3	-0.607829	10.6935	-3.6103	0.00625959	0.100552	-2.80859	0.656184	-1	3.31398	-3.31398
RPSAP58	0.600419	3.79133	3.61202	0.00624337	0.100552	-2.3626	1.51616	1	3.31398	3.31398
STAT5A	0.556517	3.76326	3.61147	0.00624855	0.100552	-2.35901	1.47071	1	3.31398	3.31398
ITGAV	-0.539339	6.51187	-3.61142	0.006249	0.100552	-2.70864	0.688086	-1	3.31398	-3.31398
JAG1	-0.534325	7.09956	-3.61074	0.0062554	0.100552	-2.75627	0.690482	-1	3.31398	-3.31398
CDCA5	-0.579845	3.46343	-3.60813	0.00627998	0.100651	-2.30454	0.669036	-1	3.31257	-3.31257
MR1	0.509147	4.1088	3.60833	0.00627808	0.100651	-2.42039	1.42321	1	3.31257	3.31257
SYTL5	1.39883	0.171121	3.60416	0.00631759	0.101139	-2.006	2.63689	1	3.30559	3.30559
NPC1	0.595675	5.47897	3.60093	0.00634834	0.101516	-2.62581	1.51118	1	3.30022	3.30022
RAB33B	0.606444	3.7616	3.59948	0.00636225	0.101623	-2.37697	1.5225	1	3.2987	3.2987
SRRM2	-0.428148	9.44143	-3.59568	0.00639872	0.10209	-2.82607	0.743215	-1	3.29208	-3.29208
TCF19	-0.451859	4.35675	-3.59341	0.00642056	0.102323	-2.47176	0.7311	-1	3.2888	-3.2888
CFAP58	1.59167	0.403815	3.59118	0.00644218	0.102444	-2.02138	3.01397	1	3.28709	3.28709
GYG2	0.596812	4.00879	3.59113	0.00644266	0.102444	-2.43017	1.51237	1	3.28709	3.28709
TRIO	-0.486505	6.28888	-3.58602	0.00649245	0.103004	-2.72878	0.713752	-1	3.27923	-3.27923
HEBP2	0.420616	6.79073	3.58624	0.00649028	0.103004	-2.77887	1.3385	1	3.27923	3.27923
C6orf1	0.578728	4.90909	3.58204	0.00653145	0.103486	-2.5817	1.49353	1	3.27249	3.27249
ARHGAP12	0.39876	5.93444	3.58143	0.00653749	0.103486	-2.70566	1.31837	1	3.27249	3.27249
DGKQ	-0.408369	6.13324	-3.57988	0.00655275	0.103611	-2.72437	0.753475	-1	3.27075	-3.27075
TSPEAR	-1.20452	2.26923	-3.57873	0.00656411	0.103675	-2.15507	0.433912	-1	3.26986	-3.26986
SSU72	0.522181	7.23217	3.5762	0.00658913	0.103954	-2.8263	1.43612	1	3.26599	3.26599
CDC7	-0.634626	3.7767	-3.57229	0.00662814	0.104418	-2.40854	0.644108	-1	3.25956	-3.25956
UGP2	0.368927	5.67857	3.57103	0.00664072	0.104418	-2.69513	1.29139	1	3.25956	3.25956
HADHA	-0.340484	7.91821	-3.57171	0.00663388	0.104418	-2.85507	0.789776	-1	3.25956	-3.25956
PCDH7	-0.569905	4.87736	-3.56813	0.00666981	0.104435	-2.58716	0.673661	-1	3.25933	-3.25933
AC145212.1	0.47921	4.90237	3.56892	0.00666187	0.104435	-2.60129	1.39398	1	3.25933	3.25933
TPRG1L	0.433977	6.63922	3.56905	0.00666062	0.104435	-2.79347	1.35095	1	3.25933	3.25933
RAD23A	0.318448	6.64506	3.56798	0.00667139	0.104435	-2.79545	1.24699	1	3.25933	3.25933
PRAME	-0.315537	7.35042	-3.56702	0.006681	0.104469	-2.84195	0.803552	-1	3.25885	-3.25885
SIPA1L1	0.439215	5.40847	3.5657	0.00669434	0.104562	-2.67216	1.35587	1	3.25757	3.25757
CHCHD10	0.851334	6.251	3.56048	0.00674726	0.105046	-2.76976	1.80417	1	3.25091	3.25091
TBC1D8B	-0.586883	4.0596	-3.56044	0.00674763	0.105046	-2.47303	0.66578	-1	3.25091	-3.25091
CAD	-0.452648	6.00986	-3.56082	0.00674386	0.105046	-2.74097	0.7307	-1	3.25091	-3.25091
SNF8	0.637424	5.60052	3.55922	0.0067601	0.105124	-2.70473	1.55555	1	3.24984	3.24984
CNN2	0.559356	3.91796	3.55634	0.00678953	0.105166	-2.46858	1.47361	1	3.24925	3.24925
ATG101	0.524927	5.54763	3.55615	0.00679153	0.105166	-2.70373	1.43886	1	3.24925	3.24925
PAIP2B	0.438518	4.31834	3.55623	0.00679069	0.105166	-2.53471	1.35521	1	3.24925	3.24925
RGL3	-0.437069	5.7316	-3.55604	0.00679262	0.105166	-2.71732	0.738634	-1	3.24925	-3.24925
PACRG	1.21677	1.80228	3.5549	0.0068043	0.105184	-2.15268	2.32425	1	3.24902	3.24902
GOLGA2P5	-0.504073	3.65761	-3.5538	0.00681567	0.105184	-2.42021	0.705113	-1	3.24902	-3.24902
CYB5R2	-0.474813	4.47062	-3.55376	0.00681608	0.105184	-2.55	0.71956	-1	3.24902	-3.24902
C20orf24	0.545262	5.7414	3.55012	0.0068536	0.105188	-2.73454	1.45929	1	3.24896	3.24896
GZF1	-0.497502	4.87966	-3.55109	0.00684356	0.105188	-2.61564	0.708332	-1	3.24896	-3.24896
ITPR1	0.425422	4.3913	3.55157	0.00683864	0.105188	-2.55349	1.34297	1	3.24896	3.24896
FYTTD1	-0.351376	7.08157	-3.55186	0.00683561	0.105188	-2.84998	0.783836	-1	3.24896	-3.24896
SIDT2	-0.296728	7.65972	-3.55063	0.00684835	0.105188	-2.88128	0.814097	-1	3.24896	-3.24896
INCENP	-0.542972	4.78712	-3.54934	0.00686175	0.105199	-2.60369	0.686356	-1	3.24881	-3.24881
ENTPD3	1.21679	2.61133	3.54539	0.00690275	0.105256	-2.27374	2.32429	1	3.24803	3.24803
KIAA1524	-0.735846	2.31279	-3.54753	0.00688048	0.105256	-2.21775	0.600466	-1	3.24803	-3.24803
CCND1	-0.474955	8.97885	-3.54697	0.00688633	0.105256	-2.90116	0.719489	-1	3.24803	-3.24803
MYO19	-0.400958	6.25466	-3.54681	0.00688798	0.105256	-2.78788	0.757355	-1	3.24803	-3.24803
PCDH1	0.359813	5.36142	3.5457	0.00689953	0.105256	-2.69729	1.28326	1	3.24803	3.24803
RPUSD2	0.539069	4.19089	3.54303	0.00692746	0.105519	-2.53439	1.45304	1	3.24443	3.24443
HCN3	-0.630342	3.43169	-3.53953	0.00696422	0.105877	-2.40259	0.646023	-1	3.23954	-3.23954
RAB29	0.473506	4.87721	3.53936	0.00696596	0.105877	-2.64377	1.38848	1	3.23954	3.23954
CARNS1	-1.69364	4.4652	-3.53858	0.00697424	0.105889	-2.53136	0.309145	-1	3.23938	-3.23938
GS1-124K5.10	-1.28841	0.0665565	-3.53664	0.00699475	0.106035	-2.09675	0.409403	-1	3.23739	-3.23739
EFHD1	0.777027	2.80912	3.53624	0.0069989	0.106035	-2.32199	1.7136	1	3.23739	3.23739
MNX1	1.06112	2.72593	3.53452	0.00701712	0.10614	-2.3089	2.08655	1	3.23597	3.23597
LRRC40	-0.420597	4.69426	-3.53417	0.00702085	0.10614	-2.61604	0.747115	-1	3.23597	-3.23597
UBE2C	-0.74866	2.67417	-3.53066	0.00705826	0.106345	-2.29387	0.595156	-1	3.23318	-3.23318
CHCHD1	0.492407	5.17422	3.53187	0.00704534	0.106345	-2.69494	1.40679	1	3.23318	3.23318
CLUH	-0.484097	6.03832	-3.53007	0.00706457	0.106345	-2.79176	0.714945	-1	3.23318	-3.23318
TMEM59L	0.443149	5.01893	3.53129	0.0070515	0.106345	-2.67536	1.35957	1	3.23318	3.23318
NAV3	-1.20458	3.18707	-3.52742	0.00709293	0.106539	-2.36456	0.433896	-1	3.23055	-3.23055
MYCL	0.710567	2.5503	3.52585	0.00710982	0.106539	-2.29891	1.63645	1	3.23055	3.23055
CASC1	0.650001	2.7665	3.52612	0.00710696	0.106539	-2.3314	1.56917	1	3.23055	3.23055
THBS3	-0.372153	5.34522	-3.52599	0.00710835	0.106539	-2.71921	0.772628	-1	3.23055	-3.23055
HIST2H2BE	0.299035	7.23932	3.52535	0.00711516	0.106539	-2.90635	1.23032	1	3.23055	3.23055
FEV	0.851452	2.15279	3.52264	0.00714448	0.106658	-2.24578	1.80432	1	3.22893	3.22893
TMEM187	0.810887	4.70622	3.5198	0.00717529	0.106658	-2.64882	1.75429	1	3.22893	3.22893
WNT5A	-0.688476	6.51793	-3.52138	0.00715815	0.106658	-2.84813	0.620509	-1	3.22893	-3.22893
AP1G1	-0.59236	6.93408	-3.52103	0.00716193	0.106658	-2.88456	0.663257	-1	3.22893	-3.22893
NFKBIB	0.584556	3.97884	3.51904	0.00718356	0.106658	-2.53602	1.49958	1	3.22893	3.22893
ARPC5L	0.53976	6.24527	3.52106	0.00716156	0.106658	-2.8316	1.45373	1	3.22893	3.22893
DRAM2	0.493455	4.96214	3.5209	0.00716327	0.106658	-2.684	1.40781	1	3.22893	3.22893
D2HGDH	-0.443205	5.69271	-3.51915	0.00718236	0.106658	-2.77029	0.735499	-1	3.22893	-3.22893
XBP1	0.335499	8.12639	3.51713	0.00720427	0.106853	-2.94704	1.26181	1	3.2263	3.2263
RNF32	-0.717446	4.0065	-3.51404	0.00723814	0.107131	-2.53247	0.608173	-1	3.22256	-3.22256
PLA2G6	-0.425615	5.68715	-3.51446	0.00723357	0.107131	-2.77727	0.744521	-1	3.22256	-3.22256
AGFG1	-0.384915	5.61813	-3.51199	0.00726068	0.107352	-2.77361	0.765824	-1	3.21958	-3.21958
PRDM6	2.95595	-0.757713	3.50317	0.0073584	0.107372	-2.18911	7.75941	1	3.21931	3.21931
GLYATL3	-1.99912	1.59656	-3.501	0.00738261	0.107372	-2.18302	0.250153	-1	3.21931	-3.21931
NCAM1	1.7119	-0.144202	3.50471	0.0073412	0.107372	-2.14112	3.27592	1	3.21931	3.21931
LRP4	1.39052	0.310625	3.50954	0.00728766	0.107372	-2.12871	2.62174	1	3.21931	3.21931
SPATC1	-1.18844	1.43897	-3.50939	0.00728934	0.107372	-2.17231	0.438777	-1	3.21931	-3.21931
VPS28	-1.11706	1.40095	-3.50599	0.00732693	0.107372	-2.17507	0.461033	-1	3.21931	-3.21931
GLIPR1	-0.82522	2.79518	-3.50245	0.00736637	0.107372	-2.35233	0.564396	-1	3.21931	-3.21931
IGF2BP3	-0.642233	3.78889	-3.50271	0.0073635	0.107372	-2.51697	0.640721	-1	3.21931	-3.21931
ZBTB7B	-0.531885	7.72922	-3.50171	0.00737473	0.107372	-2.95696	0.69165	-1	3.21931	-3.21931
CNTN3	0.511201	4.87302	3.50168	0.00737506	0.107372	-2.70184	1.42524	1	3.21931	3.21931
SMIM4	0.499133	4.8619	3.50801	0.00730459	0.107372	-2.69045	1.41336	1	3.21931	3.21931
ZNF48	0.439931	4.19528	3.50179	0.00737381	0.107372	-2.59875	1.35654	1	3.21931	3.21931
GIPC1	0.438949	6.54978	3.50094	0.00738328	0.107372	-2.89251	1.35562	1	3.21931	3.21931
VHL	0.347603	6.27338	3.50599	0.00732697	0.107372	-2.85797	1.27244	1	3.21931	3.21931
GHITM	0.335489	8.37532	3.5052	0.00733578	0.107372	-2.9662	1.2618	1	3.21931	3.21931
MKNK2	0.324763	8.42708	3.5009	0.00738374	0.107372	-2.97296	1.25246	1	3.21931	3.21931
HSPA13	0.400612	5.52023	3.4999	0.00739496	0.107425	-2.78839	1.32007	1	3.2186	3.2186
FZD4	0.370124	5.27172	3.49922	0.00740263	0.107426	-2.75843	1.29246	1	3.21859	3.21859
ATXN7L1	-0.582359	5.03534	-3.49576	0.0074415	0.107852	-2.72202	0.667871	-1	3.21288	-3.21288
MYCBP2	0.419618	6.89504	3.49525	0.00744727	0.107852	-2.9297	1.33757	1	3.21288	3.21288
ANKMY2	0.608578	4.4009	3.49349	0.00746721	0.107919	-2.6448	1.52476	1	3.21198	3.21198
FAM210B	0.311439	7.26594	3.49409	0.0074604	0.107919	-2.95728	1.24094	1	3.21198	3.21198
NOA1	0.40904	6.52953	3.49165	0.00748807	0.10811	-2.90526	1.3278	1	3.20943	3.20943
TNFRSF1A	0.34669	5.7252	3.4899	0.00750808	0.108178	-2.82705	1.27164	1	3.20853	3.20853
TUBB	0.288943	9.89386	3.49028	0.00750368	0.108178	-2.99392	1.22175	1	3.20853	3.20853
ZSCAN18	0.821616	3.08798	3.48837	0.00752547	0.108318	-2.43729	1.76738	1	3.20666	3.20666
IRS2	0.78099	1.88576	3.48681	0.00754331	0.108354	-2.26403	1.71831	1	3.20618	3.20618
PSAP	0.299914	10.4641	3.48686	0.0075428	0.108354	-3.00274	1.23107	1	3.20618	3.20618
TNPO2	-0.382737	7.52721	-3.4843	0.0075721	0.108605	-2.97921	0.766981	-1	3.20284	-3.20284
NDFIP1	0.31423	7.53069	3.48395	0.0075762	0.108605	-2.98733	1.24335	1	3.20284	3.20284
FOXO6	1.70414	0.576958	3.47551	0.007674	0.109557	-2.17754	3.25835	1	3.19024	3.19024
ASPM	-1.11241	2.05429	-3.47603	0.00766793	0.109557	-2.28166	0.462519	-1	3.19024	-3.19024
TRPV6	0.574439	5.3871	3.47487	0.00768144	0.109557	-2.81128	1.4891	1	3.19024	3.19024
B4GALNT4	-0.489489	6.49242	-3.47544	0.00767474	0.109557	-2.92062	0.712277	-1	3.19024	-3.19024
EMC8	0.423474	4.45055	3.47523	0.0076772	0.109557	-2.68116	1.34115	1	3.19024	3.19024
HENMT1	0.761029	3.31565	3.47337	0.00769893	0.109586	-2.49711	1.6947	1	3.18987	3.18987
SART1	0.661596	6.19889	3.47389	0.00769289	0.109586	-2.90091	1.58183	1	3.18987	3.18987
SLC12A2	-0.560684	7.59618	-3.47216	0.00771313	0.109677	-2.99815	0.677981	-1	3.18867	-3.18867
MKLN1	-0.61618	7.416	-3.47095	0.0077273	0.109768	-2.99152	0.652396	-1	3.18747	-3.18747
LPIN3	-0.412786	5.99049	-3.47021	0.00773603	0.109782	-2.88139	0.751171	-1	3.18729	-3.18729
MTND1P23	0.658067	3.09639	3.4682	0.00775968	0.109896	-2.47025	1.57797	1	3.18578	3.18578
AMFR	0.337973	6.6178	3.46875	0.00775322	0.109896	-2.94903	1.26398	1	3.18578	3.18578
ZNF518A	-0.626178	5.35777	-3.46731	0.0077702	0.109935	-2.80777	0.64789	-1	3.18528	-3.18528
RNF44	-0.442703	6.27054	-3.46415	0.00780769	0.110355	-2.91872	0.735755	-1	3.17978	-3.17978
MAN1A2	-0.563648	6.80643	-3.46193	0.00783405	0.110479	-2.96807	0.676589	-1	3.17815	-3.17815
TXNRD2	0.399245	7.03018	3.46144	0.00783997	0.110479	-2.9929	1.31882	1	3.17815	3.17815
SUPT5H	-0.347609	7.64429	-3.46231	0.00782956	0.110479	-3.01906	0.785886	-1	3.17815	-3.17815
GALNT16	0.897773	2.1363	3.45643	0.0078999	0.111102	-2.3409	1.86319	1	3.17004	3.17004
TBRG4	-0.352391	5.93062	-3.45695	0.00789366	0.111102	-2.89641	0.783285	-1	3.17004	-3.17004
CH17-472G23.2	1.38211	1.49427	3.4539	0.00793043	0.111246	-2.26448	2.6065	1	3.16817	3.16817
PLXNA3	-1.13127	6.75136	-3.4541	0.00792797	0.111246	-2.96579	0.456513	-1	3.16817	-3.16817
UBE2R2	0.315707	6.7491	3.45362	0.0079338	0.111246	-2.98387	1.24462	1	3.16817	3.16817
HSD17B3	1.67419	-0.0980916	3.44988	0.00797917	0.11144	-2.2099	3.19141	1	3.16566	3.16566
2024-03-11	1.44218	0.836833	3.45023	0.00797482	0.11144	-2.22249	2.7173	1	3.16566	3.16566
TMEM39A	-0.58667	5.85481	-3.45088	0.00796702	0.11144	-2.8941	0.665878	-1	3.16566	-3.16566
SPON2	0.345929	10.3855	3.45147	0.00795987	0.11144	-3.05828	1.27097	1	3.16566	3.16566
PRR15L	-0.492751	4.6592	-3.44916	0.00798792	0.111452	-2.74117	0.710669	-1	3.1655	-3.1655
NOV	-0.745618	2.07281	-3.44767	0.00800601	0.111484	-2.33343	0.596412	-1	3.16509	-3.16509
NAP1L1	-0.422669	10.5545	-3.44777	0.00800474	0.111484	-3.06426	0.746043	-1	3.16509	-3.16509
XRN1	-0.93182	6.58577	-3.44624	0.00802347	0.111507	-2.96859	0.524197	-1	3.16479	-3.16479
P3H2	-0.892537	2.35914	-3.44637	0.00802192	0.111507	-2.36971	0.538666	-1	3.16479	-3.16479
PDE1A	0.625963	2.51512	3.44418	0.00804865	0.111747	-2.41603	1.54324	1	3.16169	3.16169
RP11-442H21.2	7.02042	0.250627	3.43646	0.00814391	0.111761	-2.25155	129.824	1	3.16151	3.16151
OSCAR	-1.55399	-0.0793542	-3.43453	0.00816801	0.111761	-2.2318	0.340566	-1	3.16151	-3.16151
SEMA3A	-1.39815	1.54118	-3.4325	0.00819332	0.111761	-2.28638	0.379415	-1	3.16151	-3.16151
FAM159A	-1.17234	0.2653	-3.44028	0.00809666	0.111761	-2.21958	0.443702	-1	3.16151	-3.16151
CCDC150	-1.09225	0.657186	-3.44158	0.00808067	0.111761	-2.22446	0.46903	-1	3.16151	-3.16151
CTNS	-0.822097	3.48055	-3.43606	0.00814896	0.111761	-2.56387	0.565619	-1	3.16151	-3.16151
SKA3	-0.786861	2.98169	-3.43196	0.00820002	0.111761	-2.48892	0.579604	-1	3.16151	-3.16151
SUSD2	-0.60828	3.64617	-3.43699	0.00813744	0.111761	-2.59512	0.655979	-1	3.16151	-3.16151
ALPK1	0.594336	3.43708	3.43392	0.00817555	0.111761	-2.57793	1.50978	1	3.16151	3.16151
PTHLH	0.579508	3.55836	3.43352	0.0081806	0.111761	-2.59843	1.49434	1	3.16151	3.16151
CMSS1	0.538988	5.19548	3.43396	0.00817506	0.111761	-2.85078	1.45295	1	3.16151	3.16151
SHC3	-0.493486	4.38928	-3.4423	0.00807179	0.111761	-2.70967	0.710306	-1	3.16151	-3.16151
RP11-810K23.10	-0.478331	4.03293	-3.4331	0.00818584	0.111761	-2.66765	0.717808	-1	3.16151	-3.16151
RNH1	0.404188	7.59678	3.43814	0.00812314	0.111761	-3.06254	1.32334	1	3.16151	3.16151
EPHX1	0.402732	9.25013	3.43311	0.00818566	0.111761	-3.08069	1.32201	1	3.16151	3.16151
MGST1	0.382082	7.1082	3.44198	0.00807567	0.111761	-3.02914	1.30322	1	3.16151	3.16151
TMEM106C	-0.335649	7.01326	-3.43321	0.00818448	0.111761	-3.03228	0.792427	-1	3.16151	-3.16151
ZNF207	-0.312559	7.67921	-3.43279	0.00818962	0.111761	-3.06753	0.805212	-1	3.16151	-3.16151
NKX3-1	0.299827	6.80467	3.4376	0.00812984	0.111761	-3.01354	1.231	1	3.16151	3.16151
KIAA1551	0.540202	4.88539	3.42919	0.00823477	0.112126	-2.81669	1.45418	1	3.1568	3.1568
GPX1	0.613977	6.72279	3.42711	0.0082609	0.112374	-3.02358	1.53047	1	3.15362	3.15362
SRI	0.50844	5.33801	3.42396	0.00830081	0.112633	-2.88502	1.42251	1	3.15029	3.15029
RILPL1	0.438524	4.96398	3.4238	0.00830272	0.112633	-2.83588	1.35522	1	3.15029	3.15029
TMEM63B	-0.330748	6.54776	-3.42371	0.00830392	0.112633	-3.00896	0.795124	-1	3.15029	-3.15029
ANKRD29	0.522048	3.79778	3.42262	0.00831772	0.112712	-2.6547	1.43599	1	3.14928	3.14928
CTC-429P9.4	1.13406	2.55641	3.42113	0.00833668	0.11272	-2.45262	2.19476	1	3.14919	3.14919
AZGP1	0.56452	3.66325	3.41977	0.00835405	0.11272	-2.63679	1.4789	1	3.14919	3.14919
HSPB1	0.542436	8.35342	3.42125	0.00833516	0.11272	-3.09884	1.45643	1	3.14919	3.14919
VARS2	-0.403061	5.47345	-3.41944	0.00835818	0.11272	-2.90114	0.756252	-1	3.14919	-3.14919
FADS2	-0.29034	9.25311	-3.42006	0.00835029	0.11272	-3.10194	0.81771	-1	3.14919	-3.14919
AGXT	-1.36925	0.673226	-3.41653	0.0083954	0.113114	-2.25765	0.387093	-1	3.14416	-3.14416
MYO1C	-0.571333	6.40132	-3.41496	0.0084156	0.113278	-3.00678	0.672995	-1	3.14207	-3.14207
C9orf47	-2.15353	2.66307	-3.40909	0.00849138	0.11336	-2.42446	0.224762	-1	3.14102	-3.14102
POPDC2	1.05206	1.58061	3.41031	0.00847562	0.11336	-2.33854	2.07349	1	3.14102	3.14102
RDM1	-0.927235	2.01775	-3.41	0.00847958	0.11336	-2.37808	0.525865	-1	3.14102	-3.14102
CEP83	-0.88141	4.2837	-3.41014	0.00847781	0.11336	-2.73272	0.542837	-1	3.14102	-3.14102
GATAD2B	-0.586287	5.90268	-3.41351	0.00843422	0.11336	-2.95848	0.666055	-1	3.14102	-3.14102
TM4SF1	-0.560504	3.77201	-3.41261	0.00844585	0.11336	-2.65469	0.678065	-1	3.14102	-3.14102
ALDH2	0.536318	6.68515	3.41254	0.0084467	0.11336	-3.04361	1.45027	1	3.14102	3.14102
ZNF462	-0.436868	7.21764	-3.40993	0.00848051	0.11336	-3.08089	0.738737	-1	3.14102	-3.14102
ITGB1BP1	-0.340651	5.84382	-3.40889	0.00849395	0.11336	-2.96239	0.789685	-1	3.14102	-3.14102
ZNF396	-0.934893	3.03382	-3.40609	0.00853045	0.113688	-2.53275	0.523081	-1	3.13685	-3.13685
RAB2B	-0.676098	4.75675	-3.40576	0.00853466	0.113688	-2.81934	0.625856	-1	3.13685	-3.13685
RPL32	0.540955	9.77246	3.40207	0.00858303	0.113928	-3.13261	1.45494	1	3.1338	3.1338
TMEM41B	-0.36672	5.95256	-3.40192	0.00858496	0.113928	-2.98532	0.775544	-1	3.1338	-3.1338
UNC13B	-0.353811	6.9977	-3.40309	0.00856959	0.113928	-3.07856	0.782514	-1	3.1338	-3.1338
NUDT16	0.316218	6.47098	3.40305	0.00857008	0.113928	-3.0393	1.24506	1	3.1338	3.1338
ALG10B	-0.428334	5.95862	-3.39641	0.00865764	0.114605	-2.99394	0.743119	-1	3.12526	-3.12526
USP15	-0.355077	6.4881	-3.39687	0.00865153	0.114605	-3.04577	0.781828	-1	3.12526	-3.12526
YKT6	0.336618	6.59824	3.3962	0.00866032	0.114605	-3.06183	1.26279	1	3.12526	3.12526
ANKRD10	-0.703221	6.26267	-3.39288	0.0087045	0.114867	-3.02702	0.614199	-1	3.12197	-3.12197
ZNF268	-0.576478	5.24153	-3.39334	0.00869835	0.114867	-2.91013	0.670599	-1	3.12197	-3.12197
PAICS	-0.39745	8.27939	-3.39345	0.00869695	0.114867	-3.14137	0.759199	-1	3.12197	-3.12197
FAM177B	-0.705707	2.59763	-3.39191	0.00871744	0.11493	-2.49119	0.613142	-1	3.12117	-3.12117
PXDC1	0.885942	1.48029	3.39129	0.00872569	0.114932	-2.3563	1.84797	1	3.12115	3.12115
PLEKHA8P1	0.928915	1.84432	3.38792	0.00877085	0.11499	-2.40257	1.90384	1	3.12042	3.12042
DBF4B	-0.557558	3.6806	-3.38843	0.00876392	0.11499	-2.67666	0.679451	-1	3.12042	-3.12042
FAM212B	0.512019	4.54335	3.38991	0.00874414	0.11499	-2.82858	1.42604	1	3.12042	3.12042
TMEM5	0.4786	5.20626	3.38804	0.00876915	0.11499	-2.92433	1.39339	1	3.12042	3.12042
TMPO	-0.468795	5.59247	-3.38852	0.0087628	0.11499	-2.96311	0.722568	-1	3.12042	-3.12042
NEU1	0.387988	6.01049	3.38698	0.00878346	0.115049	-3.01876	1.30857	1	3.11968	3.11968
NDUFS7	0.545835	5.95869	3.38603	0.00879616	0.115108	-3.01494	1.45986	1	3.11894	3.11894
SPCS2	0.342407	6.9665	3.38535	0.00880536	0.115122	-3.10851	1.26787	1	3.11877	3.11877
ABC12-49244600F4.4	-0.779327	2.34498	-3.38345	0.00883096	0.11535	-2.4642	0.582638	-1	3.11591	-3.11591
GPR146	-0.654128	2.45191	-3.3808	0.00886693	0.115393	-2.48701	0.63546	-1	3.11538	-3.11538
APAF1	0.590402	3.56757	3.38094	0.00886497	0.115393	-2.68089	1.50567	1	3.11538	3.11538
TMEM258	0.508672	6.53163	3.38222	0.00884764	0.115393	-3.07813	1.42274	1	3.11538	3.11538
KDM4B	-0.395003	7.06418	-3.3818	0.00885331	0.115393	-3.11651	0.760488	-1	3.11538	-3.11538
ACTR3B	0.501826	4.52664	3.37926	0.00888779	0.115558	-2.84266	1.416	1	3.11331	3.11331
TSPAN4	0.445258	4.20799	3.37845	0.00889888	0.115595	-2.79241	1.36156	1	3.11284	3.11284
CELSR2	-0.351464	6.34335	-3.37635	0.00892757	0.115755	-3.06497	0.783788	-1	3.11085	-3.11085
SOX4	0.350155	6.96558	3.37644	0.00892638	0.115755	-3.12257	1.2747	1	3.11085	3.11085
DUSP21	1.20192	1.09175	3.37391	0.00896097	0.115869	-2.34551	2.30046	1	3.10943	3.10943
NUP210	-0.75607	6.77216	-3.37421	0.00895693	0.115869	-3.10087	0.592107	-1	3.10943	-3.10943
MNT	-0.449621	5.65302	-3.37463	0.00895118	0.115869	-2.99251	0.732235	-1	3.10943	-3.10943
RPL3L	0.733753	2.03058	3.36777	0.00904567	0.116644	-2.45826	1.66296	1	3.09982	3.09982
SLC39A3	0.508118	5.69515	3.36855	0.00903491	0.116644	-3.01479	1.42219	1	3.09982	3.09982
TTLL3	-0.459942	5.67783	-3.36811	0.00904101	0.116644	-3.00569	0.727015	-1	3.09982	-3.09982
KHNYN	-0.401586	5.95222	-3.36714	0.00905447	0.116651	-3.03977	0.757026	-1	3.09973	-3.09973
HIST3H2A	0.68899	3.39324	3.36505	0.00908346	0.116899	-2.67622	1.61215	1	3.09666	3.09666
HLF	-0.460918	4.71329	-3.36456	0.00909033	0.116899	-2.88241	0.726524	-1	3.09666	-3.09666
MSL1	-0.433273	6.77826	-3.36269	0.00911641	0.117042	-3.12433	0.74058	-1	3.09491	-3.09491
SCNN1A	-0.362142	6.87898	-3.36258	0.00911796	0.117042	-3.13364	0.778009	-1	3.09491	-3.09491
TP53TG3	-0.700821	2.30425	-3.35796	0.00918281	0.117405	-2.49832	0.615222	-1	3.09043	-3.09043
ABCG1	0.455518	4.57884	3.35841	0.00917649	0.117405	-2.88336	1.37128	1	3.09043	3.09043
GDPD1	-0.410409	5.26174	-3.35769	0.00918665	0.117405	-2.97189	0.75241	-1	3.09043	-3.09043
MAPK8IP3	-0.39115	6.80753	-3.3576	0.00918789	0.117405	-3.13536	0.762522	-1	3.09043	-3.09043
PNPLA7	-0.336433	5.87433	-3.35942	0.00916222	0.117405	-3.04396	0.791997	-1	3.09043	-3.09043
EMSY	-0.555471	4.31841	-3.35649	0.00920358	0.1175	-2.83056	0.680435	-1	3.08927	-3.08927
RP11-315D16.2	-0.879604	1.82594	-3.3553	0.00922031	0.117563	-2.43626	0.543517	-1	3.08849	-3.08849
UPK3A	-0.748534	2.43737	-3.35466	0.00922947	0.117563	-2.52158	0.595208	-1	3.08849	-3.08849
DEF6	0.512385	4.54843	3.35437	0.00923356	0.117563	-2.88499	1.42641	1	3.08849	3.08849
MAD2L2	0.569482	4.9065	3.35361	0.00924431	0.117594	-2.93806	1.48399	1	3.08811	3.08811
AAED1	0.665483	3.88966	3.35263	0.00925828	0.117666	-2.77828	1.5861	1	3.08723	3.08723
DDX10	0.57092	4.51672	3.35134	0.00927655	0.117792	-2.88478	1.48547	1	3.08568	3.08568
STK10	0.694485	3.47787	3.35068	0.00928599	0.117806	-2.71238	1.61831	1	3.08551	3.08551
ISPD	1.96576	0.34501	3.34894	0.0093108	0.118015	-2.34192	3.90619	1	3.08296	3.08296
HIST1H2AM	0.624726	2.88494	3.34824	0.00932087	0.118036	-2.61916	1.54192	1	3.0827	3.0827
FSD1L	-0.50585	5.38203	-3.34761	0.00932989	0.118045	-3.00135	0.704245	-1	3.08259	-3.08259
CD47	0.476265	6.20607	3.34622	0.00934979	0.118191	-3.10326	1.39114	1	3.08081	3.08081
RUBCN	-0.514028	5.76184	-3.34357	0.00938794	0.118466	-3.05351	0.700264	-1	3.07746	-3.07746
NECTIN2	0.513557	4.54974	3.34354	0.00938834	0.118466	-2.90215	1.42757	1	3.07746	3.07746
GABBR1	-0.590662	5.46729	-3.34279	0.00939916	0.118497	-3.01783	0.664038	-1	3.07708	-3.07708
ACSM1	0.963964	1.65067	3.34129	0.00942081	0.118558	-2.44707	1.95066	1	3.07634	3.07634
BUD31	0.509506	5.72418	3.34177	0.00941391	0.118558	-3.06024	1.42356	1	3.07634	3.07634
PROM2	-0.411715	5.90829	-3.33999	0.00943972	0.11869	-3.07759	0.751729	-1	3.07473	-3.07473
GAD1	0.737676	2.84557	3.33938	0.00944854	0.118695	-2.62579	1.66749	1	3.07467	3.07467
MAN2C1	-0.40514	6.52109	-3.3366	0.00948891	0.119096	-3.14354	0.755163	-1	3.0698	-3.0698
WDR66	-0.551288	4.86857	-3.33499	0.00951245	0.119286	-2.95046	0.68241	-1	3.06751	-3.06751
NFKB2	-0.999526	1.82976	-3.3338	0.00952993	0.119293	-2.46629	0.500164	-1	3.06742	-3.06742
FAM111A	-0.572517	7.1777	-3.33403	0.00952652	0.119293	-3.19684	0.672443	-1	3.06742	-3.06742
SLC37A3	-0.530481	6.5322	-3.32845	0.00960853	0.12017	-3.15599	0.692324	-1	3.05685	-3.05685
SMPD3	-0.859948	2.71819	-3.32773	0.00961917	0.120197	-2.60228	0.550972	-1	3.05653	-3.05653
AC093162.5	1.1091	0.491778	3.32364	0.00967991	0.120529	-2.38248	2.15712	1	3.05254	3.05254
RP11-1415C14.4	-0.585298	3.16207	-3.32369	0.00967908	0.120529	-2.68912	0.666512	-1	3.05254	-3.05254
PRDM15	-0.507277	4.71902	-3.32531	0.00965503	0.120529	-2.94373	0.703549	-1	3.05254	-3.05254
FAM89B	0.357412	5.98876	3.32436	0.00966918	0.120529	-3.1155	1.28113	1	3.05254	3.05254
POLR3G	-1.15836	1.60798	-3.32282	0.00969213	0.120545	-2.45479	0.448023	-1	3.05236	-3.05236
LARS	0.303689	7.27097	3.32241	0.00969824	0.120545	-3.22936	1.2343	1	3.05236	3.05236
LIF	0.93124	2.40842	3.32179	0.00970744	0.120553	-2.58146	1.90691	1	3.05226	3.05226
APOLD1	-0.739525	3.5775	-3.31998	0.00973457	0.120784	-2.76095	0.598937	-1	3.0495	-3.0495
TUSC1	0.512328	4.648	3.31453	0.00981654	0.121694	-2.9626	1.42635	1	3.03867	3.03867
PDZD7	0.900751	1.70491	3.31308	0.00983843	0.121752	-2.49514	1.86704	1	3.03799	3.03799
WNK3	-0.581663	6.35756	-3.31338	0.00983397	0.121752	-3.1634	0.668193	-1	3.03799	-3.03799
PRPF4B	-0.490704	6.74223	-3.31193	0.00985583	0.12186	-3.20109	0.711678	-1	3.0367	-3.0367
CAPG	1.17672	0.658468	3.30947	0.00989321	0.122002	-2.40887	2.26062	1	3.03503	3.03503
L3MBTL1	-0.763169	3.8752	-3.31004	0.00988463	0.122002	-2.82552	0.5892	-1	3.03503	-3.03503
PUM1	-0.51078	7.28523	-3.31017	0.00988265	0.122002	-3.24168	0.701843	-1	3.03503	-3.03503
RPS16	0.526632	9.54569	3.30823	0.00991221	0.122129	-3.28027	1.44056	1	3.03352	3.03352
LDLRAD4	2.82404	-0.373169	3.30636	0.00994077	0.122375	-2.404	7.08141	1	3.03062	3.03062
DQX1	-0.69304	3.73459	-3.30555	0.00995319	0.122421	-2.81102	0.618549	-1	3.03008	-3.03008
TTI2	0.506647	4.09018	3.30402	0.00997668	0.122603	-2.8886	1.42074	1	3.02794	3.02794
SV2B	2.24611	-0.157647	3.30194	0.0100087	0.12264	-2.40237	4.74404	1	3.0275	3.0275
VLDLR	1.25911	2.15188	3.30192	0.010009	0.12264	-2.56764	2.39348	1	3.0275	3.0275
ZNF593	0.699016	2.91782	3.30134	0.010018	0.12264	-2.69574	1.6234	1	3.0275	3.0275
TTLL1	0.523723	4.86355	3.30078	0.0100266	0.12264	-3.01531	1.43766	1	3.0275	3.0275
UBAP2L	-0.370675	7.35224	-3.30044	0.0100318	0.12264	-3.26267	0.77342	-1	3.0275	-3.0275
TNFRSF19	-0.345051	8.05077	-3.30251	0.00999991	0.12264	-3.28341	0.78728	-1	3.0275	-3.0275
SHCBP1	-1.12723	2.41711	-3.29659	0.0100916	0.122974	-2.5944	0.457795	-1	3.02358	-3.02358
ZNF439	-0.94274	0.963219	-3.29643	0.010094	0.122974	-2.4406	0.520244	-1	3.02358	-3.02358
AURKA	-0.827869	2.97887	-3.29734	0.0100799	0.122974	-2.69239	0.563361	-1	3.02358	-3.02358
KIAA1109	-0.436085	5.78901	-3.29755	0.0100767	0.122974	-3.13072	0.739138	-1	3.02358	-3.02358
UROS	0.416234	5.26664	3.29507	0.0101152	0.123127	-3.07874	1.33444	1	3.02178	3.02178
ARGLU1	-0.296664	7.88438	-3.29435	0.0101264	0.123157	-3.29354	0.814133	-1	3.02143	-3.02143
NKX2-8	1.82797	-0.642803	3.29374	0.0101359	0.123166	-2.42418	3.55038	1	3.02133	3.02133
OCRL	-0.446127	6.39408	-3.2905	0.0101867	0.123677	-3.2047	0.73401	-1	3.01535	-3.01535
LY6G6C	-1.43593	0.324085	-3.28745	0.0102347	0.12394	-2.42269	0.369608	-1	3.01228	-3.01228
PIGZ	0.59715	3.90851	3.28789	0.0102277	0.12394	-2.88246	1.51272	1	3.01228	3.01228
RPS28	0.579233	9.54664	3.28831	0.0102212	0.12394	-3.31201	1.49406	1	3.01228	3.01228
CDCA2	-0.843914	2.22524	-3.2834	0.0102988	0.12444	-2.59503	0.55713	-1	3.00647	-3.00647
RAI2	0.730657	2.14817	3.28168	0.0103262	0.12444	-2.60341	1.65939	1	3.00647	3.00647
ADAM8	-0.72912	2.42697	-3.28175	0.0103251	0.12444	-2.6302	0.603272	-1	3.00647	-3.00647
TTC29	-0.532978	3.55627	-3.28234	0.0103156	0.12444	-2.82039	0.691127	-1	3.00647	-3.00647
MAN2A2	-0.5179	6.41182	-3.28151	0.0103289	0.12444	-3.21972	0.698388	-1	3.00647	-3.00647
G6PD	0.310589	6.68048	3.2835	0.0102973	0.12444	-3.24763	1.24021	1	3.00647	3.00647
P2RY2	-0.981808	1.18518	-3.27814	0.0103827	0.124441	-2.4827	0.506345	-1	3.00646	-3.00646
FNDC4	0.895388	1.45077	3.27829	0.0103803	0.124441	-2.51645	1.86011	1	3.00646	3.00646
SLC35B4	-0.849708	4.82781	-3.27558	0.0104239	0.124441	-3.02945	0.554897	-1	3.00646	-3.00646
DGKD	-0.847727	5.57144	-3.28082	0.01034	0.124441	-3.12372	0.555659	-1	3.00646	-3.00646
GPX4	0.541097	7.63401	3.27924	0.0103652	0.124441	-3.31616	1.45508	1	3.00646	3.00646
BICDL2	0.506398	5.30667	3.27976	0.0103568	0.124441	-3.10822	1.4205	1	3.00646	3.00646
TDP1	-0.493576	5.34523	-3.2765	0.010409	0.124441	-3.10915	0.710262	-1	3.00646	-3.00646
ZMAT1	-0.390596	5.89774	-3.27508	0.0104319	0.124441	-3.17947	0.762814	-1	3.00646	-3.00646
FAM193B	-0.388079	5.7285	-3.27695	0.0104019	0.124441	-3.15685	0.764146	-1	3.00646	-3.00646
ZMYM3	-0.363161	5.81736	-3.27531	0.0104281	0.124441	-3.17026	0.777459	-1	3.00646	-3.00646
TMEM144	-0.354928	7.33173	-3.276	0.0104171	0.124441	-3.30077	0.781909	-1	3.00646	-3.00646
CCNI	0.270865	9.5757	3.2749	0.0104347	0.124441	-3.33356	1.20653	1	3.00646	3.00646
LRPPRC	0.440076	4.26564	3.27401	0.0104492	0.124509	-2.96543	1.35668	1	3.00568	3.00568
TSC2	-0.454732	5.62314	-3.27332	0.0104602	0.124535	-3.14896	0.729646	-1	3.00538	-3.00538
DNAJA3	0.336066	6.49015	3.27252	0.0104733	0.124585	-3.2481	1.26231	1	3.0048	3.0048
DEFB126	1.1246	0.494844	3.27136	0.010492	0.124703	-2.45411	2.18042	1	3.00343	3.00343
LHFPL5	-0.752792	2.07944	-3.27073	0.0105022	0.124705	-2.59564	0.593454	-1	3.0034	-3.0034
CLEC2D	-0.727781	4.09215	-3.27019	0.0105109	0.124705	-2.92442	0.603832	-1	3.0034	-3.0034
DBNL	-0.283657	7.60796	-3.26971	0.0105187	0.124705	-3.32434	0.821506	-1	3.0034	-3.0034
TMEFF2	1.14929	0.13806	3.269	0.0105303	0.124738	-2.44662	2.21805	1	3.00303	3.00303
YPEL3	0.600471	4.4731	3.26794	0.0105476	0.124838	-3.00865	1.51621	1	3.00187	3.00187
RAB14	-0.520546	5.06745	-3.26535	0.0105899	0.125072	-3.08958	0.697108	-1	2.99917	-2.99917
IQGAP2	-0.417794	5.96464	-3.26458	0.0106024	0.125072	-3.20331	0.748568	-1	2.99917	-2.99917
B4GALT5	-0.334746	5.74693	-3.26456	0.0106028	0.125072	-3.17946	0.792924	-1	2.99917	-2.99917
TP53	0.290231	6.81585	3.26544	0.0105883	0.125072	-3.28739	1.22284	1	2.99917	2.99917
NFRKB	-0.515425	5.96099	-3.26239	0.0106384	0.125387	-3.20506	0.699587	-1	2.99554	-2.99554
NDUFS6	0.525705	6.1365	3.26109	0.0106597	0.125534	-3.23116	1.43964	1	2.99385	2.99385
EIF2S2	0.454648	7.64048	3.26002	0.0106773	0.125544	-3.34712	1.37045	1	2.99373	2.99373
MORF4L2	-0.294066	8.01999	-3.25996	0.0106784	0.125544	-3.35114	0.8156	-1	2.99373	-2.99373
ASIC1	-0.440402	5.09922	-3.25676	0.0107312	0.125944	-3.1091	0.736929	-1	2.98914	-2.98914
MTRNR2L6	0.357785	12.9539	3.25644	0.0107366	0.125944	-3.36468	1.28146	1	2.98914	2.98914
R3HDM4	0.336614	5.93336	3.25629	0.0107391	0.125944	-3.21766	1.26279	1	2.98914	2.98914
APOBEC3B	-0.738939	2.45442	-3.25523	0.0107566	0.126045	-2.67395	0.59918	-1	2.98799	-2.98799
NUDT4P1	0.799668	2.73778	3.25371	0.0107821	0.126133	-2.73845	1.7407	1	2.98698	2.98698
IFT57	0.412892	5.79826	3.25396	0.0107778	0.126133	-3.20722	1.33135	1	2.98698	2.98698
CPSF1	-0.362445	5.24075	-3.25317	0.010791	0.126133	-3.13495	0.777845	-1	2.98698	-2.98698
PKP3	-0.370416	6.17661	-3.24928	0.0108561	0.126789	-3.25028	0.773559	-1	2.9795	-2.9795
POLE	-0.679877	5.53278	-3.24641	0.0109044	0.127248	-3.17665	0.624219	-1	2.97429	-2.97429
RP11-540B6.6	-5.09467	-0.475132	-3.24587	0.0109135	0.127249	-2.49091	0.0292653	-1	2.97427	-2.97427
CDK19	-0.375846	7.45799	-3.24358	0.0109522	0.127595	-3.35821	0.770654	-1	2.97036	-2.97036
EFCAB11	-0.527822	4.61559	-3.24259	0.0109691	0.127686	-3.05714	0.693601	-1	2.96933	-2.96933
N4BP3	-0.446306	4.92927	-3.24182	0.010982	0.127731	-3.10835	0.733919	-1	2.96882	-2.96882
TYMS	-0.570374	4.27747	-3.24095	0.0109968	0.127798	-3.00454	0.673442	-1	2.96806	-2.96806
RP11-22B23.1	-1.30736	1.90991	-3.24033	0.0110074	0.127816	-2.60609	0.40406	-1	2.96786	-2.96786
TMEM35B	0.524134	3.95321	3.23757	0.0110545	0.128258	-2.96884	1.43807	1	2.96288	2.96288
NANS	0.509941	6.4602	3.23529	0.0110936	0.128501	-3.30466	1.42399	1	2.96015	2.96015
NUMBL	-0.4703	4.37135	-3.23564	0.0110876	0.128501	-3.03043	0.721814	-1	2.96015	-2.96015
CAMLG	0.383146	5.85575	3.23372	0.0111206	0.128606	-3.24543	1.30418	1	2.95897	2.95897
NCDN	-0.29535	6.997	-3.2337	0.0111209	0.128606	-3.34834	0.814874	-1	2.95897	-2.95897
STARD10	0.662054	5.91473	3.23185	0.0111529	0.128797	-3.25447	1.58233	1	2.95683	2.95683
API5	-0.431864	6.66366	-3.23168	0.0111557	0.128797	-3.32265	0.741303	-1	2.95683	-2.95683
KIF11	-0.811	3.51116	-3.23016	0.0111821	0.128868	-2.88689	0.569986	-1	2.95604	-2.95604
GRHL1	-0.494747	4.60274	-3.2297	0.01119	0.128868	-3.07624	0.709686	-1	2.95604	-2.95604
LYRM1	0.381529	5.2597	3.22996	0.0111856	0.128868	-3.18077	1.30272	1	2.95604	2.95604
ZMIZ2	-0.336208	7.0631	-3.22922	0.0111983	0.128868	-3.35973	0.792121	-1	2.95604	-2.95604
SNX7	0.565292	3.44478	3.22781	0.0112228	0.128939	-2.89747	1.47969	1	2.95524	2.95524
RBM5	-0.304646	7.61166	-3.22786	0.0112219	0.128939	-3.39092	0.809641	-1	2.95524	-2.95524
GAGE2A	0.588626	4.03004	3.22562	0.0112609	0.129166	-3.0008	1.50381	1	2.9527	2.9527
EMB	-0.372663	6.74401	-3.226	0.0112544	0.129166	-3.33946	0.772355	-1	2.9527	-2.9527
MAP4K1	-0.828036	2.06586	-3.22467	0.0112776	0.129253	-2.66082	0.563296	-1	2.95174	-2.95174
ABCA1	-1.98233	2.93699	-3.22359	0.0112965	0.129364	-2.75187	0.25308	-1	2.95049	-2.95049
ZNF774	-0.718179	3.37507	-3.22217	0.0113214	0.129544	-2.87847	0.607864	-1	2.94848	-2.94848
DCDC2	-1.46514	0.0705539	-3.22031	0.011354	0.129729	-2.50852	0.362199	-1	2.94642	-2.94642
POGLUT1	-0.6249	4.76363	-3.2202	0.0113559	0.129729	-3.11335	0.648465	-1	2.94642	-2.94642
EIF1AY	1.56544	0.107031	3.21928	0.0113721	0.129809	-2.51192	2.95967	1	2.94553	2.94553
NDUFB11	0.559321	6.00834	3.21661	0.0114192	0.130242	-3.28858	1.47358	1	2.94074	2.94074
KIF24	-0.702357	2.60195	-3.21437	0.011459	0.13059	-2.76019	0.614567	-1	2.93688	-2.93688
AC006538.4	0.853469	1.93401	3.21282	0.0114866	0.13075	-2.67397	1.80684	1	2.93512	2.93512
DNLZ	0.685956	3.8289	3.21138	0.0115122	0.13075	-2.98798	1.60877	1	2.93512	2.93512
HCN2	0.619219	2.59625	3.21225	0.0114967	0.13075	-2.77964	1.53604	1	2.93512	2.93512
SMCHD1	-0.604526	6.31029	-3.21141	0.0115116	0.13075	-3.32072	0.657688	-1	2.93512	-2.93512
ZDHHC4	0.421458	6.44662	3.21098	0.0115193	0.13075	-3.342	1.33928	1	2.93512	2.93512
ABC7-42404400C24.1	-0.617884	5.10228	-3.20871	0.01156	0.131106	-3.18179	0.651626	-1	2.93119	-2.93119
RP11-1023L17.2	-0.871152	1.56771	-3.20769	0.0115783	0.131208	-2.6227	0.54671	-1	2.93007	-2.93007
ROBO1	-0.557764	4.6039	-3.20548	0.011618	0.131237	-3.11294	0.679354	-1	2.92975	-2.92975
DENND4A	-0.457714	5.21576	-3.20602	0.0116083	0.131237	-3.20469	0.728139	-1	2.92975	-2.92975
COBL	-0.362233	6.75696	-3.2061	0.0116068	0.131237	-3.37241	0.77796	-1	2.92975	-2.92975
MED23	-0.349058	6.01541	-3.20588	0.0116108	0.131237	-3.30285	0.785096	-1	2.92975	-2.92975
AKAP2	-1.66843	0.446546	-3.20453	0.0116351	0.131325	-2.53652	0.314596	-1	2.92878	-2.92878
ARPC1B	0.912574	3.83416	3.20294	0.0116639	0.131545	-3.00075	1.8824	1	2.92637	2.92637
KIF14	-1.38085	1.82247	-3.20181	0.0116843	0.131669	-2.65002	0.383993	-1	2.92501	-2.92501
ZNF768	0.390966	5.70412	3.19999	0.0117173	0.131937	-3.2828	1.31127	1	2.92208	2.92208
ARHGAP9	1.39489	0.438966	3.19263	0.0118519	0.132298	-2.55883	2.62969	1	2.91814	2.91814
ZNF749	-0.749074	3.55294	-3.19414	0.0118243	0.132298	-2.95142	0.594985	-1	2.91814	-2.91814
STAT5B	0.747316	5.01335	3.19563	0.011797	0.132298	-3.2014	1.67867	1	2.91814	2.91814
BAX	0.70179	4.25424	3.193	0.0118453	0.132298	-3.09008	1.62652	1	2.91814	2.91814
LNPK	-0.660221	5.72818	-3.19261	0.0118524	0.132298	-3.28631	0.632782	-1	2.91814	-2.91814
LRPAP1	0.5066	5.81229	3.196	0.0117901	0.132298	-3.30083	1.4207	1	2.91814	2.91814
ATP6V1E2	0.464424	3.79922	3.19517	0.0118054	0.132298	-3.00865	1.37977	1	2.91814	2.91814
NEPRO	-0.424533	5.6976	-3.19288	0.0118474	0.132298	-3.28604	0.74508	-1	2.91814	-2.91814
ULK3	-0.411085	6.3003	-3.19373	0.0118318	0.132298	-3.35029	0.752058	-1	2.91814	-2.91814
NGRN	0.378856	7.07933	3.19262	0.0118521	0.132298	-3.42336	1.30031	1	2.91814	2.91814
UBE2D2	0.360764	6.543	3.19699	0.011772	0.132298	-3.37335	1.28411	1	2.91814	2.91814
SLC26A11	-0.398357	5.56125	-3.19144	0.0118739	0.132432	-3.27221	0.758722	-1	2.91667	-2.91667
RP11-598D12.4	-1.11241	1.13815	-3.19002	0.0119001	0.13262	-2.60251	0.462521	-1	2.91463	-2.91463
FERMT2	0.535226	4.30028	3.18951	0.0119095	0.13262	-3.1039	1.44917	1	2.91463	2.91463
FAM19A4	0.913323	1.54631	3.18794	0.0119387	0.132631	-2.65915	1.88338	1	2.91451	2.91451
NPW	0.770119	2.23189	3.18799	0.0119377	0.132631	-2.75683	1.70541	1	2.91451	2.91451
BACE2	0.529638	3.91403	3.18809	0.0119358	0.132631	-3.03949	1.44357	1	2.91451	2.91451
COL11A2	1.40225	0.777442	3.1795	0.0120961	0.133289	-2.59603	2.64314	1	2.90737	2.90737
E2F8	-1.20128	1.9822	-3.18258	0.0120384	0.133289	-2.70268	0.434891	-1	2.90737	-2.90737
FRMPD2B	1.09294	0.394071	3.18291	0.0120323	0.133289	-2.57123	2.13308	1	2.90737	2.90737
CTD-2116N17.1	-0.954166	1.61578	-3.18177	0.0120536	0.133289	-2.66486	0.51614	-1	2.90737	-2.90737
PIK3C2B	-0.693513	3.00435	-3.18014	0.0120841	0.133289	-2.88042	0.618346	-1	2.90737	-2.90737
ABHD2	-0.522872	9.8971	-3.18008	0.0120853	0.133289	-3.48712	0.695985	-1	2.90737	-2.90737
C15orf52	-0.522119	6.01284	-3.1827	0.0120362	0.133289	-3.33743	0.696348	-1	2.90737	-2.90737
BRD8	-0.416271	6.16506	-3.1828	0.0120343	0.133289	-3.3545	0.749359	-1	2.90737	-2.90737
ICAM5	-0.363854	5.01582	-3.18057	0.0120761	0.133289	-3.21943	0.777086	-1	2.90737	-2.90737
CBX6	-0.288604	7.80907	-3.1792	0.0121017	0.133289	-3.4755	0.818694	-1	2.90737	-2.90737
GOLM1	0.270842	7.4815	3.18076	0.0120724	0.133289	-3.46667	1.20651	1	2.90737	2.90737
KCNH8	-0.917089	1.6176	-3.1754	0.0121734	0.133765	-2.67501	0.529577	-1	2.90223	-2.90223
TWF2	0.550208	5.48681	3.17586	0.0121647	0.133765	-3.29586	1.4643	1	2.90223	2.90223
NABP1	-0.39876	5.13934	-3.17603	0.0121616	0.133765	-3.24324	0.75851	-1	2.90223	-2.90223
PIEZO1	-0.325719	9.19567	-3.17156	0.0122463	0.134462	-3.49756	0.7979	-1	2.89473	-2.89473
RPS6KA3	0.509925	3.93109	3.16872	0.0123005	0.134861	-3.07283	1.42398	1	2.89045	2.89045
ERGIC2	0.390846	5.49918	3.16865	0.0123018	0.134861	-3.30872	1.31116	1	2.89045	2.89045
SLC45A2	-0.453073	6.26294	-3.16793	0.0123157	0.134872	-3.38739	0.730485	-1	2.89033	-2.89033
NIPSNAP3A	-0.331179	8.83169	-3.1676	0.0123219	0.134872	-3.50308	0.794887	-1	2.89033	-2.89033
GADD45G	0.604838	5.0638	3.16599	0.0123529	0.135107	-3.25583	1.52081	1	2.88782	2.88782
NPNT	-0.882452	3.72361	-3.16278	0.0124146	0.135154	-3.02618	0.542445	-1	2.88733	-2.88733
CDC42EP3	0.528818	4.02284	3.16285	0.0124133	0.135154	-3.09805	1.44275	1	2.88733	2.88733
KIFC2	-0.488552	4.86197	-3.16505	0.0123709	0.135154	-3.21886	0.71274	-1	2.88733	-2.88733
KNSTRN	-0.455415	3.81885	-3.16308	0.012409	0.135154	-3.05298	0.7293	-1	2.88733	-2.88733
EDC4	-0.362207	5.84313	-3.164	0.0123911	0.135154	-3.35009	0.777973	-1	2.88733	-2.88733
RAP2B	0.254422	8.93993	3.16285	0.0124134	0.135154	-3.51043	1.19286	1	2.88733	2.88733
BMP7	1.31509	0.994544	3.16227	0.0124245	0.135157	-2.63732	2.48818	1	2.8873	2.8873
TPM4	0.77315	2.57259	3.15878	0.0124923	0.13524	-2.85656	1.709	1	2.8864	2.8864
CDRT4	0.497165	4.0331	3.15866	0.0124945	0.13524	-3.10643	1.41144	1	2.8864	2.8864
C17orf49	0.493403	5.3738	3.15842	0.0124992	0.13524	-3.30933	1.40776	1	2.8864	2.8864
ZMYM6	-0.489124	5.27968	-3.15864	0.012495	0.13524	-3.28766	0.712458	-1	2.8864	-2.8864
FAM110A	0.487246	4.28471	3.16043	0.0124602	0.13524	-3.14717	1.40177	1	2.8864	2.8864
MME	-0.351469	12.3305	-3.1604	0.0124607	0.13524	-3.52076	0.783786	-1	2.8864	-2.8864
ZNF146	-0.317007	6.72738	-3.1596	0.0124762	0.13524	-3.44458	0.802734	-1	2.8864	-2.8864
COMMD6	0.769835	4.77733	3.15708	0.0125253	0.13542	-3.22896	1.70508	1	2.88449	2.88449
LIPT1	-1.42509	1.15316	-3.15608	0.0125447	0.135525	-2.64817	0.372395	-1	2.88337	-2.88337
SLC17A7	-1.13089	0.722354	-3.15318	0.0126016	0.135621	-2.62441	0.456634	-1	2.88235	-2.88235
BUD13P1	-0.920698	1.74364	-3.15417	0.0125821	0.135621	-2.7214	0.528253	-1	2.88235	-2.88235
DPYSL3	-0.760487	3.94336	-3.15328	0.0125995	0.135621	-3.08147	0.590297	-1	2.88235	-2.88235
FGFBP3	0.565687	4.07922	3.15413	0.012583	0.135621	-3.12156	1.48009	1	2.88235	2.88235
RPL28	0.481798	10.1353	3.15436	0.0125784	0.135621	-3.52988	1.39648	1	2.88235	2.88235
MRPL48	0.536299	4.92369	3.15061	0.0126519	0.136059	-3.26098	1.45025	1	2.8777	2.8777
BMP6	0.695754	2.47312	3.1476	0.0127114	0.136594	-2.85754	1.61973	1	2.87203	2.87203
GAS2L3	-1.17311	2.76657	-3.14659	0.0127314	0.136668	-2.87465	0.443464	-1	2.87125	-2.87125
MTRR	-0.508979	5.0425	-3.14628	0.0127376	0.136668	-3.27478	0.702719	-1	2.87125	-2.87125
GOLGA6L7P	-1.2535	-0.227791	-3.14473	0.0127684	0.136829	-2.60667	0.419429	-1	2.86955	-2.86955
NATD1	0.443143	3.75462	3.14455	0.012772	0.136829	-3.08015	1.35956	1	2.86955	2.86955
RPL3P4	1.56907	0.559271	3.14243	0.0128141	0.137176	-2.63358	2.96713	1	2.8659	2.8659
MYLK	-0.998157	5.62392	-3.14036	0.0128555	0.137515	-3.34977	0.500639	-1	2.86234	-2.86234
APCDD1	0.949983	2.16374	3.13942	0.0128745	0.137557	-2.81765	1.93185	1	2.8619	2.8619
C4orf36	0.580889	2.81621	3.1392	0.0128789	0.137557	-2.92815	1.49577	1	2.8619	2.8619
USP25	0.331824	5.27994	3.13833	0.0128962	0.137638	-3.32872	1.2586	1	2.86105	2.86105
SLC38A9	-0.384302	6.27303	-3.13655	0.0129321	0.137812	-3.43918	0.76615	-1	2.85923	-2.85923
GALNT18	-0.338317	4.99736	-3.13693	0.0129244	0.137812	-3.28641	0.790964	-1	2.85923	-2.85923
TRDN	-0.639628	2.43332	-3.13516	0.0129602	0.137934	-2.85489	0.641879	-1	2.85795	-2.85795
TCERG1	-0.408251	5.47376	-3.13501	0.0129631	0.137934	-3.35113	0.753536	-1	2.85795	-2.85795
DIABLO	0.386411	5.56887	3.13432	0.012977	0.137979	-3.37181	1.30714	1	2.85748	2.85748
H1F0	0.278623	7.57867	3.13306	0.0130026	0.138146	-3.54737	1.21304	1	2.85573	2.85573
TAF12	0.728545	3.48521	3.13069	0.0130507	0.138553	-3.0549	1.65697	1	2.85149	2.85149
NDUFV2P1	0.744742	2.19138	3.12975	0.01307	0.138654	-2.83856	1.67567	1	2.85044	2.85044
RPL12P25	-1.21973	-0.155215	-3.12901	0.013085	0.138659	-2.62746	0.429364	-1	2.85039	-2.85039
MTSS1	-0.59481	2.94905	-3.12876	0.0130901	0.138659	-2.95266	0.662132	-1	2.85039	-2.85039
TM2D2	0.517388	5.15542	3.12698	0.0131265	0.138836	-3.33032	1.43136	1	2.84855	2.84855
MCTP2	0.478076	5.8032	3.12723	0.0131213	0.138836	-3.40937	1.39288	1	2.84855	2.84855
ASS1	0.548742	5.72153	3.12563	0.0131541	0.139024	-3.403	1.46281	1	2.8466	2.8466
IGBP1	0.356013	6.94288	3.12494	0.0131682	0.139069	-3.52155	1.27988	1	2.84613	2.84613
MYO16	-1.09282	0.29644	-3.12392	0.0131891	0.139158	-2.64418	0.468843	-1	2.8452	-2.8452
ANAPC16	0.534651	6.1018	3.12357	0.0131964	0.139158	-3.44659	1.44859	1	2.8452	2.8452
SLC35D2	0.413915	4.27725	3.12201	0.0132285	0.139393	-3.20643	1.3323	1	2.84277	2.84277
ADGRG6	-0.537343	4.89668	-3.12055	0.0132587	0.139607	-3.29351	0.689039	-1	2.84056	-2.84056
AC136616.1	-1.04263	1.18921	-3.11941	0.0132823	0.139751	-2.70933	0.485442	-1	2.83906	-2.83906
SERPINA10	-1.05062	1.01223	-3.11842	0.0133028	0.139763	-2.69489	0.482762	-1	2.83895	-2.83895
FAM160A2	-0.37159	5.88779	-3.1184	0.0133032	0.139763	-3.42781	0.77293	-1	2.83895	-2.83895
KCNQ1	0.987587	3.12128	3.11753	0.0133213	0.139849	-3.01046	1.98287	1	2.83806	2.83806
CKAP2	-0.357602	5.73599	-3.11623	0.0133484	0.140026	-3.41367	0.780461	-1	2.83623	-2.83623
GDE1	0.287311	6.9679	3.11576	0.0133581	0.140026	-3.53799	1.22036	1	2.83623	2.83623
CTD-2514C3.1	-1.28035	-0.19493	-3.11457	0.0133831	0.140056	-2.64613	0.411697	-1	2.83593	-2.83593
CDC42EP1	0.6716	3.96974	3.11373	0.0134005	0.140056	-3.16558	1.59284	1	2.83593	2.83593
SERF1A	0.503033	5.36427	3.11448	0.0133848	0.140056	-3.37796	1.41719	1	2.83593	2.83593
AHCY	0.31281	7.93267	3.11378	0.0133996	0.140056	-3.58709	1.24212	1	2.83593	2.83593
ZNF80	-1.03667	0.980141	-3.1131	0.0134136	0.140089	-2.69998	0.487453	-1	2.83558	-2.83558
CPAMD8	0.969762	0.951215	3.10953	0.0134885	0.140261	-2.71076	1.95852	1	2.83381	2.83381
FTCDNL1	0.728133	2.65766	3.11039	0.0134706	0.140261	-2.94516	1.65649	1	2.83381	2.83381
OFD1	0.689821	3.14377	3.11102	0.0134573	0.140261	-3.027	1.61308	1	2.83381	2.83381
SELM	0.563867	6.35681	3.11035	0.0134714	0.140261	-3.49378	1.47823	1	2.83381	2.83381
TMEM261	0.509767	6.03747	3.11035	0.0134714	0.140261	-3.46099	1.42382	1	2.83381	2.83381
CACYBP	0.299449	6.52834	3.10948	0.0134897	0.140261	-3.51155	1.23067	1	2.83381	2.83381
HLA-E	0.448387	5.92024	3.10871	0.013506	0.140327	-3.45132	1.36451	1	2.83313	2.83313
MGAT3	-2.30687	-0.396648	-3.10663	0.0135498	0.140406	-2.65914	0.202098	-1	2.83233	-2.83233
FGFR2	0.806301	1.69825	3.10662	0.01355	0.140406	-2.79906	1.74872	1	2.83233	2.83233
MYSM1	-0.547554	6.17004	-3.10646	0.0135533	0.140406	-3.47521	0.684179	-1	2.83233	-2.83233
ALAS1	0.349217	5.81411	3.10683	0.0135457	0.140406	-3.44299	1.27387	1	2.83233	2.83233
CHKA	0.419602	5.08708	3.10572	0.0135691	0.140466	-3.35481	1.33756	1	2.83171	2.83171
NPHP3-ACAD11	1.29696	0.886544	3.10318	0.0136231	0.140618	-2.71283	2.45711	1	2.83015	2.83015
SPC25	-1.0382	1.26619	-3.10315	0.0136236	0.140618	-2.74035	0.486933	-1	2.83015	-2.83015
ZNF354A	0.51074	4.15977	3.10344	0.0136174	0.140618	-3.21547	1.42478	1	2.83015	2.83015
ERVK3-1	0.329742	6.15834	3.10427	0.0135999	0.140618	-3.48317	1.25679	1	2.83015	2.83015
TMEM200C	1.1251	1.0505	3.10146	0.0136597	0.140821	-2.73046	2.18117	1	2.82806	2.82806
BBX	-0.716012	6.818	-3.10129	0.0136633	0.140821	-3.53991	0.608778	-1	2.82806	-2.82806
AC004381.6	-0.527216	4.08827	-3.10025	0.0136854	0.140947	-3.19556	0.693893	-1	2.82677	-2.82677
RP11-159D12.5	-0.412469	4.95207	-3.09929	0.0137061	0.141057	-3.33814	0.751337	-1	2.82565	-2.82565
OPA1	-0.635305	5.91825	-3.09749	0.0137445	0.141136	-3.46082	0.643805	-1	2.82485	-2.82485
CA5B	-0.540921	4.04287	-3.09707	0.0137537	0.141136	-3.19273	0.687332	-1	2.82485	-2.82485
RSU1	0.378638	5.33577	3.09739	0.0137467	0.141136	-3.40131	1.30011	1	2.82485	2.82485
SRSF1	-0.320229	7.70083	-3.09726	0.0137495	0.141136	-3.60289	0.800943	-1	2.82485	-2.82485
ASB4	-1.32933	0.446412	-3.09538	0.0137901	0.141303	-2.68805	0.397954	-1	2.82313	-2.82313
TRAPPC5	0.551754	6.09388	3.09569	0.0137833	0.141303	-3.49028	1.46587	1	2.82313	2.82313
DHCR24	0.249581	8.85434	3.09373	0.0138256	0.141564	-3.6211	1.18886	1	2.82047	2.82047
MCAM	2.21555	0.724866	3.09106	0.0138834	0.142025	-2.71044	4.64458	1	2.81579	2.81579
MAP2	0.507198	3.9075	3.0902	0.0139019	0.142025	-3.19197	1.42129	1	2.81579	2.81579
EPB41L1	-0.392832	6.78292	-3.0904	0.0138977	0.142025	-3.55914	0.761633	-1	2.81579	-2.81579
RAB26	-0.379485	6.88739	-3.0898	0.0139108	0.142025	-3.56895	0.768712	-1	2.81579	-2.81579
MEF2C	-2.2679	1.05371	-3.08904	0.0139273	0.14209	-2.72077	0.207631	-1	2.81512	-2.81512
ERP29	0.480316	7.44862	3.08806	0.0139486	0.142103	-3.6141	1.39505	1	2.81499	2.81499
LIMA1	-0.303387	6.23232	-3.08814	0.0139468	0.142103	-3.51327	0.810348	-1	2.81499	-2.81499
DOCK9	-0.610208	4.40909	-3.0876	0.0139587	0.142103	-3.2661	0.655102	-1	2.81499	-2.81499
ARF1	0.284908	8.95468	3.08689	0.0139742	0.142158	-3.63214	1.21833	1	2.81443	2.81443
IL9R	-2.43828	-0.221434	-3.08545	0.0140056	0.142273	-2.68437	0.184504	-1	2.81327	-2.81327
RPAP1	-0.402553	4.9958	-3.08588	0.0139962	0.142273	-3.36605	0.756519	-1	2.81327	-2.81327
POLR2F	0.515176	5.4027	3.08491	0.0140174	0.14229	-3.43	1.42917	1	2.81309	2.81309
ITGB4	-0.502485	5.02234	-3.08444	0.0140278	0.142294	-3.37019	0.70589	-1	2.81306	-2.81306
CIB2	0.773084	2.83263	3.08024	0.0141202	0.143025	-3.0209	1.70892	1	2.80566	2.80566
MRPS35	0.332152	6.6131	3.08039	0.0141169	0.143025	-3.56599	1.25889	1	2.80566	2.80566
MAP3K2	-0.598041	5.11489	-3.07914	0.0141445	0.143039	-3.3895	0.66065	-1	2.80552	-2.80552
YBEY	0.454772	4.00379	3.07963	0.0141336	0.143039	-3.22552	1.37057	1	2.80552	2.80552
MIA3	-0.298486	9.41606	-3.0788	0.0141519	0.143039	-3.64694	0.813105	-1	2.80552	-2.80552
RPL41P2	0.752312	1.28714	3.07771	0.014176	0.143078	-2.79077	1.68449	1	2.80513	2.80513
RIMBP3B	0.744839	2.2831	3.0778	0.0141742	0.143078	-2.93193	1.67579	1	2.80513	2.80513
ESPL1	-1.13799	2.85778	-3.07594	0.0142154	0.143219	-3.00028	0.454393	-1	2.80371	-2.80371
ACBD7	-0.680028	2.92469	-3.0751	0.014234	0.143219	-3.02872	0.624153	-1	2.80371	-2.80371
TSSK3	-0.539447	2.90352	-3.07513	0.0142333	0.143219	-3.0288	0.688034	-1	2.80371	-2.80371
WDR26	-0.523897	4.9718	-3.0748	0.0142408	0.143219	-3.37759	0.695491	-1	2.80371	-2.80371
MID1	0.514335	6.41203	3.07521	0.0142317	0.143219	-3.55552	1.42834	1	2.80371	2.80371
LOXL1	-0.825051	2.57588	-3.07383	0.0142624	0.143233	-2.96645	0.564462	-1	2.80357	-2.80357
SLCO2A1	-0.741656	2.38914	-3.07399	0.0142587	0.143233	-2.938	0.598052	-1	2.80357	-2.80357
AP1G2	-0.316235	6.63627	-3.07257	0.0142905	0.143412	-3.57573	0.803163	-1	2.80176	-2.80176
DENND6B	-0.42674	4.73994	-3.07174	0.0143091	0.143428	-3.34931	0.743941	-1	2.80161	-2.80161
GFPT1	0.364363	6.40069	3.0716	0.0143123	0.143428	-3.56004	1.28731	1	2.80161	2.80161
MAT2B	0.34195	5.56321	3.07102	0.0143253	0.143456	-3.47184	1.26747	1	2.80132	2.80132
CKB	-0.469535	10.3391	-3.06964	0.0143561	0.143663	-3.6663	0.722198	-1	2.79924	-2.79924
CXCL12	0.926841	2.1295	3.06846	0.0143828	0.143828	-2.91986	1.90111	1	2.79759	2.79759
VTI1B	0.3249	7.1671	3.06791	0.014395	0.143848	-3.62901	1.25258	1	2.79738	2.79738
SAMD15	-0.505416	3.9962	-3.06689	0.0144181	0.143977	-3.23301	0.704457	-1	2.79609	-2.79609
MAF	0.949332	1.64431	3.06608	0.0144363	0.144057	-2.85124	1.93098	1	2.79529	2.79529
FDXR	0.452947	4.82122	3.06476	0.0144661	0.144151	-3.38266	1.36883	1	2.79435	2.79435
ZNF641	-0.443173	5.23358	-3.06495	0.0144619	0.144151	-3.43144	0.735515	-1	2.79435	-2.79435
EFCAB13	-1.2319	1.05928	-3.0638	0.0144879	0.144266	-2.7747	0.425756	-1	2.7932	-2.7932
ATP1A3	1.66875	0.863217	3.06142	0.014542	0.144421	-2.76775	3.17938	1	2.79165	2.79165
CD226	-1.0713	0.468971	-3.05971	0.014581	0.144421	-2.74023	0.475889	-1	2.79165	-2.79165
AGO2	-0.91113	6.31084	-3.05924	0.0145918	0.144421	-3.55881	0.531768	-1	2.79165	-2.79165
CEP152	-0.713488	3.77742	-3.05991	0.0145764	0.144421	-3.20081	0.609844	-1	2.79165	-2.79165
ABHD17C	0.607775	3.78498	3.05684	0.0146467	0.144421	-3.22277	1.52391	1	2.79165	2.79165
HELQ	-0.561491	3.74926	-3.06139	0.0145428	0.144421	-3.19773	0.677601	-1	2.79165	-2.79165
BLVRB	0.548697	6.19523	3.05789	0.0146227	0.144421	-3.56121	1.46276	1	2.79165	2.79165
TSPAN8	-0.517017	3.51728	-3.0604	0.0145652	0.144421	-3.15954	0.698815	-1	2.79165	-2.79165
FXYD3	0.493825	4.94823	3.05718	0.0146389	0.144421	-3.41279	1.40817	1	2.79165	2.79165
SURF2	0.466434	4.11583	3.0603	0.0145676	0.144421	-3.27582	1.38169	1	2.79165	2.79165
CASP4	0.441056	3.9619	3.0564	0.0146569	0.144421	-3.25472	1.3576	1	2.79165	2.79165
MAP2K2	0.429389	7.13598	3.06207	0.0145274	0.144421	-3.63644	1.34666	1	2.79165	2.79165
HM13	0.331001	7.04612	3.0565	0.0146546	0.144421	-3.63877	1.25789	1	2.79165	2.79165
PEA15	0.320115	6.86183	3.0577	0.0146269	0.144421	-3.62296	1.24843	1	2.79165	2.79165
MYO5B	0.318605	5.41542	3.05687	0.014646	0.144421	-3.47597	1.24712	1	2.79165	2.79165
ACOXL	-1.89951	1.029	-3.05415	0.0147085	0.144627	-2.77526	0.268034	-1	2.78959	-2.78959
ZNF460	-0.679276	3.95432	-3.05425	0.0147062	0.144627	-3.24134	0.624479	-1	2.78959	-2.78959
RPS19	0.542641	9.31987	3.05454	0.0146995	0.144627	-3.6849	1.45664	1	2.78959	2.78959
MT-ND4L	-0.689907	9.35395	-3.05183	0.0147621	0.144669	-3.6906	0.619894	-1	2.78917	-2.78917
NPC2	0.515678	6.28032	3.0534	0.0147259	0.144669	-3.57716	1.42967	1	2.78917	2.78917
TMSB4X	-0.496564	7.97788	-3.05175	0.014764	0.144669	-3.68142	0.708793	-1	2.78917	-2.78917
UBXN2B	-0.480849	5.70888	-3.05244	0.0147479	0.144669	-3.51031	0.716556	-1	2.78917	-2.78917
TRIM38	0.333357	5.14928	3.0525	0.0147466	0.144669	-3.44777	1.25994	1	2.78917	2.78917
SPTBN5	-0.48649	5.18706	-3.0505	0.0147928	0.144794	-3.44735	0.713759	-1	2.78793	-2.78793
EGLN1	-0.385931	6.29728	-3.05031	0.0147973	0.144794	-3.57932	0.765285	-1	2.78793	-2.78793
LIG3	-0.397313	6.40181	-3.04936	0.0148192	0.144908	-3.59053	0.759271	-1	2.78679	-2.78679
ALDH3A2	0.323911	7.19042	3.04539	0.0149117	0.145711	-3.66672	1.25172	1	2.77881	2.77881
RASD1	0.866264	1.72124	3.0418	0.0149959	0.145913	-2.89835	1.82294	1	2.77682	2.77682
ZNF367	-0.821259	2.36893	-3.03291	0.0152062	0.145913	-2.99493	0.565948	-1	2.77682	-2.77682
GTF3C3	-0.747726	4.58307	-3.0364	0.0151233	0.145913	-3.37147	0.595542	-1	2.77682	-2.77682
PSRC1	-0.636304	3.02056	-3.03998	0.0150387	0.145913	-3.1011	0.643359	-1	2.77682	-2.77682
C3orf62	0.577091	3.35248	3.04406	0.0149428	0.145913	-3.16765	1.49184	1	2.77682	2.77682
ABCC10	-0.54696	4.88249	-3.03498	0.015157	0.145913	-3.42688	0.684461	-1	2.77682	-2.77682
MAP1A	-0.515469	3.10069	-3.03231	0.0152205	0.145913	-3.13003	0.699565	-1	2.77682	-2.77682
KPNB1	-0.515419	7.98923	-3.03645	0.0151221	0.145913	-3.70602	0.69959	-1	2.77682	-2.77682
TIA1	-0.510363	6.20583	-3.04089	0.0150173	0.145913	-3.58413	0.702046	-1	2.77682	-2.77682
SP100	0.501676	5.00657	3.03661	0.0151183	0.145913	-3.45362	1.41586	1	2.77682	2.77682
FAM171A2	0.50104	3.05156	3.03866	0.0150699	0.145913	-3.12379	1.41523	1	2.77682	2.77682
NETO2	0.487914	4.62343	3.04356	0.0149545	0.145913	-3.38688	1.40242	1	2.77682	2.77682
SCAMP5	-0.46095	5.05244	-3.03706	0.0151077	0.145913	-3.45063	0.726508	-1	2.77682	-2.77682
TALDO1	0.460625	7.2725	3.03227	0.0152216	0.145913	-3.69343	1.37614	1	2.77682	2.77682
ZCCHC9	0.459206	4.64067	3.03398	0.0151807	0.145913	-3.4047	1.37479	1	2.77682	2.77682
ABHD6	0.437267	3.96153	3.03678	0.0151144	0.145913	-3.28554	1.35404	1	2.77682	2.77682
RAB40B	0.435652	4.88087	3.03321	0.0151992	0.145913	-3.44137	1.35252	1	2.77682	2.77682
CDK5RAP1	0.418284	5.06351	3.03333	0.0151964	0.145913	-3.46671	1.33634	1	2.77682	2.77682
NFE2L2	0.411329	5.27235	3.0326	0.0152136	0.145913	-3.49616	1.32991	1	2.77682	2.77682
CBX5	-0.381767	7.73215	-3.0355	0.0151446	0.145913	-3.70211	0.767497	-1	2.77682	-2.77682
ARID4B	-0.376446	6.59907	-3.03846	0.0150746	0.145913	-3.62635	0.770333	-1	2.77682	-2.77682
DCAF8	-0.373255	7.54317	-3.04042	0.0150283	0.145913	-3.68715	0.772039	-1	2.77682	-2.77682
ZNF777	0.36223	4.7231	3.03722	0.015104	0.145913	-3.41187	1.28541	1	2.77682	2.77682
ABCC5	-0.292134	6.84793	-3.03804	0.0150845	0.145913	-3.64962	0.816693	-1	2.77682	-2.77682
SMARCA2	0.288677	6.4775	3.0368	0.0151139	0.145913	-3.62305	1.22152	1	2.77682	2.77682
YWHAB	0.27402	8.39833	3.04246	0.0149803	0.145913	-3.70338	1.20917	1	2.77682	2.77682
FAM83F	-0.271946	6.79355	-3.03484	0.0151603	0.145913	-3.65041	0.828202	-1	2.77682	-2.77682
MT-CO1	-0.248572	13.7195	-3.0429	0.01497	0.145913	-3.70413	0.841729	-1	2.77682	-2.77682
BEND3P1	-0.894097	1.03799	-3.03107	0.0152502	0.146087	-2.8241	0.538084	-1	2.7751	-2.7751
LRRC20	0.325824	5.90554	3.0298	0.0152807	0.146167	-3.57569	1.25338	1	2.77431	2.77431
PHYKPL	-0.314828	6.32283	-3.02943	0.0152895	0.146167	-3.6159	0.803947	-1	2.77431	-2.77431
SEC61A1	0.276925	8.93128	3.03007	0.0152741	0.146167	-3.7233	1.21161	1	2.77431	2.77431
GORAB	2.50927	0.688515	3.02741	0.015338	0.146174	-2.79356	5.69333	1	2.77424	2.77424
RHOXF1P1	-0.931367	1.15059	-3.02889	0.0153024	0.146174	-2.83758	0.524361	-1	2.77424	-2.77424
IL11RA	0.836746	2.48997	3.02698	0.0153484	0.146174	-3.04361	1.78602	1	2.77424	2.77424
DOCK7	-0.695483	6.20525	-3.02711	0.0153452	0.146174	-3.60341	0.617503	-1	2.77424	-2.77424
ANKRD20A1	-0.460987	3.89034	-3.02639	0.0153625	0.146174	-3.27957	0.726489	-1	2.77424	-2.77424
REEP6	0.39388	5.96201	3.02792	0.0153258	0.146174	-3.58474	1.31392	1	2.77424	2.77424
HNRNPA1	-0.264873	9.65252	-3.02638	0.0153628	0.146174	-3.73217	0.832272	-1	2.77424	-2.77424
PLCH1	-0.652172	3.9156	-3.02105	0.0154918	0.146808	-3.2877	0.636322	-1	2.76799	-2.76799
SPATA33	0.549941	3.37836	3.02247	0.0154572	0.146808	-3.20596	1.46403	1	2.76799	2.76799
RBM25	-0.366481	8.02528	-3.02113	0.0154898	0.146808	-3.73297	0.775672	-1	2.76799	-2.76799
C1QTNF3-AMACR	-0.353833	6.97516	-3.02238	0.0154594	0.146808	-3.68407	0.782502	-1	2.76799	-2.76799
MCM3AP	-0.291615	6.76611	-3.02151	0.0154805	0.146808	-3.66921	0.816987	-1	2.76799	-2.76799
DAP3	0.277532	7.02393	3.02161	0.0154783	0.146808	-3.69299	1.21212	1	2.76799	2.76799
GAL	0.708876	2.56866	3.01867	0.0155498	0.147161	-3.07082	1.63453	1	2.76454	2.76454
C12orf65	0.513907	4.76913	3.01886	0.015545	0.147161	-3.44798	1.42791	1	2.76454	2.76454
TXNDC11	0.27824	6.38018	3.01642	0.0156048	0.147582	-3.64613	1.21271	1	2.76041	2.76041
ISL2	0.690339	3.13767	3.01445	0.015653	0.147675	-3.17592	1.61366	1	2.7595	2.7595
PCP2	-0.608116	3.48509	-3.01457	0.0156502	0.147675	-3.2234	0.656053	-1	2.7595	-2.7595
STX17	-0.41412	5.90432	-3.01535	0.0156311	0.147675	-3.5937	0.750477	-1	2.7595	-2.7595
NUCKS1	-0.266779	8.63853	-3.01431	0.0156565	0.147675	-3.74866	0.831173	-1	2.7595	-2.7595
GOLGA6L4	-0.978411	3.01352	-3.01267	0.0156968	0.147901	-3.13091	0.507538	-1	2.75729	-2.75729
C12orf57	0.507063	7.17686	3.01248	0.0157014	0.147901	-3.71882	1.42115	1	2.75729	2.75729
PLAT	-0.979873	0.873931	-3.01103	0.0157374	0.148142	-2.83727	0.507024	-1	2.75495	-2.75495
IFI44L	-1.16505	0.521211	-3.00856	0.0157985	0.14844	-2.81352	0.445948	-1	2.75205	-2.75205
AGBL3	-0.647395	3.39702	-3.00825	0.0158061	0.14844	-3.21678	0.638432	-1	2.75205	-2.75205
SMG1P5	-0.52503	3.81652	-3.00815	0.0158087	0.14844	-3.29402	0.694945	-1	2.75205	-2.75205
UQCC2	0.482965	6.33121	3.00805	0.0158112	0.14844	-3.65494	1.39761	1	2.75205	2.75205
PHF10	-0.293844	6.12417	-3.00631	0.0158543	0.148746	-3.63342	0.815726	-1	2.74908	-2.74908
GAGE2E	0.806959	4.60414	3.00534	0.0158786	0.148758	-3.44304	1.74952	1	2.74896	2.74896
LPCAT2	0.765552	1.81058	3.00528	0.01588	0.148758	-2.96644	1.70002	1	2.74896	2.74896
PPIH	0.435277	3.90456	3.00499	0.0158872	0.148758	-3.32552	1.35217	1	2.74896	2.74896
POU2F1	-0.395156	6.53546	-3.00456	0.0158979	0.14876	-3.67464	0.760407	-1	2.74894	-2.74894
LRAT	-1.46205	0.0863515	-3.00203	0.0159614	0.149036	-2.80016	0.362976	-1	2.74626	-2.74626
CDK6	1.15722	0.748532	2.99467	0.016147	0.149036	-2.85641	2.23027	1	2.74626	2.74626
KLF2	1.14477	0.775634	2.9921	0.0162124	0.149036	-2.86252	2.21111	1	2.74626	2.74626
AQP7	-1.08735	0.156218	-2.99982	0.0160167	0.149036	-2.80771	0.470626	-1	2.74626	-2.74626
NMU	-1.04929	0.623424	-2.99251	0.0162018	0.149036	-2.84356	0.483207	-1	2.74626	-2.74626
EEF1A1P6	0.898371	1.68357	2.99785	0.0160664	0.149036	-2.95828	1.86396	1	2.74626	2.74626
CPNE2	0.805355	3.70829	2.99418	0.0161594	0.149036	-3.30698	1.74758	1	2.74626	2.74626
RAD51	-0.775731	1.81154	-2.99646	0.0161015	0.149036	-2.96727	0.584093	-1	2.74626	-2.74626
MXRA7	0.769309	3.2538	3.00105	0.015986	0.149036	-3.21655	1.70445	1	2.74626	2.74626
TTC28	-0.645697	5.35396	-2.99364	0.016173	0.149036	-3.5567	0.639184	-1	2.74626	-2.74626
SLC8B1	0.641039	3.37539	3.00061	0.0159968	0.149036	-3.23933	1.55945	1	2.74626	2.74626
ESYT3	-0.608491	5.29302	-2.99766	0.0160712	0.149036	-3.54318	0.655882	-1	2.74626	-2.74626
PCSK4	-0.605704	3.70533	-2.9965	0.0161005	0.149036	-3.29084	0.657151	-1	2.74626	-2.74626
KIAA0040	0.580954	2.81113	2.99257	0.0162002	0.149036	-3.15342	1.49584	1	2.74626	2.74626
SPSB3	0.473894	4.73577	2.99903	0.0160366	0.149036	-3.47459	1.38885	1	2.74626	2.74626
XPO7	-0.469385	6.74971	-2.99386	0.0161674	0.149036	-3.71	0.722272	-1	2.74626	-2.74626
H2AFY2	0.461025	3.76013	2.99557	0.016124	0.149036	-3.31488	1.37652	1	2.74626	2.74626
ERCC2	0.451002	4.37496	2.9983	0.0160551	0.149036	-3.41845	1.36699	1	2.74626	2.74626
PRELID1	0.425888	7.04819	2.99456	0.0161497	0.149036	-3.73836	1.3434	1	2.74626	2.74626
NOB1	0.389435	6.62014	2.997	0.016088	0.149036	-3.70029	1.30988	1	2.74626	2.74626
TRIM16	-0.386665	5.09423	-2.99473	0.0161455	0.149036	-3.52532	0.764896	-1	2.74626	-2.74626
CCDC92	0.38505	5.279	2.99224	0.0162086	0.149036	-3.56135	1.30591	1	2.74626	2.74626
SYF2	0.375314	4.84121	3.00085	0.015991	0.149036	-3.487	1.29712	1	2.74626	2.74626
CACTIN	0.340989	5.26896	2.99209	0.0162125	0.149036	-3.56014	1.26662	1	2.74626	2.74626
SURF6	0.334271	5.64757	2.99336	0.0161803	0.149036	-3.60569	1.26074	1	2.74626	2.74626
VPS51	0.324189	7.9195	2.9987	0.0160449	0.149036	-3.77162	1.25196	1	2.74626	2.74626
STK3	-0.288568	6.95706	-2.99557	0.0161241	0.149036	-3.72648	0.818715	-1	2.74626	-2.74626
PEPD	0.356052	5.35123	2.99153	0.0162267	0.14907	-3.57201	1.27992	1	2.74594	2.74594
C5	1.14566	1.77787	2.99026	0.0162593	0.149079	-2.98135	2.21248	1	2.74585	2.74585
BIN1	0.359376	5.8561	2.99027	0.016259	0.149079	-3.63368	1.28287	1	2.74585	2.74585
RBM26	-0.335638	5.84459	-2.99063	0.0162496	0.149079	-3.6273	0.792433	-1	2.74585	-2.74585
RAB7A	0.249651	7.97006	2.98856	0.0163027	0.14938	-3.78829	1.18892	1	2.74295	2.74295
FTO	-0.432214	6.90434	-2.98772	0.0163242	0.149383	-3.73323	0.741123	-1	2.74291	-2.74291
EIF3M	0.330912	7.6283	2.98797	0.0163179	0.149383	-3.78211	1.25781	1	2.74291	2.74291
FAM120AOS	0.277604	7.24104	2.98731	0.0163348	0.149383	-3.76321	1.21218	1	2.74291	2.74291
SLC45A1	0.571366	2.56733	2.98546	0.0163824	0.149549	-3.12213	1.48593	1	2.74131	2.74131
DCHS1	-0.475543	4.2747	-2.98591	0.0163708	0.149549	-3.40834	0.719196	-1	2.74131	-2.74131
GTF2F1	0.271605	6.89482	2.98537	0.0163847	0.149549	-3.74144	1.20715	1	2.74131	2.74131
ZBTB21	-0.489328	5.31479	-2.98445	0.0164084	0.149668	-3.56937	0.712357	-1	2.74016	-2.74016
B4GALT1	0.283636	6.80707	2.9839	0.0164226	0.149701	-3.7369	1.21726	1	2.73984	2.73984
PER2	0.738501	1.93669	2.98153	0.0164838	0.149963	-3.0216	1.66844	1	2.73733	2.73733
MIIP	0.621735	4.68701	2.98111	0.0164947	0.149963	-3.49548	1.53873	1	2.73733	2.73733
UQCRFS1P1	0.585056	2.56028	2.98155	0.0164833	0.149963	-3.12688	1.5001	1	2.73733	2.73733
PTPN6	0.387762	6.4445	2.98081	0.0165027	0.149963	-3.70978	1.30836	1	2.73733	2.73733
CORO1B	0.340332	6.74846	2.98074	0.0165044	0.149963	-3.73732	1.26605	1	2.73733	2.73733
RP11-274B21.1	-1.39471	1.57159	-2.9801	0.0165211	0.150018	-2.94659	0.380322	-1	2.73679	-2.73679
TRIM29	0.659073	2.32383	2.97829	0.016568	0.150348	-3.09087	1.57907	1	2.73363	2.73363
CCDC186	-0.653465	6.38148	-2.97727	0.0165948	0.150397	-3.7009	0.635751	-1	2.73315	-2.73315
C14orf166	0.386565	6.67201	2.9775	0.0165888	0.150397	-3.7362	1.30728	1	2.73315	2.73315
SLC25A25	0.341905	5.76401	2.97614	0.0166243	0.150568	-3.64632	1.26743	1	2.73151	2.73151
CRIP1	-0.791681	1.59144	-2.9743	0.0166724	0.150906	-2.97022	0.57767	-1	2.72827	-2.72827
MAPK12	-0.354224	6.18416	-2.97349	0.0166936	0.151001	-3.69146	0.78229	-1	2.72737	-2.72737
ARHGAP31	0.984383	2.86666	2.97025	0.016779	0.151677	-3.1943	1.97847	1	2.72092	2.72092
IRF2	0.866401	3.07927	2.96984	0.0167899	0.151678	-3.23403	1.82311	1	2.72092	2.72092
TMEM14C	0.435138	5.71866	2.96904	0.0168109	0.151771	-3.65283	1.35204	1	2.72003	2.72003
PRDX5	0.490028	7.81691	2.96548	0.0169053	0.152234	-3.82354	1.40447	1	2.71564	2.71564
NOTCH3	-0.429209	7.62998	-2.96668	0.0168734	0.152234	-3.8081	0.742669	-1	2.71564	-2.71564
NQO1	0.388683	7.01693	2.9658	0.0168968	0.152234	-3.7822	1.3092	1	2.71564	2.71564
EIF2S1	-0.294335	6.89435	-2.96585	0.0168956	0.152234	-3.76917	0.815448	-1	2.71564	-2.71564
LCAT	-1.0875	1.22899	-2.96505	0.0169167	0.152239	-2.93564	0.470577	-1	2.71559	-2.71559
CFLAR	-0.395403	6.49435	-2.96462	0.0169282	0.152246	-3.73489	0.760277	-1	2.71552	-2.71552
CAPZA1	-0.244099	7.70088	-2.9634	0.0169608	0.152442	-3.81881	0.844343	-1	2.71367	-2.71367
ANKRD9	0.376237	5.21725	2.96231	0.0169899	0.152607	-3.60078	1.29795	1	2.71211	2.71211
ZNF233	-0.947521	1.21545	-2.95753	0.0171182	0.153407	-2.94742	0.518523	-1	2.70456	-2.70456
PAX9	0.612407	2.6991	2.95833	0.0170968	0.153407	-3.18668	1.52881	1	2.70456	2.70456
ARHGEF4	0.501322	3.56836	2.95737	0.0171225	0.153407	-3.34121	1.41551	1	2.70456	2.70456
GLTP	0.308488	5.84428	2.95782	0.0171105	0.153407	-3.68424	1.23841	1	2.70456	2.70456
MAX	0.324827	6.12043	2.95621	0.0171538	0.153493	-3.71607	1.25251	1	2.70376	2.70376
TSR1	-0.303502	6.02304	-2.95643	0.0171478	0.153493	-3.70247	0.810283	-1	2.70376	-2.70376
RP11-848G14.5	-0.721346	4.6182	-2.95502	0.017186	0.153588	-3.50703	0.606531	-1	2.70286	-2.70286
CEP120	-0.58414	3.43002	-2.95501	0.0171862	0.153588	-3.30713	0.667047	-1	2.70286	-2.70286
C9orf78	0.318466	5.54992	2.95398	0.0172142	0.153741	-3.65698	1.247	1	2.70143	2.70143
NIPSNAP3B	-0.842896	4.42023	-2.95173	0.0172752	0.153994	-3.47609	0.557523	-1	2.69906	-2.69906
KDM4C	-0.504673	5.5455	-2.95198	0.0172685	0.153994	-3.65026	0.70482	-1	2.69906	-2.69906
GSE1	-0.487617	8.12169	-2.95242	0.0172565	0.153994	-3.84397	0.713202	-1	2.69906	-2.69906
FDX2	0.609068	4.0197	2.9505	0.0173088	0.154183	-3.43189	1.52527	1	2.69728	2.69728
SOWAHC	0.393653	3.88954	2.95015	0.0173183	0.154183	-3.40921	1.31372	1	2.69728	2.69728
CCNO	0.539137	2.75297	2.94971	0.0173304	0.154194	-3.20967	1.4531	1	2.69718	2.69718
PMS2P1	0.642049	2.18623	2.94729	0.0173964	0.154213	-3.11471	1.56054	1	2.697	2.697
KIAA1024	-0.630202	3.71194	-2.9487	0.0173578	0.154213	-3.36626	0.646086	-1	2.697	-2.697
TIMM13	0.507372	6.40843	2.94723	0.0173981	0.154213	-3.76014	1.42146	1	2.697	2.697
FHOD1	-0.400828	4.96451	-2.9484	0.017366	0.154213	-3.58016	0.757424	-1	2.697	-2.697
FUT11	-0.353735	4.77215	-2.94907	0.0173478	0.154213	-3.5506	0.782556	-1	2.697	-2.697
ARFGAP3	0.288809	7.07198	2.94792	0.0173793	0.154213	-3.81482	1.22163	1	2.697	2.697
JTB	0.433352	6.57943	2.94642	0.0174205	0.154314	-3.77777	1.35037	1	2.69606	2.69606
PPID	0.455319	4.9368	2.9458	0.0174374	0.154367	-3.58844	1.37109	1	2.69556	2.69556
TNRC6B	-0.639792	8.01025	-2.94429	0.017479	0.154639	-3.85304	0.641805	-1	2.69302	-2.69302
DZIP3	-0.384167	4.95543	-2.94276	0.0175212	0.154915	-3.58807	0.766221	-1	2.69045	-2.69045
TBC1D8	-0.491921	5.11552	-2.94139	0.0175589	0.155152	-3.61126	0.711078	-1	2.68825	-2.68825
PPIL6	0.526242	3.29222	2.94083	0.0175743	0.155191	-3.31836	1.44017	1	2.68789	2.68789
HOOK1	-0.829731	6.01937	-2.94036	0.0175876	0.155211	-3.71987	0.562634	-1	2.6877	-2.6877
RBCK1	0.336721	6.05735	2.93947	0.0176121	0.155329	-3.73626	1.26288	1	2.6866	2.6866
AGAP3	-0.283333	6.67288	-2.93805	0.0176518	0.155582	-3.79498	0.82169	-1	2.68425	-2.68425
CNOT6L	-0.662031	4.69208	-2.93706	0.0176791	0.155695	-3.54922	0.631988	-1	2.6832	-2.6832
CCDC85B	0.556899	5.5898	2.93679	0.0176866	0.155695	-3.68949	1.4711	1	2.6832	2.6832
POLR2G	0.440722	5.32736	2.93455	0.0177494	0.155939	-3.65993	1.35728	1	2.68095	2.68095
FBXL17	-0.403587	8.99559	-2.93475	0.0177437	0.155939	-3.87713	0.755976	-1	2.68095	-2.68095
PYCR1	0.295802	7.42667	2.93469	0.0177454	0.155939	-3.85882	1.22757	1	2.68095	2.68095
VOPP1	0.263515	7.13106	2.93422	0.0177585	0.155939	-3.84091	1.2004	1	2.68095	2.68095
CLCN6	-0.538717	5.14237	-2.93374	0.017772	0.155961	-3.62613	0.688383	-1	2.68075	-2.68075
CAMSAP2	-0.549519	5.83518	-2.9329	0.0177954	0.156069	-3.71545	0.683248	-1	2.67975	-2.67975
APOL1	-1.7548	-0.149071	-2.9317	0.0178292	0.156075	-2.88667	0.296314	-1	2.67969	-2.67969
EVA1B	0.538028	4.06791	2.93247	0.0178077	0.156075	-3.46911	1.45199	1	2.67969	2.67969
ADCY9	-0.361134	5.52634	-2.9319	0.0178237	0.156075	-3.68224	0.778552	-1	2.67969	-2.67969
B4GALNT3	-0.5264	3.48311	-2.93104	0.0178477	0.156108	-3.35542	0.694285	-1	2.67938	-2.67938
FAM198B	-0.433812	9.00973	-2.93078	0.0178551	0.156108	-3.88359	0.740303	-1	2.67938	-2.67938
E2F1	-0.515655	3.81753	-2.93032	0.017868	0.156124	-3.41684	0.699475	-1	2.67923	-2.67923
CHRNA2	-2.44001	-0.862937	-2.92858	0.017917	0.156142	-2.89287	0.184283	-1	2.67907	-2.67907
TMEM74B	-0.78883	1.40961	-2.92834	0.0179239	0.156142	-3.01524	0.578813	-1	2.67907	-2.67907
SEMA3F	-0.460954	4.28525	-2.92944	0.0178929	0.156142	-3.49984	0.726506	-1	2.67907	-2.67907
HSD17B10	0.418231	6.03441	2.92871	0.0179136	0.156142	-3.75117	1.33629	1	2.67907	2.67907
AP3M2	-0.390432	5.53227	-2.92829	0.0179254	0.156142	-3.68829	0.762901	-1	2.67907	-2.67907
SREK1	-0.4455	7.52628	-2.92725	0.0179548	0.156302	-3.86698	0.73433	-1	2.67759	-2.67759
NRIP2	-0.655654	2.38945	-2.92633	0.0179807	0.156335	-3.16548	0.634788	-1	2.67729	-2.67729
TUBB2A	0.536223	3.59091	2.92666	0.0179715	0.156335	-3.39338	1.45017	1	2.67729	2.67729
GDNF	0.813906	1.18045	2.92541	0.0180068	0.1564	-3.00062	1.75796	1	2.67669	2.67669
RAB30	-0.599366	4.74232	-2.92501	0.0180183	0.1564	-3.57828	0.660044	-1	2.67669	-2.67669
THRAP3	-0.323889	8.11153	-2.9249	0.0180214	0.1564	-3.88929	0.798914	-1	2.67669	-2.67669
PGM2L1	0.589789	2.33049	2.92416	0.0180424	0.156486	-3.17494	1.50503	1	2.67589	2.67589
ROR1	0.710917	2.43843	2.92212	0.0181006	0.156526	-3.19629	1.63684	1	2.67552	2.67552
EGR3	0.643872	1.87555	2.92205	0.0181025	0.156526	-3.10177	1.56252	1	2.67552	2.67552
ACBD5	-0.476411	5.09388	-2.92244	0.0180913	0.156526	-3.63874	0.718764	-1	2.67552	-2.67552
ZNF646	-0.381858	5.68684	-2.92277	0.018082	0.156526	-3.71623	0.767449	-1	2.67552	-2.67552
STK24	0.373789	5.30295	2.92217	0.0180992	0.156526	-3.67634	1.29575	1	2.67552	2.67552
CEP19	0.475749	3.72105	2.92099	0.0181327	0.156692	-3.42529	1.39064	1	2.674	2.674
ORAI3	-0.382371	5.4784	-2.91463	0.0183158	0.158119	-3.70355	0.767176	-1	2.66091	-2.66091
MRPS16	0.365512	6.89643	2.91447	0.0183203	0.158119	-3.85551	1.28834	1	2.66091	2.66091
C6orf132	0.468201	4.91875	2.91222	0.0183854	0.158584	-3.63934	1.38338	1	2.65668	2.65668
MON2	-0.572923	6.2385	-2.91178	0.0183981	0.158597	-3.79323	0.672253	-1	2.65657	-2.65657
MCUR1	0.289481	6.27466	2.91078	0.0184274	0.158753	-3.80482	1.2222	1	2.65515	2.65515
RP11-504G3.4	-1.13949	-0.208197	-2.90852	0.0184931	0.159005	-2.91833	0.453919	-1	2.65286	-2.65286
ZDHHC8P1	-0.944846	1.67644	-2.90823	0.0185017	0.159005	-3.07652	0.519485	-1	2.65286	-2.65286
SPIRE1	0.636148	5.27523	2.90823	0.0185018	0.159005	-3.69486	1.55417	1	2.65286	2.65286
SPNS1	0.426675	5.40183	2.90905	0.0184778	0.159005	-3.71051	1.34413	1	2.65286	2.65286
PIK3CD	-0.574096	4.77132	-2.90756	0.0185213	0.159076	-3.61148	0.671707	-1	2.65221	-2.65221
RIN2	1.16785	2.74898	2.90537	0.0185852	0.159431	-3.27158	2.24676	1	2.649	2.649
NDUFA4	0.329826	7.64326	2.90554	0.0185804	0.159431	-3.91508	1.25686	1	2.649	2.649
KLF11	-0.536065	5.25234	-2.90344	0.018642	0.159821	-3.68962	0.68965	-1	2.64547	-2.64547
ASCC1	0.423103	4.10131	2.90291	0.0186575	0.159857	-3.52182	1.34081	1	2.64515	2.64515
MCTS1	0.356257	5.88774	2.90199	0.0186848	0.159993	-3.77832	1.2801	1	2.64392	2.64392
RP11-496I2.5	0.892252	1.25292	2.90044	0.0187305	0.160288	-3.04546	1.85607	1	2.64126	2.64126
ZNF28	-0.458782	4.89934	-2.89853	0.0187872	0.160578	-3.64861	0.7276	-1	2.63865	-2.63865
MYL12A	0.35069	6.34363	2.89882	0.0187784	0.160578	-3.83112	1.27517	1	2.63865	2.63865
ZNF524	0.573989	4.63902	2.8975	0.0188175	0.160578	-3.62112	1.48863	1	2.63865	2.63865
VPS9D1	-0.551692	4.39637	-2.89768	0.0188122	0.160578	-3.5663	0.68222	-1	2.63865	-2.63865
RAB31	0.548136	3.40582	2.89703	0.0188317	0.160578	-3.40706	1.46219	1	2.63865	2.63865
LRRN1	-0.386404	8.61144	-2.89694	0.0188343	0.160578	-3.93725	0.765034	-1	2.63865	-2.63865
DDAH1	-0.279345	7.13454	-2.89661	0.0188441	0.160578	-3.89801	0.823965	-1	2.63865	-2.63865
KLHL21	0.285964	6.63941	2.89441	0.0189097	0.16104	-3.86634	1.21922	1	2.63451	2.63451
CARD19	0.369787	4.7562	2.89248	0.0189673	0.161434	-3.64696	1.29216	1	2.63098	2.63098
CMC1	0.547368	4.23322	2.89195	0.0189833	0.161473	-3.56256	1.46142	1	2.63064	2.63064
DTD1	0.513038	4.84281	2.89063	0.0190229	0.161615	-3.66278	1.42705	1	2.62937	2.62937
ST6GALNAC4	0.4642	4.19157	2.89077	0.0190189	0.161615	-3.55712	1.37955	1	2.62937	2.62937
HDAC9	-2.31616	-0.181112	-2.88893	0.0190741	0.161725	-2.94022	0.200802	-1	2.62838	-2.62838
POMT1	0.508294	4.13646	2.88906	0.0190702	0.161725	-3.55005	1.42237	1	2.62838	2.62838
SLC7A6	-0.488661	5.07306	-2.88868	0.0190817	0.161725	-3.68934	0.712686	-1	2.62838	-2.62838
ASH1L	-0.430626	5.42487	-2.88875	0.0190795	0.161725	-3.73726	0.74194	-1	2.62838	-2.62838
LAPTM4B	0.323305	6.33526	2.88766	0.0191124	0.16179	-3.8481	1.25119	1	2.6278	2.6278
ELAC2	-0.276455	6.88872	-2.88782	0.0191075	0.16179	-3.89413	0.825617	-1	2.6278	-2.6278
MAP9	-0.534284	4.84133	-2.88681	0.0191382	0.161815	-3.6565	0.690501	-1	2.62758	-2.62758
TFAP4	0.337819	5.01229	2.88692	0.0191348	0.161815	-3.69268	1.26384	1	2.62758	2.62758
PKD1P1	-0.585127	6.15155	-2.8859	0.0191658	0.161887	-3.82575	0.666591	-1	2.62694	-2.62694
RPS6	0.404572	11.3334	2.88538	0.0191813	0.161887	-3.96527	1.3237	1	2.62694	2.62694
MRPL57	0.391064	6.9912	2.88568	0.0191724	0.161887	-3.90896	1.31136	1	2.62694	2.62694
PLGRKT	0.347523	6.23559	2.88501	0.0191926	0.161887	-3.84217	1.27237	1	2.62694	2.62694
MINOS1-NBL1	1.27694	0.574778	2.884	0.0192231	0.161905	-2.99844	2.42324	1	2.62678	2.62678
C11orf1	0.493249	5.10867	2.8839	0.0192262	0.161905	-3.71108	1.40761	1	2.62678	2.62678
HDDC2	0.407717	5.06636	2.88381	0.019229	0.161905	-3.70533	1.32659	1	2.62678	2.62678
JPH3	0.74631	1.33619	2.88208	0.0192816	0.162079	-3.08338	1.6775	1	2.62523	2.62523
AK1	0.602818	5.09781	2.88162	0.0192957	0.162079	-3.71308	1.51868	1	2.62523	2.62523
KLHL5	0.390207	4.77026	2.88212	0.0192804	0.162079	-3.66561	1.31058	1	2.62523	2.62523
SI	-0.367649	7.05828	-2.88163	0.0192954	0.162079	-3.91592	0.775044	-1	2.62523	-2.62523
SMPDL3A	0.581116	2.56571	2.88009	0.0193423	0.162209	-3.28393	1.49601	1	2.62407	2.62407
POLR2J	0.511201	5.90792	2.88049	0.0193301	0.162209	-3.81495	1.42524	1	2.62407	2.62407
DAD1	0.414101	6.47266	2.87981	0.019351	0.162209	-3.87454	1.33247	1	2.62407	2.62407
TOR1AIP1	0.296772	6.20135	2.87961	0.0193571	0.162209	-3.84718	1.22839	1	2.62407	2.62407
FBXL7	0.793686	1.41654	2.87857	0.0193889	0.162379	-3.0989	1.7335	1	2.62256	2.62256
DHRSX	0.51758	2.59587	2.87795	0.0194078	0.162441	-3.29268	1.43155	1	2.62201	2.62201
ABC13-47488600E17.1	-0.904899	3.25631	-2.8768	0.0194431	0.162496	-3.38868	0.53407	-1	2.62153	-2.62153
RSBN1L	-0.347647	5.1727	-2.87679	0.0194436	0.162496	-3.72485	0.785865	-1	2.62153	-2.62153
VSIG10	-0.300553	6.63509	-2.87662	0.0194489	0.162496	-3.88994	0.811941	-1	2.62153	-2.62153
ETNK2	0.479423	3.57669	2.87364	0.0195407	0.163167	-3.47416	1.39419	1	2.61558	2.61558
CASP3	0.462823	4.15514	2.87298	0.0195609	0.163239	-3.57881	1.37824	1	2.61494	2.61494
PALM2	1.21807	0.420263	2.87124	0.0196147	0.163495	-3.0049	2.32635	1	2.61268	2.61268
COL5A2	-0.542783	3.76724	-2.87135	0.0196115	0.163495	-3.49982	0.686445	-1	2.61268	-2.61268
LPCAT1	-0.322809	6.10921	-2.87045	0.0196394	0.163554	-3.84919	0.799512	-1	2.61216	-2.61216
BAIAP2L1	0.275383	7.0375	2.87027	0.019645	0.163554	-3.93697	1.21032	1	2.61216	2.61216
HERC4	-0.339748	6.06197	-2.86735	0.0197361	0.164215	-3.84899	0.790179	-1	2.60634	-2.60634
SCART1	-0.615567	3.25311	-2.8661	0.019775	0.164442	-3.41353	0.652673	-1	2.60435	-2.60435
GALNT6	-1.95641	0.631996	-2.8628	0.0198783	0.164831	-3.01508	0.25767	-1	2.60094	-2.60094
GLYATL1P2	-0.718032	1.40917	-2.86324	0.0198645	0.164831	-3.11198	0.607926	-1	2.60094	-2.60094
PSMG2	0.445306	4.23205	2.86399	0.019841	0.164831	-3.60671	1.3616	1	2.60094	2.60094
PNISR	-0.438297	6.95736	-2.86322	0.0198651	0.164831	-3.9371	0.738005	-1	2.60094	-2.60094
SPR	0.424788	4.51222	2.86275	0.0198801	0.164831	-3.65617	1.34238	1	2.60094	2.60094
PLEKHM3	0.361325	4.59814	2.86145	0.019921	0.165022	-3.67198	1.28461	1	2.59927	2.59927
ABHD12	0.334573	6.5665	2.86127	0.0199265	0.165022	-3.91303	1.261	1	2.59927	2.59927
ACTR3C	-1.11651	1.81721	-2.86002	0.0199659	0.165128	-3.16411	0.461207	-1	2.59834	-2.59834
IMPG2	-0.943495	0.406991	-2.85878	0.0200051	0.165128	-3.01672	0.519972	-1	2.59834	-2.59834
KIF18A	-0.72513	1.82608	-2.86026	0.0199585	0.165128	-3.17397	0.604942	-1	2.59834	-2.59834
MRPS24	0.485912	6.08013	2.85883	0.0200037	0.165128	-3.86794	1.40047	1	2.59834	2.59834
TMED9	0.371315	7.0232	2.85946	0.0199836	0.165128	-3.95341	1.29353	1	2.59834	2.59834
PKN1	0.357802	7.41937	2.85865	0.0200095	0.165128	-3.98081	1.28147	1	2.59834	2.59834
SZT2	-0.475376	6.51194	-2.85765	0.0200409	0.165291	-3.9071	0.719279	-1	2.59692	-2.59692
ENPP1	1.79237	-0.0531716	2.85528	0.0201164	0.165586	-2.99663	3.46383	1	2.59435	2.59435
DSTNP1	-1.05659	0.631358	-2.85452	0.0201405	0.165586	-3.03841	0.480767	-1	2.59435	-2.59435
TTTY15	-0.834312	1.85253	-2.85432	0.020147	0.165586	-3.18467	0.56085	-1	2.59435	-2.59435
DNAH1	-0.517751	3.93872	-2.85517	0.02012	0.165586	-3.5567	0.69846	-1	2.59435	-2.59435
UBE2K	0.260775	6.56972	2.85503	0.0201241	0.165586	-3.92311	1.19812	1	2.59435	2.59435
URGCP	-0.25448	7.17396	-2.85582	0.0200992	0.165586	-3.96631	0.838289	-1	2.59435	-2.59435
GRN	0.277239	6.66833	2.85365	0.0201683	0.165664	-3.93423	1.21187	1	2.59367	2.59367
RSF1	-0.560906	6.71414	-2.85265	0.0202	0.165828	-3.93218	0.677876	-1	2.59224	-2.59224
LRRC45	-0.506992	4.71528	-2.85091	0.020256	0.166191	-3.6942	0.703688	-1	2.58909	-2.58909
ATRX	-0.856226	7.51031	-2.85053	0.020268	0.166193	-3.98189	0.552396	-1	2.58907	-2.58907
GSK3A	0.325318	5.34548	2.84958	0.0202987	0.166289	-3.79783	1.25294	1	2.58824	2.58824
DDR1	-0.261015	8.43272	-2.84943	0.0203032	0.166289	-4.01332	0.834501	-1	2.58824	-2.58824
ZNF316	-0.302689	6.00184	-2.84847	0.0203344	0.166447	-3.87306	0.81074	-1	2.58686	-2.58686
LEF1	0.483047	3.42062	2.84686	0.0203861	0.166698	-3.48834	1.39769	1	2.58469	2.58469
ANXA4	0.415198	5.09593	2.84678	0.0203886	0.166698	-3.7685	1.33348	1	2.58469	2.58469
SEMA5A	-0.79833	2.80852	-2.84492	0.020449	0.166805	-3.36021	0.575014	-1	2.58376	-2.58376
CEP72	-0.518317	3.30002	-2.84534	0.0204354	0.166805	-3.45699	0.698186	-1	2.58376	-2.58376
CKMT1A	0.40111	4.04767	2.84524	0.0204386	0.166805	-3.60327	1.32052	1	2.58376	2.58376
NET1	-0.304796	7.11593	-2.84551	0.0204297	0.166805	-3.97857	0.809557	-1	2.58376	-2.58376
GATA2	-0.372696	8.13166	-2.84399	0.0204788	0.166952	-4.01929	0.772338	-1	2.5825	-2.5825
EEF2	0.249312	13.188	2.84334	0.0205001	0.167029	-4.02632	1.18864	1	2.58183	2.58183
RPL8	0.484064	10.8872	2.84119	0.02057	0.167405	-4.03615	1.39868	1	2.57858	2.57858
DDX17	-0.340846	10.0864	-2.84152	0.0205592	0.167405	-4.03174	0.789578	-1	2.57858	-2.57858
RNF207	-0.779506	4.42182	-2.83885	0.0206462	0.167836	-3.65739	0.582566	-1	2.57488	-2.57488
PEG10	0.650634	2.42696	2.83884	0.0206466	0.167836	-3.32241	1.56986	1	2.57488	2.57488
PRDM12	1.12951	0.0565284	2.83837	0.020662	0.16785	-3.0277	2.18785	1	2.57476	2.57476
SLC16A8	-0.953894	1.45885	-2.83769	0.0206841	0.16785	-3.15215	0.516237	-1	2.57476	-2.57476
RP11-810K23.9	-0.659992	2.60881	-2.83801	0.0206738	0.16785	-3.33887	0.632882	-1	2.57476	-2.57476
HDAC8	0.716988	2.71123	2.83693	0.0207091	0.167957	-3.37593	1.64375	1	2.57384	2.57384
SLC25A6	0.385958	8.52703	2.83599	0.02074	0.168111	-4.03519	1.30673	1	2.57251	2.57251
C19orf25	0.351663	5.97129	2.83499	0.0207729	0.16828	-3.89451	1.27603	1	2.57106	2.57106
CGRRF1	0.498356	3.9199	2.83443	0.0207913	0.168333	-3.59731	1.4126	1	2.57061	2.57061
CTAGE7P	-0.68512	1.58815	-2.83282	0.0208443	0.168666	-3.18159	0.621954	-1	2.56776	-2.56776
ABCB8	-0.32819	5.43601	-2.83199	0.0208717	0.16879	-3.8311	0.796535	-1	2.5667	-2.5667
RRAGC	0.341785	4.96256	2.8314	0.0208914	0.168853	-3.77417	1.26732	1	2.56616	2.56616
ALG1L2	-1.01123	1.42396	-2.83029	0.020928	0.169024	-3.15753	0.496123	-1	2.5647	-2.5647
ATP5D	0.42646	6.98926	2.83004	0.0209364	0.169024	-3.9982	1.34393	1	2.5647	2.5647
CDK5RAP2	-0.304344	5.98093	-2.82937	0.0209586	0.169106	-3.90132	0.80981	-1	2.564	-2.564
ADAM17	-3.04413	0.108594	-2.82877	0.0209786	0.169171	-3.02172	0.121234	-1	2.56345	-2.56345
NDUFA6	0.391441	6.02056	2.82758	0.0210181	0.169392	-3.91165	1.3117	1	2.56156	2.56156
COMTD1	0.483798	3.88017	2.8265	0.0210539	0.16955	-3.60263	1.39842	1	2.56022	2.56022
PRR13	0.336854	6.80212	2.82627	0.0210617	0.16955	-3.98963	1.263	1	2.56022	2.56022
ACSM2A	-0.978015	1.06543	-2.82569	0.0210811	0.16961	-3.12221	0.507678	-1	2.55971	-2.55971
TTLL9	-1.29506	0.0246071	-2.82481	0.0211106	0.16975	-3.03857	0.407519	-1	2.55851	-2.55851
PLXDC1	-0.962092	2.64492	-2.82204	0.0212035	0.1704	-3.36056	0.513312	-1	2.553	-2.553
GMFB	-0.308419	6.60629	-2.82164	0.021217	0.170411	-3.9755	0.807526	-1	2.55291	-2.55291
POU5F1	-0.930802	1.08439	-2.82106	0.0212364	0.170441	-3.13156	0.524567	-1	2.55265	-2.55265
AC026348.1	-0.362986	5.24251	-2.82081	0.0212448	0.170441	-3.82328	0.777554	-1	2.55265	-2.55265
RAI1	-0.354406	6.85	-2.82037	0.0212596	0.170463	-3.99834	0.782191	-1	2.55247	-2.55247
GLYATL1	-0.364498	4.88066	-2.81909	0.0213026	0.170711	-3.77401	0.776739	-1	2.55037	-2.55037
VASN	0.309141	5.73734	2.81869	0.0213163	0.170723	-3.89515	1.23897	1	2.55027	2.55027
NOSIP	0.471904	5.57444	2.81816	0.0213341	0.170769	-3.87746	1.38694	1	2.54988	2.54988
GSN	0.359782	4.61002	2.81623	0.0213994	0.171195	-3.74568	1.28323	1	2.54629	2.54629
AGTRAP	0.313507	6.2036	2.81556	0.0214222	0.171199	-3.95009	1.24273	1	2.54626	2.54626
COL4A5	-0.282967	7.44122	-2.8155	0.0214241	0.171199	-4.0453	0.821899	-1	2.54626	-2.54626
SLC39A4	0.557009	3.73972	2.81307	0.0215068	0.171762	-3.59848	1.47122	1	2.54152	2.54152
FHL3	0.678955	2.22452	2.8123	0.021533	0.171875	-3.3269	1.60098	1	2.54057	2.54057
MOV10L1	0.494506	3.04621	2.81194	0.0215455	0.171877	-3.47549	1.40884	1	2.54055	2.54055
RNF10	0.517705	7.33568	2.81029	0.0216018	0.171937	-4.05393	1.43168	1	2.54004	2.54004
CCNL1	-0.418555	7.36962	-2.81116	0.0215721	0.171937	-4.04673	0.748174	-1	2.54004	-2.54004
NR3C2	0.398106	4.37415	2.81077	0.0215854	0.171937	-3.71561	1.31778	1	2.54004	2.54004
TP53BP1	-0.385629	6.49848	-2.81044	0.0215967	0.171937	-3.98263	0.765445	-1	2.54004	-2.54004
SNRPG	0.341008	4.69726	2.8089	0.0216496	0.172124	-3.77087	1.26664	1	2.53848	2.53848
ZNF266	-0.297606	5.333	-2.80925	0.0216375	0.172124	-3.85468	0.813602	-1	2.53848	-2.53848
LY6G5B	-0.72268	2.95295	-2.80851	0.021663	0.172133	-3.44514	0.605971	-1	2.5384	-2.5384
CANX	-1.04519	6.13636	-2.80719	0.0217084	0.172398	-3.94151	0.484583	-1	2.53619	-2.53619
CELF4	-0.546712	2.63107	-2.80627	0.02174	0.172551	-3.39507	0.684578	-1	2.5349	-2.5349
UBE2V1	-0.258786	6.94617	-2.80591	0.0217524	0.172553	-4.03042	0.835791	-1	2.53489	-2.53489
SGO2	-0.6085	3.65305	-2.80454	0.0217998	0.172734	-3.58302	0.655878	-1	2.53337	-2.53337
MTHFR	-0.291208	6.06257	-2.80462	0.0217968	0.172734	-3.94996	0.817218	-1	2.53337	-2.53337
RP11-548K12.4	-1.08372	0.338903	-2.80189	0.0218915	0.173315	-3.08996	0.47181	-1	2.52853	-2.52853
UHRF1	-0.536848	2.84037	-2.80171	0.0218976	0.173315	-3.44037	0.689275	-1	2.52853	-2.52853
YAP1	-0.460634	7.86321	-2.80014	0.0219522	0.17365	-4.08314	0.726667	-1	2.52575	-2.52575
VPS8	-0.623591	6.5035	-2.79715	0.0220565	0.17384	-4.00142	0.649054	-1	2.52417	-2.52417
BCAS1	0.600285	2.34623	2.79811	0.0220232	0.17384	-3.37059	1.51602	1	2.52417	2.52417
CYB5R4	-0.566541	4.02301	-2.79889	0.0219959	0.17384	-3.65893	0.675234	-1	2.52417	-2.52417
GADD45B	0.539355	3.4704	2.79745	0.0220461	0.17384	-3.57471	1.45332	1	2.52417	2.52417
CLCN2	-0.423442	4.90049	-2.79699	0.0220624	0.17384	-3.8112	0.745643	-1	2.52417	-2.52417
IGHMBP2	-0.39959	4.37278	-2.79857	0.0220069	0.17384	-3.72328	0.758074	-1	2.52417	-2.52417
ADI1	0.364953	7.15782	2.79716	0.0220562	0.17384	-4.06321	1.28784	1	2.52417	2.52417
GRIN3A	0.728081	3.32094	2.79628	0.022087	0.173937	-3.54895	1.65643	1	2.52337	2.52337
TNRC6C	-0.838782	3.10629	-2.79482	0.0221382	0.173952	-3.49083	0.559115	-1	2.52324	-2.52324
BEST4	-0.682198	2.30816	-2.79567	0.0221084	0.173952	-3.35048	0.623215	-1	2.52324	-2.52324
ACD	0.428919	3.35323	2.79548	0.0221151	0.173952	-3.5567	1.34622	1	2.52324	2.52324
ILVBL	0.337912	6.60476	2.79512	0.0221278	0.173952	-4.02269	1.26393	1	2.52324	2.52324
TMEM109	0.375654	6.59785	2.79442	0.0221524	0.173967	-4.02323	1.29743	1	2.52312	2.52312
MCUB	-0.889294	1.38249	-2.79279	0.0222098	0.17403	-3.20984	0.539878	-1	2.52259	-2.52259
HOMER2	0.410299	5.33713	2.79307	0.0221998	0.17403	-3.88713	1.32896	1	2.52259	2.52259
ACTR10	0.404251	6.03174	2.79352	0.0221842	0.17403	-3.9674	1.3234	1	2.52259	2.52259
PRPF40B	-0.358132	6.07592	-2.79296	0.0222037	0.17403	-3.96946	0.780174	-1	2.52259	-2.52259
SLC16A9	0.51755	3.735	2.79242	0.0222229	0.174036	-3.63021	1.43152	1	2.52254	2.52254
SLC35E1	0.294835	7.15535	2.79191	0.0222406	0.174078	-4.07127	1.22674	1	2.52219	2.52219
NDUFB6	0.448758	5.75186	2.79109	0.0222696	0.174152	-3.94118	1.36486	1	2.52158	2.52158
NT5DC1	-0.31935	6.05651	-2.79095	0.0222746	0.174152	-3.97095	0.801431	-1	2.52158	-2.52158
NNAT	-2.6674	-0.675809	-2.78873	0.0223534	0.174245	-3.06525	0.15741	-1	2.52081	-2.52081
PTPRE	-0.635717	3.86561	-2.78967	0.02232	0.174245	-3.64384	0.643621	-1	2.52081	-2.52081
TACO1	0.417337	4.6411	2.78915	0.0223385	0.174245	-3.79379	1.33546	1	2.52081	2.52081
ELF4	0.376495	4.14969	2.78922	0.022336	0.174245	-3.71024	1.29818	1	2.52081	2.52081
VWA1	0.363436	6.5219	2.78852	0.0223606	0.174245	-4.02563	1.28649	1	2.52081	2.52081
POLL	-0.272724	5.83214	-2.78919	0.0223368	0.174245	-3.94892	0.827755	-1	2.52081	-2.52081
COTL1	0.39359	4.37948	2.787	0.0224146	0.174569	-3.75421	1.31366	1	2.51813	2.51813
SNAPC2	0.462214	5.2738	2.78525	0.0224771	0.174767	-3.89115	1.37765	1	2.5165	2.5165
SUSD6	-0.418875	6.73804	-2.78548	0.0224686	0.174767	-4.044	0.748008	-1	2.5165	-2.5165
CSTB	0.403968	6.62538	2.78533	0.0224742	0.174767	-4.04036	1.32314	1	2.5165	2.5165
ARHGEF10	-0.524729	5.96474	-2.78413	0.022517	0.174981	-3.96909	0.695089	-1	2.51473	-2.51473
CHML	-0.835553	4.76279	-2.78316	0.0225517	0.175027	-3.80021	0.560368	-1	2.51435	-2.51435
MCOLN2	0.733569	2.68073	2.78273	0.0225669	0.175027	-3.45402	1.66275	1	2.51435	2.51435
SORBS1	-0.653903	3.11459	-2.78258	0.0225726	0.175027	-3.51746	0.635558	-1	2.51435	-2.51435
RHOD	0.493946	4.73503	2.78341	0.0225425	0.175027	-3.81744	1.40829	1	2.51435	2.51435
TRMT61A	0.457913	4.80699	2.78222	0.0225852	0.175029	-3.8301	1.37355	1	2.51434	2.51434
MRPS18B	0.371747	6.00933	2.7813	0.0226182	0.175095	-3.98454	1.29392	1	2.51379	2.51379
SUCO	-0.316167	6.93985	-2.78129	0.0226186	0.175095	-4.06884	0.803201	-1	2.51379	-2.51379
PFDN1	0.321143	5.42023	2.78062	0.0226426	0.175186	-3.91773	1.24932	1	2.51304	2.51304
SF3B5	0.481556	6.1985	2.77927	0.0226914	0.175371	-4.00788	1.39625	1	2.51152	2.51152
XPC	0.273849	6.25464	2.77938	0.0226874	0.175371	-4.01333	1.20903	1	2.51152	2.51152
RUFY1	0.36138	4.81779	2.77848	0.0227198	0.175398	-3.8375	1.28465	1	2.5113	2.5113
BROX	-0.245947	7.39078	-2.77869	0.0227121	0.175398	-4.10242	0.843262	-1	2.5113	-2.5113
ARHGAP23	1.25216	0.767364	2.77767	0.0227491	0.175511	-3.16747	2.38198	1	2.51037	2.51037
PNKD	0.365908	5.89299	2.77739	0.0227592	0.175511	-3.97835	1.28869	1	2.51037	2.51037
CDH12	-0.472915	4.36979	-2.77657	0.0227889	0.175613	-3.75573	0.720508	-1	2.50953	-2.50953
HSD17B7	0.335916	5.00773	2.77633	0.0227973	0.175613	-3.86831	1.26218	1	2.50953	2.50953
SEMA3B	-0.376997	4.56909	-2.7735	0.0229002	0.176309	-3.79652	0.770039	-1	2.50382	-2.50382
NRP1	-0.534933	9.16549	-2.7706	0.0230057	0.177025	-4.14171	0.690191	-1	2.49798	-2.49798
SPHK1	0.682134	2.35032	2.76961	0.023042	0.177208	-3.41469	1.60451	1	2.49649	2.49649
MUS81	0.476374	5.51383	2.76852	0.0230819	0.177314	-3.94933	1.39124	1	2.49562	2.49562
NUP54	-0.431403	6.10651	-2.76786	0.0231061	0.177314	-4.01213	0.74154	-1	2.49562	-2.49562
EIF3C	0.403263	8.17741	2.76849	0.0230828	0.177314	-4.14357	1.3225	1	2.49562	2.49562
MTMR1	-0.271482	6.57237	-2.76798	0.0231017	0.177314	-4.05884	0.828468	-1	2.49562	-2.49562
FAM86MP	-1.53266	-0.0246177	-2.76689	0.0231415	0.177393	-3.11279	0.345641	-1	2.49498	-2.49498
ENPP7P8	-0.816243	1.32908	-2.7672	0.0231305	0.177393	-3.24158	0.567919	-1	2.49498	-2.49498
ST8SIA5	-0.627779	4.06344	-2.7646	0.0232261	0.177849	-3.71866	0.647172	-1	2.49128	-2.49128
HSPA1B	0.295052	9.27485	2.76465	0.023224	0.177849	-4.15067	1.22693	1	2.49128	2.49128
ZDHHC2	0.518299	4.96495	2.76394	0.0232504	0.177938	-3.88215	1.43227	1	2.49055	2.49055
STK32A	0.992089	2.30506	2.76218	0.0233152	0.177968	-3.41504	1.98906	1	2.49031	2.49031
HSD17B6	0.93194	0.0753227	2.76292	0.0232879	0.177968	-3.13312	1.90784	1	2.49031	2.49031
RHPN1	-0.477636	5.59843	-2.76261	0.0232995	0.177968	-3.95991	0.718153	-1	2.49031	-2.49031
KIAA1468	-0.469466	5.85938	-2.76213	0.0233173	0.177968	-3.99289	0.722232	-1	2.49031	-2.49031
CEP170	-0.335312	5.68586	-2.76224	0.0233133	0.177968	-3.97359	0.792613	-1	2.49031	-2.49031
KPNA2	-0.434609	5.29727	-2.76046	0.0233793	0.178248	-3.92562	0.739894	-1	2.48804	-2.48804
GPC3	-0.363644	4.00406	-2.76072	0.0233695	0.178248	-3.72051	0.777199	-1	2.48804	-2.48804
VWDE	-0.68015	2.79124	-2.75858	0.0234491	0.178253	-3.49388	0.6241	-1	2.488	-2.488
HOXB5	0.652612	1.97059	2.75947	0.0234159	0.178253	-3.36301	1.57201	1	2.488	2.488
C1QTNF6	-0.410285	5.7165	-2.7584	0.0234556	0.178253	-3.98234	0.752475	-1	2.488	-2.488
CTSD	0.306013	7.97854	2.75864	0.023447	0.178253	-4.15812	1.23629	1	2.488	2.488
HELZ2	-0.303554	5.37362	-2.75924	0.0234244	0.178253	-3.93968	0.810254	-1	2.488	-2.488
CITED2	-0.291861	6.92048	-2.75979	0.0234039	0.178253	-4.10206	0.816848	-1	2.488	-2.488
TMEM41A	0.318421	5.51369	2.758	0.0234707	0.178271	-3.9658	1.24697	1	2.48786	2.48786
FAAH2	0.738184	3.70532	2.75692	0.023511	0.17829	-3.67995	1.66807	1	2.4877	2.4877
RAPGEF3	-0.377955	4.92625	-2.75703	0.0235069	0.17829	-3.87957	0.769528	-1	2.4877	-2.4877
RAN	0.309879	8.11472	2.75712	0.0235037	0.17829	-4.16155	1.2396	1	2.4877	2.4877
TMPPE	-1.11757	1.94121	-2.75491	0.0235863	0.178442	-3.33987	0.460869	-1	2.48647	-2.48647
ZDHHC15	-0.81774	1.71977	-2.75361	0.023635	0.178442	-3.31611	0.56733	-1	2.48647	-2.48647
BTAF1	-0.550084	6.98078	-2.75595	0.0235472	0.178442	-4.10945	0.68298	-1	2.48647	-2.48647
ZDHHC14	0.544271	4.50761	2.75301	0.0236574	0.178442	-3.82981	1.45828	1	2.48647	2.48647
TTC31	-0.524774	3.89475	-2.75467	0.0235952	0.178442	-3.7072	0.695068	-1	2.48647	-2.48647
FO538757.1	0.503516	3.2152	2.7551	0.0235789	0.178442	-3.59478	1.41766	1	2.48647	2.48647
HPF1	0.464242	4.53242	2.75468	0.0235947	0.178442	-3.83119	1.37959	1	2.48647	2.48647
CARD8	-0.435862	4.04429	-2.75382	0.0236271	0.178442	-3.73687	0.739252	-1	2.48647	-2.48647
UBR2	-0.378614	6.24875	-2.75317	0.0236514	0.178442	-4.05066	0.769176	-1	2.48647	-2.48647
ZRANB2	-0.283975	7.39738	-2.75386	0.0236256	0.178442	-4.14212	0.821325	-1	2.48647	-2.48647
TGFBR3L	0.548256	4.05865	2.75223	0.0236868	0.178568	-3.75235	1.46232	1	2.48546	2.48546
TAOK2	-0.239719	7.09294	-2.75061	0.0237478	0.178932	-4.13005	0.84691	-1	2.48252	-2.48252
RP11-141C7.5	-0.838768	0.685753	-2.74998	0.0237718	0.179018	-3.19398	0.559121	-1	2.48183	-2.48183
PIGX	0.287646	6.40021	2.74889	0.0238128	0.179231	-4.07704	1.22065	1	2.48011	2.48011
FOXD4	0.873058	1.98854	2.74766	0.0238595	0.179296	-3.38277	1.83154	1	2.47959	2.47959
ZSCAN25	-0.633629	4.33493	-2.74788	0.023851	0.179296	-3.791	0.644553	-1	2.47959	-2.47959
CDK12	-0.403746	6.58116	-2.74784	0.0238525	0.179296	-4.09041	0.755893	-1	2.47959	-2.47959
IFI6	0.453288	3.86371	2.74393	0.0240014	0.180266	-3.72989	1.36916	1	2.4718	2.4718
AGFG2	0.368632	5.34187	2.7424	0.0240595	0.180606	-3.96858	1.29113	1	2.46908	2.46908
GALNT1	0.400372	6.6844	2.74169	0.0240869	0.180716	-4.11564	1.31985	1	2.46821	2.46821
GGCT	0.405092	6.74853	2.74117	0.0241069	0.18077	-4.12185	1.32417	1	2.46778	2.46778
GNAI1	0.954486	1.85265	2.74037	0.0241375	0.180891	-3.37	1.93789	1	2.4668	2.4668
ELL3	-0.340717	4.78249	-2.74007	0.0241488	0.180891	-3.88504	0.789649	-1	2.4668	-2.4668
LLNLR-285B5.1	0.556751	2.98873	2.73915	0.0241844	0.181062	-3.57828	1.47095	1	2.46544	2.46544
TRAPPC9	0.382519	5.20446	2.73851	0.024209	0.18115	-3.95614	1.30362	1	2.46474	2.46474
MND1	-1.53589	0.279781	-2.73666	0.0242802	0.181165	-3.17165	0.344865	-1	2.46462	-2.46462
RBM14-RBM4	-0.593904	3.55393	-2.73663	0.0242812	0.181165	-3.67164	0.662547	-1	2.46462	-2.46462
SSR4	0.498009	7.98688	2.73665	0.0242805	0.181165	-4.1937	1.41226	1	2.46462	2.46462
RBM28	-0.495156	5.89594	-2.73735	0.0242534	0.181165	-4.03635	0.709485	-1	2.46462	-2.46462
RTN4RL2	0.453981	3.71159	2.73791	0.0242321	0.181165	-3.71177	1.36982	1	2.46462	2.46462
RBM42	0.354162	6.12485	2.73646	0.0242879	0.181165	-4.06857	1.27824	1	2.46462	2.46462
CABIN1	-0.246519	6.94093	-2.73597	0.024307	0.181211	-4.14235	0.842928	-1	2.46425	-2.46425
SCARB2	-0.265529	8.21918	-2.73561	0.0243205	0.181217	-4.19503	0.831894	-1	2.46421	-2.46421
FAM131B	-1.23664	0.496067	-2.73401	0.0243828	0.181555	-3.19519	0.42436	-1	2.46152	-2.46152
ERLEC1	0.309884	5.34918	2.73378	0.0243916	0.181555	-3.98314	1.23961	1	2.46152	2.46152
TGIF1	0.465053	4.29403	2.73274	0.0244319	0.181759	-3.82561	1.38037	1	2.4599	2.4599
HEPHL1	1.30296	-0.226031	2.73173	0.0244711	0.181954	-3.15787	2.46735	1	2.45835	2.45835
ANO10	0.295717	5.53722	2.72959	0.0245546	0.182479	-4.01394	1.2275	1	2.4542	2.4542
OTUD3	-0.980318	4.79238	-2.72759	0.0246326	0.182529	-3.88798	0.506868	-1	2.45381	-2.45381
CFL2	0.894285	4.57719	2.72747	0.0246374	0.182529	-3.87898	1.85869	1	2.45381	2.45381
MSX1	0.862644	2.53944	2.72546	0.0247163	0.182529	-3.51546	1.81837	1	2.45381	2.45381
CISD2	0.633071	4.72624	2.7264	0.0246796	0.182529	-3.90647	1.55086	1	2.45381	2.45381
FRMPD2	0.621607	3.64184	2.72553	0.0247134	0.182529	-3.71841	1.53859	1	2.45381	2.45381
FASTKD3	-0.523322	3.98143	-2.72603	0.0246941	0.182529	-3.76784	0.695768	-1	2.45381	-2.45381
CDC14B	0.464689	4.22855	2.72572	0.0247063	0.182529	-3.82508	1.38002	1	2.45381	2.45381
TMEM53	0.448663	3.80759	2.72725	0.024646	0.182529	-3.74599	1.36477	1	2.45381	2.45381
FAM102B	-0.417493	4.56006	-2.72681	0.0246634	0.182529	-3.86817	0.748725	-1	2.45381	-2.45381
LLPH	0.367128	4.98047	2.7255	0.0247148	0.182529	-3.94547	1.28978	1	2.45381	2.45381
TJP1	-0.32571	9.72735	-2.72563	0.0247098	0.182529	-4.216	0.797906	-1	2.45381	-2.45381
TOB1	-0.238698	6.87085	-2.72833	0.0246039	0.182529	-4.14905	0.84751	-1	2.45381	-2.45381
IDH3A	-0.2969	5.90105	-2.72486	0.02474	0.182608	-4.0596	0.814	-1	2.45318	-2.45318
TNIK	-0.809349	3.01566	-2.72265	0.0248271	0.183155	-3.5873	0.570639	-1	2.44886	-2.44886
GPR37	0.956693	0.344284	2.72106	0.0248901	0.183524	-3.21073	1.94086	1	2.44596	2.44596
SPINT2	0.335743	9.51646	2.71974	0.0249421	0.183811	-4.22389	1.26203	1	2.4437	2.4437
TSKU	0.399355	3.95128	2.71939	0.0249562	0.183819	-3.78454	1.31892	1	2.44364	2.44364
DCAF15	1.12158	2.24392	2.71396	0.0251726	0.183924	-3.4757	2.17586	1	2.44282	2.44282
RPP25	1.10976	0.329211	2.71654	0.0250694	0.183924	-3.21516	2.15809	1	2.44282	2.44282
DSP	-1.03079	9.39803	-2.71392	0.0251742	0.183924	-4.23438	0.489443	-1	2.44282	-2.44282
COL5A1	0.896345	2.09781	2.71767	0.0250243	0.183924	-3.44694	1.86134	1	2.44282	2.44282
ZNF670-ZNF695	-0.739211	3.68704	-2.71677	0.0250605	0.183924	-3.72342	0.599067	-1	2.44282	-2.44282
WDR75	-0.517147	5.5171	-2.7158	0.0250991	0.183924	-4.02363	0.698752	-1	2.44282	-2.44282
GPRC5B	0.516902	3.02773	2.71808	0.0250081	0.183924	-3.61827	1.43088	1	2.44282	2.44282
AAMDC	0.497372	3.63052	2.7138	0.0251788	0.183924	-3.73502	1.41164	1	2.44282	2.44282
FLCN	-0.493699	6.04456	-2.71439	0.0251553	0.183924	-4.09022	0.710202	-1	2.44282	-2.44282
MRPL52	0.48799	4.83087	2.71778	0.0250203	0.183924	-3.93618	1.40249	1	2.44282	2.44282
MRPL41	0.42919	7.0453	2.71659	0.0250674	0.183924	-4.18443	1.34648	1	2.44282	2.44282
NFIX	-0.427625	9.80493	-2.71394	0.0251734	0.183924	-4.23522	0.743485	-1	2.44282	-2.44282
NCK2	0.418179	4.60221	2.71551	0.0251106	0.183924	-3.90472	1.33624	1	2.44282	2.44282
C22orf39	0.417085	5.10543	2.71662	0.0250662	0.183924	-3.97733	1.33523	1	2.44282	2.44282
NR1H2	0.283622	6.73293	2.71459	0.0251473	0.183924	-4.16292	1.21725	1	2.44282	2.44282
GK5	-0.27114	6.22835	-2.715	0.0251311	0.183924	-4.11075	0.828665	-1	2.44282	-2.44282
RAB3GAP1	-0.317585	5.96728	-2.71344	0.0251932	0.183934	-4.08518	0.802412	-1	2.44274	-2.44274
ANK3	-0.377212	9.14922	-2.71294	0.0252136	0.183988	-4.23401	0.769924	-1	2.44232	-2.44232
SLC35F2	0.308853	5.40765	2.71258	0.0252281	0.183998	-4.02463	1.23872	1	2.44224	2.44224
AURKAIP1	0.428287	6.29443	2.71194	0.0252534	0.184088	-4.12564	1.34564	1	2.44153	2.44153
DMBX1	-1.49446	0.192029	-2.70953	0.0253504	0.184091	-3.20373	0.354913	-1	2.44151	-2.44151
GNAT1	-1.08674	0.330755	-2.70922	0.0253632	0.184091	-3.21851	0.470824	-1	2.44151	-2.44151
OSBPL8	-0.650064	6.73962	-2.70995	0.0253337	0.184091	-4.16197	0.637252	-1	2.44151	-2.44151
HSPA1L	0.482842	3.24205	2.70902	0.0253711	0.184091	-3.67167	1.39749	1	2.44151	2.44151
ZYX	0.352111	4.64113	2.70929	0.0253603	0.184091	-3.9205	1.27643	1	2.44151	2.44151
RRAS2	0.350668	5.06798	2.70995	0.0253337	0.184091	-3.98259	1.27515	1	2.44151	2.44151
ARL8B	0.307627	6.28581	2.71123	0.0252823	0.184091	-4.12576	1.23767	1	2.44151	2.44151
TSEN54	-0.303124	5.31608	-2.7106	0.0253075	0.184091	-4.00982	0.810496	-1	2.44151	-2.44151
SCP2	0.300095	7.52255	2.7109	0.0252955	0.184091	-4.22299	1.23123	1	2.44151	2.44151
SPATA5L1	-0.429778	4.1884	-2.70819	0.0254048	0.18424	-3.83416	0.742376	-1	2.44034	-2.44034
CD3EAP	-0.543514	2.70941	-2.70763	0.0254273	0.184303	-3.56158	0.686098	-1	2.43985	-2.43985
THAP11	0.421329	4.90235	2.70733	0.0254395	0.184303	-3.96327	1.33916	1	2.43985	2.43985
PSD4	-0.337411	6.92237	-2.70649	0.0254735	0.184454	-4.1872	0.79146	-1	2.43866	-2.43866
CDC25A	-0.575344	2.50123	-2.70523	0.0255245	0.184729	-3.52573	0.671126	-1	2.43652	-2.43652
SLC2A1	-0.40173	5.49791	-2.70338	0.0255998	0.184917	-4.04309	0.75695	-1	2.43505	-2.43505
TRIAP1	0.360772	5.04385	2.70347	0.0255961	0.184917	-3.98952	1.28411	1	2.43505	2.43505
WDR18	0.340979	5.48876	2.70331	0.0256029	0.184917	-4.05006	1.26662	1	2.43505	2.43505
PYGB	0.238246	7.86739	2.70382	0.025582	0.184917	-4.24452	1.17956	1	2.43505	2.43505
CHRNB1	0.890407	0.140736	2.70223	0.0256467	0.185139	-3.22152	1.8537	1	2.43332	2.43332
PRR36	-0.242057	6.55826	-2.70063	0.0257123	0.185517	-4.16577	0.845539	-1	2.43037	-2.43037
FAM19A2	-0.480351	2.85308	-2.6991	0.025775	0.185875	-3.60323	0.716803	-1	2.4276	-2.4276
PCDHGA5	1.1566	0.38444	2.69738	0.0258456	0.186134	-3.2464	2.22932	1	2.42559	2.42559
PELP1	-0.383344	6.04469	-2.69738	0.0258456	0.186134	-4.11871	0.766658	-1	2.42559	-2.42559
DIRC2	0.317713	4.71376	2.69726	0.0258505	0.186134	-3.95082	1.24635	1	2.42559	2.42559
CKMT2	-0.621168	2.15116	-2.69693	0.0258642	0.186138	-3.47547	0.650144	-1	2.42556	-2.42556
FAM89A	0.587099	2.41595	2.69644	0.0258844	0.186188	-3.53931	1.50222	1	2.42517	2.42517
MMAB	0.423176	5.91797	2.69604	0.0259007	0.186211	-4.11118	1.34088	1	2.42499	2.42499
SMARCAD1	-0.594807	5.12898	-2.69499	0.0259441	0.186427	-4.00361	0.662133	-1	2.42331	-2.42331
GNG7	0.348933	4.79868	2.69438	0.0259693	0.186514	-3.9684	1.27362	1	2.42264	2.42264
EXOSC8	0.460579	4.49082	2.69234	0.0260538	0.186741	-3.92324	1.37609	1	2.42089	2.42089
AKIP1	0.3301	4.90984	2.69233	0.026054	0.186741	-3.98796	1.2571	1	2.42089	2.42089
PPP1R21	-0.310487	4.82242	-2.69314	0.0260204	0.186741	-3.9665	0.806369	-1	2.42089	-2.42089
ABI1	0.285455	5.84808	2.69259	0.0260433	0.186741	-4.10895	1.21879	1	2.42089	2.42089
DCTD	0.282273	6.05365	2.69202	0.026067	0.186741	-4.13198	1.21611	1	2.42089	2.42089
FPGT-TNNI3K	1.54295	1.35271	2.68942	0.0261752	0.186947	-3.36348	2.9139	1	2.4193	2.4193
RPS3	0.420158	10.6291	2.69001	0.0261505	0.186947	-4.27833	1.33807	1	2.4193	2.4193
UBXN1	0.417378	6.96322	2.69097	0.0261104	0.186947	-4.21934	1.3355	1	2.4193	2.4193
TMED7-TICAM2	-0.405604	4.12701	-2.69066	0.0261235	0.186947	-3.85174	0.75492	-1	2.4193	-2.4193
GLTSCR2	0.396248	8.04656	2.68943	0.0261748	0.186947	-4.26991	1.31608	1	2.4193	2.4193
GTF3C4	-0.35914	5.63928	-2.68999	0.0261514	0.186947	-4.08284	0.779629	-1	2.4193	-2.4193
STK38	0.265738	5.82248	2.68718	0.0262683	0.187517	-4.11476	1.20225	1	2.4149	2.4149
ZFAND2A	0.513467	4.04926	2.68671	0.0262882	0.187564	-3.85417	1.42748	1	2.41455	2.41455
TRPV3	-0.73959	2.24501	-2.68606	0.0263152	0.187567	-3.50485	0.598909	-1	2.41452	-2.41452
LRRC14	-0.31125	5.61225	-2.68607	0.026315	0.187567	-4.08645	0.805943	-1	2.41452	-2.41452
TBPL1	-0.262366	5.9241	-2.6849	0.0263639	0.187819	-4.12648	0.833719	-1	2.41258	-2.41258
PKD1L2	-1.04631	0.0328474	-2.68311	0.0264395	0.188263	-3.23407	0.484204	-1	2.40918	-2.40918
C19orf73	1.10646	1.44969	2.6818	0.0264947	0.188371	-3.39298	2.15317	1	2.40835	2.40835
SRRM3	0.674785	1.91431	2.68216	0.0264791	0.188371	-3.47016	1.59636	1	2.40835	2.40835
NOL8	-0.335241	4.48642	-2.68199	0.0264866	0.188371	-3.92895	0.792652	-1	2.40835	-2.40835
CCDC120	-0.901002	1.7911	-2.68135	0.0265137	0.188411	-3.43327	0.535515	-1	2.40804	-2.40804
VGF	0.540429	2.72401	2.6805	0.0265493	0.188474	-3.62084	1.4544	1	2.40756	2.40756
INHBB	0.340159	4.72245	2.68071	0.0265406	0.188474	-3.97852	1.2659	1	2.40756	2.40756
ANG	0.658094	2.84085	2.67975	0.0265811	0.188549	-3.64313	1.578	1	2.40699	2.40699
SEC24A	-0.306981	5.65684	-2.67963	0.0265864	0.188549	-4.10231	0.808331	-1	2.40699	-2.40699
CAPN10	-0.412601	4.67668	-2.67892	0.0266163	0.188556	-3.96356	0.751268	-1	2.40694	-2.40694
TLCD1	0.362202	6.23623	2.67894	0.0266155	0.188556	-4.17232	1.28539	1	2.40694	2.40694
USB1	-0.347244	5.29952	-2.67866	0.0266275	0.188556	-4.05784	0.786084	-1	2.40694	-2.40694
TENM1	-0.869363	6.30025	-2.67799	0.0266557	0.188661	-4.16911	0.547389	-1	2.40613	-2.40613
BCL2L1	0.260757	6.6101	2.67713	0.0266923	0.188825	-4.21205	1.19811	1	2.40488	2.40488
RIPK4	0.31817	5.10866	2.67603	0.0267393	0.189063	-4.04223	1.24675	1	2.40306	2.40306
LRCH4	-0.320133	6.01714	-2.67548	0.0267624	0.189132	-4.15135	0.800996	-1	2.40254	-2.40254
TSSK6	0.652778	2.4616	2.67391	0.0268295	0.189268	-3.58203	1.57219	1	2.4015	2.4015
[truncated: 12,121 more rows]

## Sheet: adj-p
geneID	logFC	AveExpr	t	P.Value	adj.P.Val	B	FC
HTR5A	-5.39477	-2.25467	-11.5085	1.84876e-06	0.00137392	2.27467	0.0237691
ESRRG	-4.96964	-0.722777	-4.09213	0.00308269	0.0715914	-1.51735	0.0319145
GPRASP1	-4.59357	-0.557379	-3.79564	0.00474867	0.0876486	-1.84571	0.0414189
NPM1P17	-4.00516	-1.33897	-4.0824	0.00312609	0.0718898	-1.56464	0.062277
DOCK10	-3.63283	-1.3705	-7.18696	7.05052e-05	0.0100559	0.79741	0.0806137
AL022067.1	-3.51725	-0.311501	-3.78513	0.00482302	0.088451	-1.85607	0.0873381
CA9	-2.79827	1.99492	-7.97948	3.22513e-05	0.00647642	2.57088	0.14376
PPFIA4	-2.50889	4.38192	-16.0487	1.24058e-07	0.000267166	7.7786	0.17569
GABRA2	-2.40399	0.291848	-5.28681	0.000615045	0.0307595	-0.129207	0.188941
RP11-98L5.5	-2.36319	-0.501185	-4.92211	0.000984149	0.0394778	-0.661756	0.194361
LINC00675	-2.33746	0.258469	-4.90644	0.00100466	0.0398476	-0.512386	0.197859
BRCA2	-2.27933	3.63314	-5.17612	0.000707948	0.0325073	-0.0770496	0.205994
PLOD2	-2.23647	4.55173	-9.15109	1.12823e-05	0.00354012	3.95607	0.212205
CALCRL	-2.19971	-0.34574	-3.90224	0.00405964	0.0825966	-1.6899	0.217681
ADAM12	-2.11459	0.975648	-6.21128	0.000202724	0.0169715	0.907741	0.230912
PTPRN	-2.11002	0.744883	-4.02862	0.0033781	0.0751163	-1.45791	0.231644
E2F7	-2.08971	1.39872	-5.11451	0.000766183	0.0337025	-0.125923	0.234928
PLA2G4D	-2.08933	2.10045	-9.17358	1.10694e-05	0.00354012	3.49954	0.23499
FAM72C	-2.08243	0.0580101	-4.22916	0.00253544	0.0637309	-1.26775	0.236117
DSG1	-2.07172	0.119836	-4.90949	0.00100063	0.0397997	-0.523182	0.237876
GPR26	-2.05134	0.0952342	-5.59774	0.000418074	0.025555	0.129437	0.24126
ASTL	-2.00544	-0.112583	-5.4282	0.000515168	0.0286385	-0.0771658	0.249059
APLN	-1.95753	4.34404	-10.8349	2.99133e-06	0.00191989	5.18353	0.257468
IQGAP3	-1.93607	1.76472	-7.2364	6.70222e-05	0.00999876	1.99788	0.261327
STC1	-1.9227	0.646674	-5.34747	0.000569827	0.0295847	0.0259913	0.263761
FGF11	-1.91844	-0.26159	-4.59367	0.00152775	0.0501358	-0.91367	0.26454
TNC	-1.91493	2.26638	-5.49995	0.000471369	0.0274829	0.362135	0.265185
ZBTB32	-1.89725	0.596283	-5.63408	0.000399979	0.0248798	0.29682	0.268454
RP11-192M23.1	-1.7986	-0.590903	-4.08993	0.00309247	0.0716541	-1.49959	0.287454
LRRC14B	-1.76117	0.646792	-5.04152	0.00084199	0.0356279	-0.285257	0.295009
KRT19	-1.73218	2.88003	-5.92175	0.000283529	0.019819	0.847487	0.300996
DNAH5	-1.68464	4.39791	-4.52729	0.00167296	0.0522615	-1.05948	0.311081
SIDT1	-1.67192	1.59908	-5.28518	0.000616309	0.0307595	0.0890428	0.313836
HMGCS2	-1.66544	6.38368	-16.073	1.22528e-07	0.000267166	8.30528	0.315249
PIF1	-1.65471	1.166	-4.68371	0.00135211	0.0473742	-0.63366	0.317602
SRPK3	-1.65329	2.63132	-6.37468	0.000168537	0.015718	1.33097	0.317913
CKAP2L	-1.624	2.77325	-7.45919	5.35108e-05	0.0088966	2.39102	0.324434
TSC1	-1.62376	3.53608	-5.91523	0.000285714	0.0198733	0.816122	0.324488
NAMPT	-1.58369	8.87758	-16.7994	8.51507e-08	0.000267166	8.7294	0.333628
BIRC5	-1.55713	4.059	-8.0097	3.13416e-05	0.00647607	2.96718	0.339827
PGK1	-1.53387	8.54782	-8.45371	2.07852e-05	0.00489145	3.23216	0.345349
ESCO2	-1.51589	2.25408	-4.79465	0.00116512	0.0434077	-0.486095	0.349681
FAM83D	-1.50642	3.12008	-6.91255	9.38532e-05	0.0118322	1.90082	0.351984
SCIN	-1.4991	1.02554	-3.66387	0.00577649	0.0965256	-1.93289	0.353774
TOP2A	-1.49697	4.76541	-10.463	3.94634e-06	0.00222889	4.97457	0.354296
SH3D21	-1.48243	5.85725	-13.9196	3.97689e-07	0.000467948	7.19508	0.357885
MAST1	-1.47922	2.1891	-4.23623	0.00251017	0.063633	-1.2147	0.358682
NCAPH	-1.47276	2.83814	-6.37494	0.000168489	0.015718	1.34098	0.360291
PCDH19	-1.47117	1.70897	-4.89001	0.00102666	0.0401116	-0.364218	0.36069
KNL1	-1.46328	3.2631	-4.631	0.00145211	0.0487026	-0.780291	0.362668
CENPA	-1.45551	1.1258	-4.02237	0.00340873	0.0756782	-1.45854	0.364627
CDC25C	-1.45208	1.1572	-4.03685	0.00333814	0.0749454	-1.43988	0.365494
MKI67	-1.44601	4.97318	-8.42198	2.13918e-05	0.00493928	3.32903	0.367035
HMMR	-1.42956	3.175	-7.22859	6.75596e-05	0.00999876	2.21353	0.371243
NEIL3	-1.42931	0.358655	-4.05745	0.00324041	0.0734424	-1.434	0.371309
TCAF2	-1.42364	1.9026	-3.69606	0.0055053	0.094453	-1.94282	0.372772
CENPE	-1.4078	2.97617	-6.35486	0.000172326	0.0157332	1.32212	0.376885
LDHA	-1.39454	9.04831	-17.0516	7.53082e-08	0.000267166	8.84421	0.380365
RP11-712B9.5	-1.392	0.904423	-3.7984	0.00472934	0.0876486	-1.75069	0.381035
GEN1	-1.38546	3.91112	-5.30933	0.000597819	0.0304737	0.0402403	0.382768
USP38	-1.38452	3.14209	-6.17309	0.000211767	0.0169895	1.12306	0.383017
LCN12	-1.37255	2.45187	-6.4389	0.000156878	0.0157063	1.3901	0.386209
KIF4A	-1.37097	3.35089	-7.78375	3.88975e-05	0.00732311	2.7414	0.386632
COLCA2	-1.35564	2.74236	-5.89298	0.00029331	0.0203017	0.815344	0.390761
SLC37A4	-1.34557	0.636425	-3.90427	0.0040476	0.0825897	-1.61398	0.393499
KIF18B	-1.34325	2.10792	-4.36148	0.00210482	0.0581961	-1.04362	0.394132
STAB1	-1.34002	1.23479	-4.22954	0.00253408	0.0637309	-1.19103	0.395014
NEK2	-1.33957	2.74773	-7.12696	7.50033e-05	0.0100862	2.08942	0.395139
KISS1R	-1.32842	1.29153	-3.80077	0.00471281	0.0876486	-1.75823	0.398204
MYO15B	-1.32575	5.47505	-7.99946	3.16465e-05	0.00647607	2.90873	0.398943
MYBL2	-1.31356	3.31135	-7.12867	7.48711e-05	0.0100862	2.1215	0.402328
DLGAP5	-1.31254	3.32711	-7.24367	6.65263e-05	0.00999876	2.23441	0.402613
EXO1	-1.31061	1.24887	-4.50864	0.00171639	0.053148	-0.839716	0.403152
ARHGEF39	-1.31047	2.88175	-4.34325	0.00215915	0.0586293	-1.13594	0.40319
NUSAP1	-1.29343	2.93864	-4.35714	0.00211762	0.0581961	-1.12338	0.407981
NTN3	-1.29291	2.59507	-4.73371	0.00126411	0.0457229	-0.584934	0.408127
CDCA3	-1.29158	2.94383	-5.44409	0.000505101	0.0284466	0.285651	0.408505
NDOR1	-1.29093	2.65539	-6.18203	0.000209611	0.0169715	1.13209	0.408688
ANKRD6	-1.28709	1.91368	-4.26358	0.00241499	0.0625683	-1.16415	0.409778
ALDOA	-1.27602	9.30204	-8.06851	2.96517e-05	0.00634366	2.85433	0.412933
PLK4	-1.27056	2.53978	-6.11781	0.000225648	0.0174672	1.05979	0.414499
DEPDC1	-1.26113	3.43668	-6.23015	0.000198413	0.0169715	1.17587	0.417217
CENPF	-1.26045	4.45489	-7.61808	4.57153e-05	0.00806875	2.58771	0.417414
CDHR1	-1.26035	2.9363	-6.15696	0.000215717	0.0170164	1.10769	0.417444
DZIP1L	-1.25401	1.23935	-4.15168	0.00283075	0.0680923	-1.29146	0.41928
NUF2	-1.23843	2.47809	-4.63683	0.00144068	0.0485499	-0.704615	0.423835
CPHL1P	-1.23726	2.14922	-5.78718	0.000332592	0.021985	0.685156	0.424177
VWA5B1	-1.23567	2.21542	-3.96473	0.00370596	0.0793947	-1.59628	0.424645
BNIP3	-1.23292	9.40997	-9.99398	5.66701e-06	0.00247931	4.58028	0.425455
GOLGA8A	-1.2303	7.0178	-7.08666	7.82013e-05	0.010286	1.87987	0.426229
SLC9A3	-1.22831	5.49242	-10.0403	5.46432e-06	0.00247931	4.67449	0.426817
POLQ	-1.22717	3.79745	-5.2184	0.000670769	0.0316361	-0.0687194	0.427154
DIAPH3	-1.21034	2.59103	-6.15874	0.000215279	0.0170164	1.10581	0.432167
SLC4A4	-1.2098	7.01531	-8.57892	1.85704e-05	0.00449093	3.38324	0.432328
APBB2	-1.20673	6.98626	-5.29465	0.000608986	0.0307103	-0.286166	0.433249
PFKP	-1.20214	7.95333	-11.0297	2.59585e-06	0.00183267	5.38796	0.43463
FAM64A	-1.20074	2.48839	-4.62263	0.00146872	0.0489111	-0.72451	0.435051
RNF217	-1.197	2.03233	-3.74838	0.00509299	0.0905706	-1.8848	0.436181
KALRN	-1.18172	4.3871	-4.77449	0.00119691	0.0443578	-0.730061	0.440825
BUB1	-1.16886	3.11336	-4.89549	0.00101927	0.0399781	-0.419578	0.444771
ARHGAP11A	-1.16663	3.86872	-6.18092	0.000209878	0.0169715	1.09442	0.44546
KIF20A	-1.16466	3.19931	-3.89426	0.00410732	0.0829691	-1.82112	0.44607
BUB1B	-1.1513	3.6932	-5.6188	0.000407483	0.0250159	0.442179	0.450218
ESPNP	-1.14931	2.88979	-6.34264	0.000174708	0.0157332	1.30886	0.45084
CLSPN	-1.14696	2.10142	-3.72149	0.00530065	0.0926769	-1.9316	0.451575
SLC34A3	-1.12575	3.18649	-5.38529	0.000543473	0.0290676	0.196064	0.458264
PTGS1	-1.12236	0.549067	-3.64982	0.00589925	0.0974239	-1.94445	0.459342
HJURP	-1.12093	2.92465	-4.25587	0.00244142	0.0629067	-1.26756	0.459796
NDC80	-1.11583	2.60642	-5.02621	0.000858906	0.0357751	-0.213825	0.461427
PDK1	-1.11513	6.53288	-8.36877	2.24535e-05	0.00503244	3.20418	0.461648
ANGPTL4	-1.11021	1.18697	-3.76833	0.00494449	0.0892307	-1.79947	0.463228
MCM10	-1.10903	1.71954	-4.34042	0.00216772	0.0587489	-1.05583	0.463605
CEP55	-1.10673	2.50357	-5.4971	0.000473028	0.0274829	0.362176	0.464346
GTSE1	-1.10292	2.7309	-5.58767	0.000423245	0.025649	0.46376	0.465575
SALL4	-1.0985	1.36509	-3.99772	0.00353259	0.0773712	-1.49718	0.467003
ACAP3	-1.09645	7.11286	-9.6112	7.69828e-06	0.00293783	4.28908	0.467666
FAM57B	-1.09502	1.48322	-3.64316	0.00595839	0.0979202	-1.98867	0.468131
TICRR	-1.08606	2.31071	-4.03082	0.00336736	0.0751163	-1.51569	0.471046
MAPK15	-1.08513	3.74401	-6.22507	0.000199563	0.0169715	1.15183	0.47135
RP11-497H16.5	-1.07926	3.65707	-4.13946	0.00288059	0.0687766	-1.53331	0.473273
CCNA2	-1.06879	3.09252	-5.72356	0.000358954	0.0231435	0.609024	0.476719
SKA1	-1.06467	1.33126	-4.0137	0.00345176	0.0765132	-1.47503	0.478083
DERL3	-1.06436	1.78684	-4.23658	0.00250891	0.063633	-1.19594	0.478185
ASF1B	-1.06148	1.93722	-4.35214	0.00213248	0.0581961	-1.04998	0.479141
ARRDC4	-1.05333	5.58915	-10.008	5.60486e-06	0.00247931	4.64798	0.481853
TPX2	-1.04871	4.56284	-8.00814	3.1388e-05	0.00647607	2.95671	0.483399
DBF4	-1.04791	3.09757	-4.52919	0.0016686	0.0522409	-0.91088	0.483667
IGFLR1	-1.0434	2.19053	-3.73313	0.00520969	0.0918362	-1.92622	0.485184
ZC3H13	-1.03688	4.9878	-4.45138	0.0018575	0.0547554	-1.26746	0.487382
ENO2	-1.03058	7.19089	-10.8716	2.91183e-06	0.00191989	5.27908	0.489514
PRSS53	-1.02886	2.59447	-3.8433	0.00442636	0.0856167	-1.81617	0.490097
ERMP1	-1.02637	5.07025	-5.19904	0.00068752	0.032145	-0.24419	0.490942
PGR	-1.02513	7.6782	-5.23801	0.000654257	0.0314958	-0.397457	0.491365
SSPO	-1.01818	5.09952	-6.1803	0.000210026	0.0169715	0.984033	0.493738
SRMS	-1.01691	5.28551	-8.73998	1.60963e-05	0.00442235	3.59984	0.494172
IL36RN	-1.01632	2.44712	-4.16524	0.00277652	0.0676677	-1.3428	0.494377
SLC22A4	-1.01604	1.95896	-3.82914	0.00451964	0.086333	-1.76716	0.494473
NRBP2	-1.01409	5.10226	-5.78565	0.000333201	0.021985	0.505099	0.495141
CDC45	-1.01378	2.30585	-5.03769	0.00084619	0.0356279	-0.187403	0.495248
CCNB2	-1.0108	3.33421	-4.57041	0.00157702	0.0507073	-0.883426	0.496271
ANLN	-1.00071	3.90499	-4.67108	0.00137538	0.0475002	-0.816671	0.499754
ARHGAP33	-0.997028	4.45885	-4.32079	0.0022282	0.059756	-1.38496	0.501031
EME2	-0.993985	6.68676	-8.98951	1.29525e-05	0.00397585	3.76549	0.502089
KIFC1	-0.992219	3.40028	-4.13237	0.00290994	0.0689402	-1.50934	0.502704
GPT	-0.990782	4.13569	-6.53342	0.000141295	0.0148887	1.47085	0.503205
GPSM2	-0.988841	3.20969	-3.88918	0.00413804	0.0832268	-1.83596	0.503882
BMS1P2	-0.988263	2.28026	-3.89046	0.00413028	0.0832268	-1.71237	0.504084
RP4-800G7.2	-0.979278	3.28033	-6.01479	0.000254256	0.0184806	0.936908	0.507233
CDKN3	-0.978566	2.85309	-4.16068	0.00279463	0.0678009	-1.39613	0.507484
PIAS2	-0.975785	6.14143	-6.58903	0.000132927	0.0144379	1.37152	0.508463
TROAP	-0.971103	3.09739	-4.36389	0.00209775	0.0581961	-1.14114	0.510116
PFKFB4	-0.960797	4.94377	-5.76781	0.000340387	0.0222715	0.498194	0.513773
CYP1A2	-0.958083	3.32119	-4.67792	0.00136272	0.0474303	-0.736586	0.51474
RP11-1023L17.1	-0.954719	4.15975	-4.89641	0.00101803	0.0399781	-0.541705	0.515942
SECISBP2L	-0.949837	8.82667	-5.44318	0.000505673	0.0284466	-0.147737	0.517691
STIL	-0.948094	3.22691	-5.43147	0.000513081	0.0286352	0.247182	0.518317
PFKFB3	-0.947467	4.27512	-5.47819	0.000484204	0.02768	0.206451	0.518542
NDUFA4L2	-0.947069	5.8237	-8.58302	1.85024e-05	0.00449093	3.43554	0.518685
MT-ND6	-0.94127	9.69348	-7.40916	5.62607e-05	0.00913104	2.1787	0.520774
IL1RN	-0.940143	4.94341	-6.37117	0.000169202	0.015718	1.22015	0.521181
BAZ2A	-0.935058	7.12264	-4.98705	0.000903868	0.0369931	-0.717245	0.523021
SLC16A3	-0.928802	6.70487	-7.70191	4.21135e-05	0.0075456	2.53953	0.525294
AK4	-0.92424	8.34375	-7.21241	6.86884e-05	0.00999876	1.9732	0.526958
UBE3A	-0.920607	4.98593	-4.19345	0.00266721	0.0659562	-1.646	0.528287
FCHSD1	-0.915996	3.74891	-5.86054	0.000304789	0.0207904	0.725354	0.529978
SCNN1G	-0.915985	1.84518	-4.07581	0.00315586	0.0723389	-1.41743	0.529982
RBP5	-0.903826	2.0263	-4.12101	0.00295763	0.0696029	-1.36872	0.534467
CDC20	-0.900488	3.54529	-3.96834	0.00368653	0.0793947	-1.77152	0.535706
MT-CO2	-0.900397	11.5972	-7.15768	7.26619e-05	0.0100862	1.90514	0.535739
TFRC	-0.90015	8.40902	-6.19971	0.000205419	0.0169715	0.811689	0.535831
MAMDC4	-0.899453	3.73726	-3.86856	0.00426507	0.08411	-1.94806	0.53609
YJEFN3	-0.897626	4.17981	-6.01398	0.000254496	0.0184806	0.870789	0.536769
PTTG1	-0.897501	3.66871	-4.60294	0.00150859	0.0497693	-0.883066	0.536816
RFX7	-0.891549	5.56515	-3.63292	0.00605059	0.0987679	-2.56985	0.539035
TMEM45A	-0.883258	4.06501	-3.85154	0.00437302	0.0849966	-2.0237	0.542142
SAMD11	-0.875832	5.19071	-6.08658	0.000233931	0.0178546	0.860765	0.544939
LMNTD2	-0.867562	4.77865	-6.11027	0.000227618	0.0174672	0.928624	0.548072
CACNA1G	-0.862136	2.58969	-3.96029	0.00372996	0.0795574	-1.65108	0.550137
ECT2	-0.86013	5.33007	-8.26179	2.4769e-05	0.00546465	3.1608	0.550903
TNS2	-0.859435	5.84731	-7.44474	5.42894e-05	0.00891357	2.32467	0.551169
TMTC2	-0.858597	5.17633	-5.40066	0.000533143	0.0289538	0.00479689	0.551489
RASL11B	-0.855536	2.70855	-3.91801	0.00396712	0.0821345	-1.72738	0.55266
CREG2	-0.849111	2.46507	-3.93198	0.00388701	0.0817952	-1.67688	0.555127
FANCI	-0.843616	4.79849	-3.75943	0.00501019	0.0897904	-2.27355	0.557245
CENPJ	-0.842271	4.17589	-4.47134	0.00180693	0.0544005	-1.13508	0.557765
BCAP31P1	-0.842021	2.01233	-3.83183	0.00450172	0.0862474	-1.77094	0.557862
CDK1	-0.840165	5.45402	-6.67999	0.000120388	0.0138202	1.52702	0.55858
INPPL1	-0.839372	7.78079	-5.6558	0.000389571	0.0245772	0.145733	0.558887
ATG9B	-0.837576	4.94231	-6.86845	9.83437e-05	0.0122886	1.77647	0.559583
TRDMT1	-0.836227	3.32087	-3.63335	0.00604664	0.0987679	-2.23765	0.560106
RP11-98J23.2	-0.835902	4.65429	-3.6247	0.00612561	0.0995323	-2.459	0.560233
TMEM184A	-0.833969	6.94071	-7.22932	6.75091e-05	0.00999876	2.03184	0.560984
MANEA	-0.832973	8.30261	-6.52535	0.000142558	0.0149105	1.20012	0.561371
PLK2	-0.831456	5.02671	-4.36089	0.00210654	0.0581961	-1.4089	0.561962
DDX20	-0.819534	2.99009	-3.68494	0.00559746	0.0955991	-2.10983	0.566625
CPT1A	-0.819506	7.61423	-6.64215	0.000125438	0.0141592	1.3516	0.566636
FAXDC2	-0.811942	3.40525	-4.46846	0.00181415	0.0544975	-1.03778	0.569614
PLEKHA2	-0.811133	5.01809	-4.67081	0.00137589	0.0475002	-0.96561	0.569934
SCNN1B	-0.809683	3.4033	-3.69628	0.00550347	0.094453	-2.15674	0.570507
FRS2	-0.808822	5.35006	-3.91851	0.00396421	0.0821345	-2.10704	0.570848
PPP1R12A	-0.806896	7.04539	-3.66028	0.00580757	0.0968157	-2.67056	0.57161
PTPRT	-0.806502	5.65563	-3.71353	0.00536384	0.0932566	-2.45769	0.571767
NOX5	-0.805471	3.57416	-3.7535	0.00505442	0.0903207	-2.09771	0.572175
MT-CYB	-0.805177	11.8587	-9.33166	9.69237e-06	0.00329208	4.02186	0.572292
GRAMD4	-0.801265	5.74793	-3.77118	0.00492371	0.0890336	-2.37962	0.573846
MTND4P20	-0.799426	2.8362	-4.111	0.00300034	0.0702568	-1.46876	0.574578
CCDC14	-0.79881	9.26367	-7.12969	7.47916e-05	0.0100862	1.87885	0.574823
TJP2	-0.798686	5.04186	-5.02763	0.000857321	0.0357751	-0.476445	0.574873
NUAK2	-0.795318	3.8578	-5.22671	0.000663716	0.0316361	-0.0735368	0.576216
FAM111B	-0.7905	3.69865	-5.27211	0.000626577	0.0307595	0.00161713	0.578144
PLK1	-0.788585	3.64135	-4.49326	0.00175313	0.0535932	-1.03432	0.578912
SLC26A1	-0.784852	5.03347	-4.35131	0.00213496	0.0581961	-1.42507	0.580412
ESPN	-0.782931	3.72787	-5.16851	0.000714875	0.0325073	-0.135006	0.581185
PRRC2C	-0.781724	6.26729	-7.18951	7.03208e-05	0.0100559	2.02682	0.581671
ERO1A	-0.781619	6.00123	-6.21279	0.000202376	0.0169715	0.938981	0.581714
KLF10	-0.780886	5.03816	-6.33861	0.000175501	0.0157332	1.17082	0.582009
PHLDA1	-0.775009	6.02068	-8.09687	2.8873e-05	0.00627211	2.96659	0.584385
F2R	-0.773478	7.18432	-8.56726	1.87652e-05	0.00449093	3.36124	0.585005
MROH1	-0.771041	5.49203	-5.93029	0.000280695	0.0197184	0.641134	0.585994
GPI	-0.768387	9.83269	-9.34995	9.54571e-06	0.00329208	4.03952	0.587073
RNF224	-0.76805	3.44942	-4.92297	0.000983038	0.0394778	-0.426473	0.58721
KLK2	-0.766285	5.0451	-6.41265	0.000161534	0.015718	1.2557	0.58793
SYNE1	-0.765269	3.45894	-3.8363	0.00447222	0.0860576	-1.95701	0.588344
SPAG5	-0.763659	4.69371	-5.67155	0.000382209	0.0244199	0.400678	0.589001
PBK	-0.762384	3.13847	-4.66346	0.00138963	0.0476251	-0.73913	0.589522
GAPDH	-0.759087	12.3163	-5.19367	0.000692251	0.0321533	-0.485938	0.59087
LAMA5	-0.75896	7.52165	-6.07762	0.000236366	0.0178652	0.68267	0.590922
MT-ND5	-0.758014	11.2692	-6.33022	0.000177166	0.0157332	0.959861	0.59131
CHD6	-0.757969	8.07445	-3.66108	0.0058006	0.0968138	-2.71395	0.591328
ZBTB16	-0.751528	5.66769	-3.68117	0.00562902	0.0958767	-2.51009	0.593974
NAV1	-0.749658	5.17179	-3.88871	0.00414085	0.0832268	-2.1312	0.594745
ALDOC	-0.747284	8.215	-6.18979	0.000207759	0.0169715	0.801272	0.595724
SEMA4G	-0.744928	3.14325	-4.47199	0.0018053	0.0544005	-1.00166	0.596698
PBX2	-0.739783	6.07667	-5.74008	0.000351895	0.0227925	0.350882	0.598829
TACC3	-0.738881	4.04941	-4.59824	0.00151827	0.0499718	-0.942478	0.599204
TMEM198B	-0.736519	4.67474	-6.15958	0.000215071	0.0170164	0.994574	0.600186
RGS11	-0.736113	4.81543	-5.06503	0.000816721	0.0348837	-0.40039	0.600355
CENPU	-0.734603	3.75701	-3.84214	0.00443391	0.0856454	-1.99497	0.600983
RP11-495P10.10	-0.733964	2.32971	-3.78569	0.00481904	0.088451	-1.87319	0.60125
DENND4B	-0.733707	5.59448	-5.03622	0.000847804	0.0356279	-0.526287	0.601357
NELFCD	-0.732373	4.71078	-5.62793	0.00040298	0.0249565	0.343511	0.601913
PKM	-0.732324	11.1057	-7.52789	4.99733e-05	0.00864128	2.30067	0.601934
ADCY6	-0.730052	6.60323	-5.19041	0.000695133	0.0321813	-0.408488	0.602882
KLK3	-0.729822	8.7554	-6.6355	0.00012635	0.0141592	1.32474	0.602978
IL18BP	-0.728886	2.87566	-3.82374	0.00455574	0.0864315	-1.89047	0.60337
HK2	-0.724526	5.69799	-6.78347	0.00010768	0.0129953	1.6223	0.605196
ARHGEF17	-0.724152	4.74353	-4.80002	0.0011568	0.0433574	-0.752553	0.605353
BANK1	-0.72399	5.60309	-3.92554	0.00392373	0.081916	-2.1284	0.605421
FOXM1	-0.72375	4.75047	-5.56994	0.000432521	0.0260991	0.265876	0.605522
COL1A1	-0.716826	4.17488	-3.87576	0.00422023	0.0840173	-2.00841	0.608434
ZNF546	-0.716734	3.23937	-4.12266	0.00295067	0.0695551	-1.50753	0.608473
WDR90	-0.713685	6.57691	-5.74984	0.000347799	0.022631	0.324392	0.609761
CCDC85A	-0.713515	4.08833	-4.99586	0.000893533	0.0366764	-0.404939	0.609832
ENO1	-0.711951	11.146	-5.40486	0.000530362	0.028914	-0.204908	0.610494
MORC3	-0.707316	6.31927	-4.57253	0.00157247	0.0507073	-1.24615	0.612458
CPNE7	-0.707223	6.19287	-6.05869	0.000241608	0.0179553	0.736536	0.612498
NEURL1B	-0.705554	3.56438	-4.15707	0.00280903	0.0679169	-1.50364	0.613207
GCN1	-0.699527	7.76862	-5.16277	0.000720147	0.0325838	-0.507645	0.615774
TK1	-0.699066	5.16356	-5.17073	0.000712842	0.0325073	-0.300035	0.615971
TMCO6	-0.698752	4.00545	-4.95529	0.000942205	0.0384507	-0.449585	0.616105
SMC2	-0.698697	4.82167	-4.0403	0.00332158	0.0748017	-1.85692	0.616128
PODXL	-0.698413	5.49813	-5.39298	0.000538279	0.0290059	-0.0413374	0.61625
ARID4A	-0.698077	5.17004	-5.23616	0.000655791	0.0314958	-0.213824	0.616393
AIDA	-0.696118	10.9863	-8.68723	1.68639e-05	0.00442235	3.44341	0.617231
MICAL3	-0.69377	6.57607	-3.91929	0.00395971	0.0821345	-2.2367	0.618236
PGAM1	-0.69061	9.56003	-6.73521	0.000113414	0.0135634	1.43729	0.619592
ANP32E	-0.689469	6.12444	-5.31276	0.000595239	0.0304737	-0.207119	0.620082
SLC5A3	-0.686603	5.92055	-3.82335	0.00455837	0.0864315	-2.3212	0.621315
HDAC10	-0.683311	6.20295	-6.25947	0.000191911	0.016727	0.977635	0.622734
NBEAP1	-0.682069	3.66552	-3.83425	0.00448572	0.0860576	-1.99386	0.623271
MXRA8	-0.678314	7.62347	-6.91889	9.32261e-05	0.0118322	1.66319	0.624895
PGGHG	-0.678311	4.80514	-5.25454	0.000640677	0.0310369	-0.148413	0.624896
PIK3R1	-0.678153	7.25783	-3.64828	0.00591281	0.0975338	-2.70448	0.624965
KAT7	-0.677941	5.06796	-4.86632	0.00105932	0.0407563	-0.702336	0.625057
ZNF264	-0.676385	5.63	-4.90101	0.00101188	0.0399781	-0.716295	0.625731
NFE2L3	-0.674656	4.63552	-3.944	0.00381949	0.0810703	-1.97464	0.626482
NBEAL2	-0.671625	5.15392	-5.52202	0.000458721	0.027101	0.15998	0.627799
SLX1B	-0.668564	3.06235	-4.15226	0.00282841	0.0680923	-1.44207	0.629132
SRCIN1	-0.667729	6.30606	-4.79515	0.00116435	0.0434077	-0.929408	0.629497
TSPOAP1	-0.665145	6.51903	-5.00481	0.000883172	0.0364631	-0.655405	0.630625
RIMKLA	-0.663986	5.53059	-5.49705	0.000473055	0.0274829	0.0901236	0.631132
MAP3K14	-0.662415	5.08391	-5.07264	0.000808715	0.0347084	-0.423344	0.63182
CHKB	-0.662125	4.54456	-4.3934	0.00201318	0.0577936	-1.3011	0.631947
AKAP9	-0.658174	7.7711	-4.73458	0.00126264	0.0457229	-1.10298	0.63368
PRC1	-0.647373	5.15199	-3.77699	0.0048815	0.0889378	-2.30152	0.638442
ATAD3B	-0.647364	5.37551	-5.27821	0.000621761	0.0307595	-0.180573	0.638446
TPI1	-0.646705	9.98702	-4.5837	0.00154867	0.0503855	-1.33771	0.638738
CPT1B	-0.645523	4.58542	-4.13874	0.00288355	0.0687766	-1.67816	0.639261
IDUA	-0.643233	4.23948	-3.83533	0.00447862	0.0860576	-2.08064	0.640277
SV2C	-0.643209	3.21708	-3.79666	0.00474152	0.0876486	-1.98219	0.640287
OR51E1	-0.642817	3.59515	-3.81748	0.00459798	0.0864315	-2.00907	0.640461
MELK	-0.642644	3.1073	-3.70556	0.0054279	0.0938089	-2.10119	0.640538
RCAN3	-0.641218	6.1516	-4.16903	0.00276156	0.0675635	-1.82273	0.641172
MST1	-0.638255	4.78705	-4.66112	0.00139404	0.0476251	-0.953751	0.642489
PLEKHN1	-0.635605	4.87893	-5.16729	0.00071599	0.0325073	-0.273386	0.643671
MSH5	-0.630787	4.74901	-3.67547	0.00567713	0.096365	-2.40113	0.645824
CCDC183	-0.628605	5.36101	-5.81232	0.000322764	0.0215992	0.505389	0.646801
MLLT6	-0.628068	7.5579	-3.97759	0.0036373	0.078714	-2.21085	0.647042
FARP1	-0.62785	6.62989	-6.61381	0.000129374	0.0142716	1.36278	0.64714
ESRP2	-0.626099	5.65354	-4.46544	0.00182173	0.0544975	-1.33529	0.647926
ZWINT	-0.625754	5.11227	-4.88219	0.00103732	0.0403496	-0.686808	0.648081
PFKL	-0.622494	8.20866	-5.87359	0.000300112	0.0206711	0.410124	0.649547
PAN2	-0.622404	6.63824	-6.20236	0.000204798	0.0169715	0.878033	0.649588
CLK2	-0.622344	6.31628	-6.39462	0.000164819	0.015718	1.12883	0.649615
CLSTN3	-0.622245	6.4315	-6.30176	0.000182943	0.0160444	1.01111	0.649659
LMNB1	-0.620341	5.35047	-5.97132	0.000267498	0.0189803	0.702116	0.650517
GBE1	-0.620067	5.47625	-5.64752	0.000393501	0.0246944	0.287308	0.650641
GRAMD1C	-0.619399	4.74264	-3.99739	0.00353431	0.0773712	-1.91167	0.650942
KIF2C	-0.617203	3.57845	-3.87241	0.00424102	0.0840948	-1.92503	0.651933
IL17RD	-0.616978	3.92902	-3.92759	0.003912	0.081916	-1.8963	0.652035
RPS6KB1	-0.614291	5.45793	-4.31775	0.00223771	0.0598419	-1.52861	0.653251
BRMS1L	-0.612686	3.84948	-3.77567	0.00489107	0.0889972	-2.11189	0.653978
NDRG1	-0.612518	8.35477	-7.52367	5.01831e-05	0.00864128	2.30323	0.654054
ZNF783	-0.612215	6.59987	-6.34099	0.000175031	0.0157332	1.04614	0.654192
RNF43	-0.612086	5.64035	-4.00899	0.0034754	0.0766761	-2.00834	0.65425
BNIP3L	-0.610091	7.85018	-6.68705	0.00011947	0.0138202	1.39375	0.655155
TMEM170A	-0.608791	4.47476	-3.80217	0.00470308	0.0876486	-2.1667	0.655746
SESN3	-0.607829	10.6935	-3.6103	0.00625959	0.100552	-2.80859	0.656184
CDC25B	-0.605449	3.56593	-4.03377	0.00335305	0.0750873	-1.68541	0.657267
SLC20A1	-0.604732	5.47297	-4.36425	0.00209668	0.0581961	-1.46252	0.657594
PPP2R1B	-0.601653	5.33751	-4.66507	0.0013866	0.0476251	-1.01559	0.658999
TXNIP	-0.600954	9.42079	-7.45834	5.3556e-05	0.0088966	2.23172	0.659318
IPO8	-0.600928	6.50603	-3.67407	0.00568902	0.096365	-2.60974	0.65933
STK36	-0.599381	5.97008	-3.68383	0.00560673	0.0956123	-2.54315	0.660037
CDCA8	-0.596953	3.21713	-3.80039	0.00471544	0.0876486	-1.97779	0.661149
PLEC	-0.594793	8.2783	-4.33854	0.00217344	0.0587911	-1.68888	0.66214
DCP1A	-0.594111	5.31377	-3.77987	0.00486073	0.0889034	-2.31855	0.662453
PRKACB	-0.588729	10.1581	-4.52275	0.00168343	0.0524725	-1.42667	0.664929
SLC25A29	-0.58758	7.43584	-3.81824	0.00459284	0.0864315	-2.45081	0.665458
CPLX1	-0.586299	4.30007	-3.61808	0.00618677	0.100115	-2.42186	0.666049
TMEM94	-0.585767	5.88809	-4.304	0.00228135	0.0606641	-1.59686	0.666295
CCDC78	-0.585169	5.91667	-3.86979	0.00425737	0.0840948	-2.25127	0.666571
AC013461.1	-0.584062	4.97266	-4.23276	0.00252255	0.0637309	-1.59505	0.667083
ANO8	-0.58379	4.99408	-4.18263	0.00270857	0.0665132	-1.67162	0.667209
PDGFB	-0.58369	5.2378	-4.38175	0.00204612	0.0578403	-1.41039	0.667255
FSCN2	-0.582948	4.10421	-4.04959	0.00327734	0.0739234	-1.7422	0.667598
GS1-358P8.4	-0.581935	5.78135	-4.55036	0.00162088	0.0515079	-1.22748	0.668067
CDCA5	-0.579845	3.46343	-3.60813	0.00627998	0.100651	-2.30454	0.669036
MICALL2	-0.577851	5.18121	-3.95246	0.00377271	0.0803479	-2.03979	0.669961
AHSA2	-0.577473	5.27558	-5.27438	0.000624783	0.0307595	-0.176545	0.670136
YPEL2	-0.577368	6.22788	-3.69026	0.00555313	0.0950427	-2.55977	0.670185
MBD1	-0.577354	5.987	-5.06174	0.000820211	0.0348837	-0.533319	0.670192
MICAL2	-0.576742	6.09868	-3.8595	0.00432219	0.0844111	-2.2863	0.670476
TMEM47	-0.574718	4.82225	-4.70559	0.00131281	0.0466596	-0.8974	0.671417
KIF20B	-0.570654	4.12901	-4.16447	0.00277955	0.0676677	-1.57718	0.673311
HSF4	-0.569259	4.19481	-3.8343	0.00448543	0.0860576	-2.07723	0.673963
CNTNAP4	-0.568225	5.75317	-5.23103	0.000660081	0.0315944	-0.282368	0.674446
FBRS	-0.568181	6.84087	-6.30629	0.000182009	0.0160444	0.988689	0.674467
ABCA2	-0.566776	8.80556	-5.86109	0.00030459	0.0207904	0.390869	0.675124
TBC1D24	-0.565691	6.5009	-4.3902	0.00202215	0.057799	-1.52758	0.675632
WSB1	-0.565192	6.87989	-4.68831	0.00134375	0.0473162	-1.12706	0.675866
ACADVL	-0.565156	9.23228	-4.42748	0.00192003	0.0556769	-1.56194	0.675882
TLK1	-0.565099	7.26091	-3.63172	0.00606147	0.0988313	-2.73239	0.675909
CEP85	-0.564036	3.82643	-3.86998	0.00425619	0.0840948	-1.96797	0.676407
TRIM45	-0.563443	6.47207	-5.15502	0.00072733	0.0325838	-0.448111	0.676686
C1QTNF3	-0.56227	5.74565	-5.48283	0.000481435	0.0276336	0.0494763	0.677236
SLITRK3	-0.561489	6.91593	-4.87753	0.00104372	0.0403764	-0.862879	0.677603
ZDHHC21	-0.560459	5.76649	-3.81764	0.00459687	0.0864315	-2.31464	0.678086
GRAMD1A	-0.559757	5.25594	-3.64253	0.00596398	0.0979202	-2.52366	0.678417
STK11IP	-0.558301	4.53219	-3.70378	0.00544231	0.0939431	-2.32672	0.679102
P4HA1	-0.554744	8.49446	-6.46861	0.000151786	0.0154661	1.131	0.680778
AC109829.1	-0.554731	3.56416	-3.75088	0.00507411	0.0903873	-2.10571	0.680784
S100PBP	-0.553303	5.49134	-4.43942	0.00188852	0.0554582	-1.35619	0.681458
CAMK2B	-0.552855	5.59504	-5.45753	0.000496751	0.0281692	0.0310849	0.68167
RNF213	-0.552685	7.92419	-4.48097	0.00178308	0.0540281	-1.47377	0.68175
C7orf49	-0.55081	6.08926	-4.58542	0.00154504	0.0503832	-1.209	0.682637
MPI	-0.549878	7.18932	-5.09982	0.00078082	0.0340259	-0.572857	0.683078
TF	-0.548725	5.57052	-4.6408	0.00143294	0.0484047	-1.07629	0.683624
ENTPD2	-0.548601	5.41992	-4.31175	0.00225665	0.0601879	-1.53421	0.683683
DLG4	-0.547582	4.28571	-4.2012	0.00263798	0.0654627	-1.54625	0.684166
DHFR	-0.547147	6.07019	-4.45849	0.00183931	0.054676	-1.39025	0.684372
DARS	-0.545944	7.11562	-3.72226	0.0052946	0.0926769	-2.58338	0.684943
STAT2	-0.545043	5.05747	-3.77748	0.00487797	0.0889378	-2.29043	0.685371
ITGAV	-0.539339	6.51187	-3.61142	0.006249	0.100552	-2.70864	0.688086
RACGAP1	-0.538876	4.84593	-4.34801	0.00214484	0.0583527	-1.41073	0.688307
TGM3	-0.534874	4.96586	-3.77852	0.00487046	0.0889378	-2.2765	0.690219
JAG1	-0.534325	7.09956	-3.61074	0.0062554	0.100552	-2.75627	0.690482
AR	-0.532742	9.38391	-4.39255	0.00201554	0.0577936	-1.61364	0.691239
PHF20L1	-0.531986	5.27826	-4.06029	0.00322717	0.0732598	-1.89045	0.691602
FIGNL1	-0.530397	5.96021	-3.99255	0.0035592	0.0776753	-2.07007	0.692364
ENPP4	-0.529463	6.78859	-5.29758	0.00060674	0.0307067	-0.281013	0.692812
KCTD12	-0.517718	5.14241	-4.39173	0.00201786	0.0577936	-1.38577	0.698476
HGS	-0.515917	4.79242	-3.6715	0.00571094	0.0965235	-2.41625	0.699348
PLCG1	-0.513633	6.68121	-3.67023	0.00572183	0.0965235	-2.63197	0.700456
MAPT	-0.512139	6.22284	-4.27543	0.00237496	0.0621008	-1.67306	0.701182
AGRN	-0.511658	7.99701	-5.15402	0.000728266	0.0325838	-0.528114	0.701416
ZNF449	-0.510237	4.32551	-3.86963	0.00425834	0.0840948	-2.04486	0.702107
KIAA0895L	-0.509677	5.61193	-3.93057	0.00389501	0.0818416	-2.12536	0.70238
TAGLN	-0.508383	5.23715	-4.38642	0.00203282	0.0578403	-1.40498	0.70301
ACLY	-0.505182	9.28796	-5.52446	0.000457345	0.027101	-0.0418135	0.704572
RAPGEFL1	-0.503503	3.90003	-3.67375	0.00569181	0.096365	-2.27647	0.705392
FGFRL1	-0.502167	8.28844	-5.6346	0.000399726	0.0248798	0.104261	0.706045
ZBTB45	-0.501725	6.05079	-4.42998	0.00191339	0.0556769	-1.43037	0.706262
NCAM2	-0.501226	9.36721	-4.87452	0.00104788	0.0404266	-0.921683	0.706506
CALD1	-0.492743	9.38821	-6.00946	0.000255841	0.0184806	0.574799	0.710672
SFXN3	-0.490052	5.59403	-4.37956	0.00205237	0.0578403	-1.4555	0.712
KAT2A	-0.484074	6.76565	-5.00185	0.000886583	0.0364972	-0.680655	0.714956
GGA3	-0.483203	5.19164	-3.79147	0.00477805	0.0879691	-2.28773	0.715388
ATP1B1	-0.479462	9.08302	-5.49168	0.000476204	0.0274829	-0.0841221	0.717245
INTS8	-0.479387	6.29745	-4.57771	0.00156139	0.0506825	-1.23953	0.717282
NDST2	-0.477827	5.16217	-3.90686	0.0040323	0.0825161	-2.10829	0.718058
TRIP11	-0.476208	6.54039	-4.51078	0.00171134	0.053108	-1.3564	0.718865
ZNF121	-0.475821	6.13162	-3.8451	0.00441467	0.0855078	-2.31291	0.719057
CCNB1	-0.47524	5.43665	-3.77276	0.00491215	0.0890336	-2.34644	0.719347
RRM1	-0.472844	6.74687	-3.80881	0.00465715	0.0872136	-2.42339	0.720543
RAB6B	-0.471675	6.67184	-4.91746	0.000990195	0.0395593	-0.790371	0.721127
RALGDS	-0.471035	6.91446	-4.68538	0.00134907	0.0473742	-1.13496	0.721447
S1PR3	-0.47003	7.08316	-5.21079	0.0006773	0.0317723	-0.41753	0.72195
UFL1	-0.469385	7.18931	-5.07944	0.000801634	0.0345093	-0.601808	0.722272
PTCD3	-0.46412	6.06967	-4.1842	0.00270254	0.0664806	-1.79443	0.724913
SPTAN1	-0.463813	7.45059	-5.03126	0.000853286	0.0357519	-0.679844	0.725067
SYNE2	-0.461375	7.93791	-4.06229	0.00321787	0.0731664	-2.09723	0.726294
CCDC159	-0.460859	6.13589	-4.43033	0.00191247	0.0556769	-1.4384	0.726553
COG4	-0.460751	6.1829	-4.03676	0.00333857	0.0749454	-2.02641	0.726608
ASPH	-0.460223	7.42423	-5.14273	0.000738889	0.0328085	-0.526368	0.726874
MAFB	-0.458447	5.49056	-4.45893	0.00183818	0.054676	-1.32937	0.727769
MYEF2	-0.456797	6.16105	-3.76374	0.00497826	0.0894313	-2.4411	0.728602
FAAH	-0.456016	7.04895	-3.97704	0.00364024	0.078714	-2.18875	0.728997
TTC3	-0.454667	8.69908	-3.77105	0.00492459	0.0890336	-2.55082	0.729679
NETO1	-0.452414	7.99184	-3.8284	0.00452453	0.086333	-2.45591	0.730819
NEDD9	-0.450439	5.16557	-3.65389	0.00586339	0.0972867	-2.49656	0.73182
SYT4	-0.448858	11.6781	-5.3711	0.000553204	0.0291342	-0.249675	0.732623
MYO6	-0.447865	8.24113	-4.48827	0.00176523	0.0536531	-1.4697	0.733127
C4orf3	-0.445365	7.47716	-4.53486	0.00165569	0.0520674	-1.38223	0.734399
NEMF	-0.444784	6.26025	-4.75994	0.00122043	0.0447596	-0.977545	0.734694
FRYL	-0.440512	6.04272	-3.61701	0.00619673	0.100115	-2.65686	0.736873
UVSSA	-0.439601	6.0964	-4.37207	0.00207393	0.0579879	-1.51994	0.737339
TSPAN1	-0.438801	6.72823	-3.65909	0.00581789	0.0968693	-2.65422	0.737747
INTU	-0.438669	5.98501	-3.64401	0.00595079	0.0979202	-2.60881	0.737815
RGL4	-0.438338	5.02422	-3.61725	0.00619458	0.100115	-2.53473	0.737984
CIRBP	-0.437117	9.8986	-4.6767	0.00136498	0.0474303	-1.20375	0.738609
C9orf172	-0.434974	5.49949	-3.71282	0.00536952	0.0932566	-2.44677	0.739707
CEP70	-0.434628	6.1325	-4.56693	0.00158455	0.0507073	-1.24088	0.739884
MAT2A	-0.432546	9.28655	-4.82272	0.00112238	0.0424879	-0.994077	0.740953
NEURL4	-0.43042	5.1287	-3.71589	0.00534504	0.093233	-2.39659	0.742046
ENDOD1	-0.425438	7.84253	-4.94486	0.000955173	0.0386448	-0.813014	0.744613
HNRNPH1	-0.424656	8.32462	-3.81623	0.00460649	0.0864315	-2.47952	0.745016
SGSH	-0.422599	6.03548	-3.67391	0.00569043	0.096365	-2.56785	0.746079
KLHL17	-0.419587	5.8641	-3.75581	0.00503714	0.0901451	-2.42273	0.747639
TUBGCP6	-0.41801	6.75859	-4.26742	0.00240194	0.0624593	-1.73138	0.748456
TMEM45B	-0.416813	5.25089	-3.73737	0.00517693	0.0915136	-2.37928	0.749078
LUC7L3	-0.415879	8.11048	-4.28002	0.00235965	0.0620451	-1.77449	0.749563
SON	-0.41543	8.52843	-4.6564	0.00140297	0.0476251	-1.22868	0.749796
ERBB2	-0.415186	8.54812	-4.81447	0.00113476	0.0428416	-1.00415	0.749923
PLEKHG4	-0.415058	6.47518	-3.88713	0.00415049	0.0832457	-2.28062	0.749989
HEATR5B	-0.413926	6.21236	-4.0783	0.00314458	0.0721975	-1.967	0.750578
HACD2	-0.413905	7.70732	-4.17098	0.00275389	0.0675086	-1.92764	0.750589
ZNF512B	-0.413878	5.69251	-3.69768	0.00549206	0.094453	-2.49301	0.750603
RGL2	-0.411947	8.02242	-3.86552	0.00428412	0.084192	-2.3998	0.751608
ZNF276	-0.410162	5.73467	-4.13597	0.00289497	0.0688165	-1.83153	0.752539
TIAL1	-0.407942	6.79287	-4.29527	0.00230955	0.0612985	-1.69296	0.753698
WDR77	-0.403641	5.63387	-3.79623	0.00474452	0.0876486	-2.3346	0.755948
PGM2	-0.394441	6.22426	-3.81863	0.00459022	0.0864315	-2.36322	0.760784
FKBP10	-0.387248	7.94859	-4.25219	0.00245416	0.0630049	-1.81321	0.764587
APBB3	-0.387151	5.64543	-3.66532	0.00576397	0.0965235	-2.53804	0.764638
MINK1	-0.384651	7.05132	-3.72566	0.00526783	0.0925147	-2.57624	0.765964
GCLC	-0.380817	7.64895	-3.77386	0.00490417	0.0890064	-2.53134	0.768002
SLC6A8	-0.365412	8.14482	-4.26478	0.00241092	0.0625683	-1.79795	0.776247
THOC2	-0.3608	7.96756	-4.26041	0.00242582	0.0627336	-1.80163	0.778733
DDX5	-0.356285	10.2227	-4.4659	0.00182057	0.0544975	-1.50991	0.781174
LENG8	-0.342486	7.5477	-3.61817	0.00618602	0.100115	-2.7704	0.788681
NAIP	-0.339847	7.04106	-3.9071	0.00403092	0.0825161	-2.2964	0.790125
HID1	-0.339596	7.5171	-3.88825	0.00414366	0.0832268	-2.35055	0.790263
PLOD1	-0.333847	7.84262	-3.7746	0.00489884	0.0890064	-2.53699	0.793418
GALNT3	-0.331245	8.82623	-3.99295	0.00355712	0.0776753	-2.21003	0.79485
SRSF5	-0.330339	8.45907	-3.65833	0.00582451	0.0968693	-2.72563	0.79535
MT-ND4	-0.315941	12.7959	-3.81926	0.00458596	0.0864315	-2.4805	0.803327
MAL2	0.321496	7.2604	3.88216	0.00418082	0.0834982	-2.353	1.24963
CYP51A1	0.322564	7.71584	3.64994	0.00589812	0.0974239	-2.73315	1.25055
HSPA9	0.326522	7.29719	3.61699	0.00619694	0.100115	-2.76624	1.25399
MTATP6P1	0.349637	6.95942	3.66467	0.00576953	0.0965235	-2.66899	1.27424
YBX3	0.350361	6.90831	3.62657	0.00610846	0.099368	-2.72469	1.27488
SBDS	0.365688	6.15999	3.66529	0.00576421	0.0965235	-2.59782	1.2885
AMACR	0.370828	9.8281	4.48758	0.0017669	0.0536531	-1.47622	1.29309
RIMS4	0.371262	6.44281	3.85104	0.00437624	0.0849966	-2.33839	1.29348
RDH11	0.373641	9.07064	4.6597	0.00139672	0.0476251	-1.22429	1.29562
ZNF410	0.375376	5.65127	3.72359	0.00528411	0.0926769	-2.45538	1.29718
WDR1	0.375582	6.80247	4.07413	0.0031635	0.0723966	-2.02917	1.29736
NARS	0.376888	7.87114	4.12694	0.00293261	0.0692449	-2.00432	1.29854
TKT	0.377926	7.90591	4.05239	0.00326412	0.073743	-2.1174	1.29947
ADRA2A	0.379879	6.48344	3.76408	0.00497578	0.0894313	-2.4761	1.30123
RTN3	0.380572	8.90825	4.38323	0.0020419	0.0578403	-1.62537	1.30186
CNDP2	0.384897	7.85896	4.09322	0.00307788	0.0715914	-2.055	1.30577
EPRS	0.390479	8.35663	4.45431	0.00184997	0.0546861	-1.5212	1.31083
SBF1	0.397341	6.33091	3.65223	0.00587798	0.0974145	-2.63508	1.31708
PRNP	0.39891	6.26813	4.09247	0.0030812	0.0715914	-1.95513	1.31851
TAF9	0.400946	6.42596	3.93943	0.00384501	0.0812749	-2.20168	1.32037
SEC63	0.401786	6.98244	4.20248	0.00263321	0.0654593	-1.84958	1.32114
ZNF703	0.403751	6.30972	4.0115	0.0034628	0.0765556	-2.08128	1.32294
TAGLN2	0.404088	6.65089	3.72678	0.00525912	0.0924768	-2.54864	1.32325
DEGS1	0.410898	7.03347	4.37336	0.00207018	0.0579879	-1.59996	1.32951
STEAP1	0.412679	8.2848	4.24895	0.00246543	0.0631794	-1.82416	1.33116
CHPF	0.414704	6.4533	3.70986	0.00539324	0.0933534	-2.55724	1.33303
RP11-777B9.5	0.415134	11.1251	4.50033	0.00173614	0.0535932	-1.46286	1.33342
FAT1	0.415525	7.01199	4.13623	0.00289393	0.0688165	-1.95085	1.33378
LONP1	0.419517	7.46589	4.19372	0.00266619	0.0659562	-1.89219	1.33748
PARN	0.42047	5.44838	3.86252	0.00430307	0.084192	-2.21913	1.33836
EXOSC6	0.421866	5.26542	3.73539	0.00519219	0.0916421	-2.3914	1.33966
SUMO2	0.422056	7.68339	4.36092	0.00210645	0.0581961	-1.65192	1.33984
ATP1B3	0.423398	6.87271	3.81961	0.00458359	0.0864315	-2.42265	1.34108
DAP	0.424717	7.06028	3.92289	0.00393896	0.081916	-2.27752	1.34231
BFAR	0.424936	5.1866	3.98586	0.00359391	0.0781912	-2.00003	1.34251
TIMM44	0.427921	5.71788	3.70965	0.00539493	0.0933534	-2.48423	1.34529
UBE2B	0.429025	5.43993	3.71547	0.00534835	0.093233	-2.44374	1.34632
WDR19	0.431952	5.30493	4.08259	0.00312525	0.0718898	-1.86937	1.34906
ACTN1	0.432161	6.01105	4.27713	0.00236928	0.0621008	-1.65531	1.34925
EIF3H	0.432186	7.91373	3.93696	0.0038589	0.0814465	-2.29329	1.34928
SLC9A1	0.432401	6.63563	3.93407	0.0038752	0.0816685	-2.22852	1.34948
CCDC115	0.435822	4.76685	3.82083	0.00457535	0.0864315	-2.19565	1.35268
MDM2	0.436419	7.09107	3.71388	0.00536103	0.0932566	-2.60185	1.35324
SMIM14	0.43819	6.48539	3.92384	0.00393349	0.081916	-2.23103	1.3549
RCC2	0.439047	6.5423	4.32685	0.00220934	0.0594208	-1.63145	1.35571
SLC30A5	0.439504	6.47021	4.06519	0.00320447	0.0729793	-2.01516	1.35614
WLS	0.440505	5.27477	3.9096	0.00401617	0.0825161	-2.12636	1.35708
TNFRSF10B	0.442774	6.55278	4.19103	0.00267639	0.0660674	-1.83372	1.35922
VAT1	0.445358	6.75536	4.52078	0.00168798	0.0524984	-1.36525	1.36165
MARS	0.445559	7.59461	4.27642	0.00237164	0.0621008	-1.77411	1.36184
PHYH	0.446904	6.38774	3.81582	0.00460927	0.0864315	-2.38744	1.36311
UBE2E2	0.447912	4.74658	3.75059	0.00507629	0.0903873	-2.30003	1.36406
TMCO3	0.45133	7.58664	4.01115	0.00346452	0.0765556	-2.17244	1.3673
BOK	0.457302	6.15999	3.89556	0.00409953	0.0829303	-2.24308	1.37297
SHROOM3	0.457475	6.47807	3.80027	0.00471632	0.0876486	-2.41986	1.37314
SCD	0.459103	8.74425	4.6264	0.00146122	0.0488286	-1.27179	1.37469
ZNF865	0.461096	4.9815	3.84557	0.00441163	0.0855078	-2.18643	1.37659
RNF130	0.462182	7.01829	3.91268	0.00399817	0.0825161	-2.29025	1.37762
TMEM56	0.462463	4.51608	3.92285	0.00393916	0.081916	-2.00576	1.37789
PLPP2	0.468334	5.59706	3.7914	0.00477849	0.0879691	-2.34519	1.38351
SQSTM1	0.476345	8.34051	5.36902	0.000554645	0.0291342	-0.245142	1.39121
ECSIT	0.477232	5.2916	4.26873	0.0023975	0.0624588	-1.59173	1.39207
SLC7A1	0.478465	8.58132	3.8529	0.0043643	0.0849966	-2.42413	1.39326
HERPUD1	0.478966	6.97095	4.72729	0.00127505	0.045811	-1.08455	1.39374
HSPD1	0.479111	8.93868	4.4967	0.00174482	0.0535932	-1.45938	1.39388
SMIM13	0.480525	4.57008	3.90323	0.00405377	0.0825962	-2.04321	1.39525
IARS	0.48351	6.69213	4.42628	0.00192323	0.0556769	-1.49789	1.39814
SHMT2	0.485415	8.10037	5.39715	0.000535486	0.0289696	-0.20746	1.39999
SLC31A1	0.488016	6.32419	4.29207	0.00231997	0.0614271	-1.66308	1.40252
MICALL1	0.49119	4.92008	4.02909	0.0033758	0.0751163	-1.90141	1.4056
CNPY2	0.492286	6.75955	3.66764	0.005744	0.0965235	-2.64938	1.40667
GAS2L1	0.495761	6.2155	4.54267	0.00163804	0.0516275	-1.28739	1.41006
SERINC2	0.496441	6.69857	4.00464	0.00349738	0.0769206	-2.12635	1.41073
RNF7	0.498187	6.21849	3.68473	0.00559918	0.0955991	-2.57353	1.41244
TESK2	0.499234	5.23931	4.33338	0.00218921	0.0589917	-1.49076	1.41346
HS1BP3	0.500395	4.89768	3.69893	0.00548184	0.0943946	-2.39978	1.4146
MAP1LC3B	0.500749	5.13968	3.74052	0.0051528	0.0913336	-2.36751	1.41495
TSC22D3	0.502143	7.51031	4.56702	0.00158434	0.0507073	-1.34526	1.41632
XPOT	0.50226	8.6665	4.38062	0.00204933	0.0578403	-1.62915	1.41643
HIST2H4A	0.50229	5.48465	3.66894	0.00573281	0.0965235	-2.52104	1.41646
TNFRSF21	0.502436	4.5008	3.90964	0.00401594	0.0825161	-2.02346	1.4166
SH3BGRL	0.508169	5.18499	4.14234	0.00286877	0.068656	-1.76565	1.42224
ME1	0.508322	6.07425	5.2984	0.00060611	0.0307067	-0.228322	1.4224
ALDH1A3	0.508609	6.60473	3.88579	0.00415865	0.083291	-2.29974	1.42268
MR1	0.509147	4.1088	3.60833	0.00627808	0.100651	-2.42039	1.42321
ATP6V0E1	0.509499	6.95844	3.7306	0.0052293	0.0920669	-2.5665	1.42356
BEX4	0.514591	5.35497	4.24211	0.00248939	0.0634017	-1.6385	1.42859
FAM43A	0.515256	4.40296	4.03326	0.00335553	0.0750873	-1.82392	1.42925
ZFP36L1	0.516141	7.27475	6.21088	0.000202817	0.0169715	0.843935	1.43013
ISCA2	0.516626	4.76616	3.81709	0.00460064	0.0864315	-2.20119	1.43061
NDUFA5	0.517154	5.88964	3.64039	0.00598318	0.0981214	-2.60927	1.43113
TBL1X	0.517213	6.4835	4.20731	0.00261519	0.0651262	-1.80336	1.43119
CCPG1	0.518187	6.83217	4.95036	0.00094831	0.0385883	-0.762278	1.43215
RAB39B	0.520765	4.33246	3.99826	0.00352985	0.0773712	-1.86556	1.43472
UBALD1	0.521096	5.07554	3.90876	0.00402112	0.0825161	-2.10254	1.43505
IDH1	0.521409	9.03245	6.33113	0.000176984	0.0157332	0.967552	1.43536
TRIM11	0.52299	5.63674	4.59243	0.00153035	0.0501358	-1.16101	1.43693
C4orf33	0.523644	4.09071	3.76784	0.00494813	0.0892307	-2.1742	1.43758
CAB39L	0.524865	5.92563	5.15259	0.000729594	0.0325838	-0.410402	1.4388
DAPK3	0.526864	5.54496	4.56401	0.00159089	0.0507073	-1.19209	1.44079
CTIF	0.52707	4.80822	3.76561	0.00496451	0.0894118	-2.28547	1.441
PCCA	0.527276	5.06551	3.82229	0.00456548	0.0864315	-2.23274	1.44121
CTSL	0.528163	5.69465	4.21719	0.0025788	0.0646761	-1.71289	1.44209
PSME4	0.529495	5.95293	3.94591	0.00380889	0.0809962	-2.1459	1.44342
AC010970.2	0.529596	12.4208	6.59558	0.000131978	0.0144379	1.27406	1.44352
APMAP	0.529914	7.98251	5.22104	0.000668522	0.0316361	-0.442228	1.44384
PKIG	0.533298	4.97312	4.20932	0.00260777	0.0650561	-1.64027	1.44723
DPY30	0.533619	5.43839	3.78507	0.00482346	0.088451	-2.33651	1.44756
EXOSC1	0.536166	4.94205	4.68093	0.0013572	0.0474303	-0.957195	1.45011
LMX1B	0.536292	4.35443	3.86221	0.004305	0.084192	-2.07306	1.45024
PLA2G2A	0.540221	7.47633	4.02984	0.00337214	0.0751163	-2.1395	1.4542
MT-ND2	0.541959	11.5975	6.24969	0.000194053	0.01681	0.862698	1.45595
SEC11C	0.542331	6.73131	3.62809	0.0060945	0.0992554	-2.70876	1.45632
SLC27A2	0.543521	4.30707	4.28139	0.00235512	0.0620415	-1.44499	1.45753
ITM2C	0.543949	6.77085	6.02454	0.000251385	0.0184806	0.645975	1.45796
ZBED3	0.54452	4.98925	3.74135	0.00514645	0.0913336	-2.34672	1.45854
FRAT2	0.545781	4.75555	3.90576	0.00403881	0.0825297	-2.06518	1.45981
COX7A2L	0.546277	6.47827	4.61841	0.00147717	0.0490769	-1.20235	1.46031
PTPMT1	0.546563	6.05717	4.60885	0.0014965	0.0496022	-1.17764	1.4606
STAT5A	0.556517	3.76326	3.61147	0.00624855	0.100552	-2.35901	1.47071
MVB12A	0.560424	4.9672	4.33638	0.00218001	0.0588562	-1.4533	1.4747
DHRS7	0.56091	7.78422	4.70831	0.00130802	0.0466396	-1.15079	1.4752
ORAI2	0.562171	5.53194	3.90776	0.00402698	0.0825161	-2.15993	1.47649
PPDPF	0.564226	8.51202	3.70227	0.00545454	0.0940392	-2.65738	1.47859
PDLIM1	0.565253	5.27589	3.96583	0.00370003	0.0793947	-2.04137	1.47965
NINJ1	0.565338	5.91855	3.96482	0.00370548	0.0793947	-2.11375	1.47973
CARS	0.569575	6.57747	4.73768	0.00125739	0.0457229	-1.04096	1.48409
PTPRU	0.573285	5.47488	4.23107	0.00252857	0.0637309	-1.66868	1.48791
EFHC2	0.575146	3.86712	3.6909	0.00554782	0.0950427	-2.25478	1.48983
MEX3D	0.57539	5.07799	4.82829	0.0011141	0.0422879	-0.767262	1.49008
INSIG1	0.578133	6.82016	6.12821	0.000222964	0.0174672	0.769763	1.49292
C9orf64	0.578241	4.75016	4.46136	0.00183202	0.054676	-1.24548	1.49303
UNC5B	0.582001	3.88598	3.80604	0.00467626	0.0874554	-2.08365	1.49692
KCMF1	0.582541	5.53637	4.35711	0.0021177	0.0581961	-1.49023	1.49748
HCCS	0.586614	4.62647	4.48826	0.00176525	0.0536531	-1.19108	1.50172
TRMT112	0.587043	6.45311	3.87505	0.00422466	0.0840173	-2.30263	1.50216
KCNK1	0.587184	4.25286	4.75507	0.00122841	0.0449355	-0.766369	1.50231
ESYT1	0.587658	7.45282	6.43276	0.000157953	0.0157063	1.10093	1.50281
RHNO1	0.589072	4.51638	4.54326	0.00163671	0.0516275	-1.09831	1.50428
POLR3A	0.589837	5.26439	3.64994	0.00589814	0.0974239	-2.52309	1.50508
RNF19B	0.590738	4.05107	4.38069	0.00204913	0.0578403	-1.26436	1.50602
DHCR7	0.593728	6.87989	4.54927	0.0016233	0.0515079	-1.33302	1.50914
MDK	0.595914	7.9812	3.89767	0.00408691	0.0828446	-2.35411	1.51143
RPL36A-HNRNPH2	0.596456	6.47367	5.65596	0.000389495	0.0245772	0.204607	1.512
BEX2	0.596782	5.43739	4.21269	0.00259531	0.0649748	-1.6915	1.51234
RPSAP58	0.600419	3.79133	3.61202	0.00624337	0.100552	-2.3626	1.51616
EGFL7	0.601293	5.61755	3.75932	0.00501097	0.0897904	-2.39663	1.51708
RGS3	0.602061	5.44683	4.13351	0.00290519	0.0689402	-1.8102	1.51788
CYSTM1	0.603686	4.79372	3.96573	0.00370057	0.0793947	-1.97979	1.51959
PCYT2	0.605246	5.52496	5.36549	0.000557098	0.0291342	-0.090436	1.52124
TES	0.605618	5.54371	4.64295	0.00142877	0.0483794	-1.07926	1.52163
POMZP3	0.607909	3.99614	3.96289	0.0037159	0.0793947	-1.86612	1.52405
BAG1	0.607924	5.68522	4.29111	0.00232309	0.0614271	-1.60265	1.52406
UBTD1	0.611266	4.06579	3.71055	0.00538767	0.0933534	-2.25701	1.5276
GTF2IRD1	0.614876	5.08583	3.98144	0.00361706	0.0785736	-1.99391	1.53143
NDUFAF4	0.616515	6.02871	4.18784	0.00268857	0.0662523	-1.78931	1.53317
TCEA1	0.617104	7.34999	7.22252	6.79803e-05	0.00999876	1.99679	1.53379
GOT1	0.617399	6.07999	5.42166	0.000519379	0.0287593	-0.066159	1.53411
GARS	0.618171	7.16994	5.28141	0.000619252	0.0307595	-0.333134	1.53493
EIF1	0.618393	9.11789	4.21021	0.00260448	0.0650561	-1.88222	1.53516
RPS2P5	0.622331	7.60702	5.36797	0.000555374	0.0291342	-0.238294	1.53936
TLE1	0.625382	5.25183	4.47621	0.00179484	0.054268	-1.28495	1.54262
AIMP2	0.6262	6.07467	4.62561	0.00146278	0.0488286	-1.15528	1.54349
CCNG1	0.626585	7.99917	5.49657	0.000473338	0.0274829	-0.0758023	1.54391
RNASEL	0.626755	3.88592	3.85692	0.00433858	0.0846142	-2.0071	1.54409
TRAPPC2L	0.633224	5.13587	3.98863	0.0035795	0.0779977	-1.98937	1.55103
ISCU	0.63328	6.52737	5.12832	0.00075269	0.0332124	-0.495244	1.55109
HABP4	0.636259	4.60754	4.77156	0.00120161	0.0444154	-0.789787	1.55429
ENC1	0.6379	5.6479	5.49056	0.000476863	0.0274829	0.0611364	1.55606
ANKRD30BL	0.639071	4.61736	5.22045	0.000669028	0.0316361	-0.184063	1.55733
BEST1	0.640979	5.23261	5.54898	0.000443774	0.0265512	0.176885	1.55939
FN1	0.642594	10.0329	5.94633	0.000275453	0.019447	0.49372	1.56113
MID1IP1	0.643032	7.99014	5.79941	0.000327772	0.0218308	0.314501	1.56161
CEBPG	0.646438	6.54712	6.94381	9.08061e-05	0.0116562	1.73434	1.5653
GPRC5C	0.648413	4.23546	4.24646	0.0024741	0.0632429	-1.48499	1.56744
RPS29	0.651054	8.29394	3.89864	0.00408112	0.0828446	-2.35386	1.57032
YARS	0.651376	6.97673	5.54051	0.000448416	0.0267158	0.0206539	1.57067
WARS	0.651504	6.3362	5.84565	0.000310217	0.0210367	0.455704	1.5708
HPS1	0.660493	4.00458	5.09412	0.000786582	0.0340692	-0.276043	1.58062
TAF10	0.661223	6.61163	4.57338	0.00157065	0.0507073	-1.27797	1.58142
JUND	0.664785	6.94347	4.31095	0.00225918	0.0601879	-1.6856	1.58533
PSPH	0.664856	5.59948	4.72955	0.00127118	0.0457885	-0.962455	1.58541
SLC43A1	0.666573	4.89373	5.38049	0.000546741	0.029132	-0.00520036	1.5873
HES6	0.668109	6.35431	4.43355	0.00190392	0.0556592	-1.45813	1.58899
ECI1	0.66823	6.83521	3.79584	0.00474729	0.0876486	-2.45627	1.58912
LPAR3	0.668316	5.19578	5.65511	0.000389894	0.0245772	0.315741	1.58922
C16orf45	0.668736	5.06501	4.07214	0.0031726	0.0724871	-1.85511	1.58968
ZNF204P	0.669003	3.30151	3.92502	0.0039267	0.081916	-1.8174	1.58997
AEN	0.669495	5.10352	6.07677	0.0002366	0.0178652	0.84478	1.59052
ALKBH7	0.671041	6.73677	4.39478	0.0020093	0.0577936	-1.54708	1.59222
TARS	0.672583	8.85893	7.27467	6.4456e-05	0.00999876	2.03768	1.59392
LSM10	0.674812	4.91095	4.26882	0.0023972	0.0624588	-1.54471	1.59639
ZNF358	0.677092	6.6069	5.34736	0.000569904	0.0295847	-0.207531	1.59891
TRIM7	0.679719	4.12928	4.69838	0.00132562	0.0467944	-0.82772	1.60183
KCNG1	0.684899	3.20704	4.35593	0.00212121	0.0581961	-1.18384	1.60759
COPRS	0.686574	4.93148	4.00616	0.00348965	0.0768704	-1.93684	1.60946
MPST	0.690348	5.89028	4.37674	0.00206046	0.0578403	-1.4972	1.61367
TNFSF15	0.690738	3.99957	4.22883	0.0025366	0.0637309	-1.47539	1.61411
BRI3	0.692727	6.7998	4.0861	0.00310954	0.0717732	-2.01069	1.61634
ZNF133	0.693515	3.81519	4.83499	0.00110422	0.0421396	-0.59901	1.61722
RPL38	0.69495	8.69728	4.37809	0.00205659	0.0578403	-1.63288	1.61883
PTPN9	0.696868	5.2119	5.26835	0.000629568	0.0307595	-0.186062	1.62098
GTPBP2	0.697763	6.43855	7.6994	4.22169e-05	0.0075456	2.54349	1.62199
C7orf50	0.698999	7.04056	4.87855	0.00104232	0.0403764	-0.876043	1.62338
TNFRSF12A	0.702066	3.74546	4.42579	0.00192454	0.0556769	-1.15658	1.62683
EBF4	0.702265	2.40139	3.63306	0.00604931	0.0987679	-2.11859	1.62706
MTHFD1L	0.703922	3.80911	3.66981	0.00572535	0.0965235	-2.27719	1.62893
MLPH	0.704348	6.91333	7.14987	7.32497e-05	0.0100862	1.93929	1.62941
PPP1R14C	0.704932	3.9676	4.54502	0.00163278	0.0516275	-1.01923	1.63007
SAT1	0.70616	6.25978	5.39003	0.000540265	0.0290059	-0.122928	1.63146
SDSL	0.706419	5.38331	5.15079	0.000731289	0.0325838	-0.360796	1.63175
BCAT1	0.70802	4.09341	3.78407	0.00483058	0.0884667	-2.14952	1.63356
NRF1	0.710325	4.605	5.40805	0.000528253	0.028914	0.0622295	1.63617
CAMK2N2	0.714202	3.2031	3.66815	0.00573962	0.0965235	-2.18452	1.64058
EIF4EBP1	0.714556	5.68257	4.67552	0.00136715	0.0474303	-1.04689	1.64098
ATP2C2	0.719373	5.45924	6.45939	0.000153346	0.0154661	1.26472	1.64647
SVIL	0.726635	4.49146	3.89725	0.00408943	0.0828446	-2.03994	1.65478
SMIM19	0.728104	4.86573	4.70425	0.00131519	0.0466596	-0.914859	1.65646
ARMC9	0.729602	4.31599	4.49308	0.00175355	0.0535932	-1.14144	1.65818
TLCD2	0.730369	4.1645	5.17332	0.000710487	0.0325073	-0.191147	1.65906
ESRP1	0.730674	6.24638	5.55826	0.000438754	0.0263626	0.0976614	1.65941
DNASE2	0.730695	5.96353	5.47445	0.000486448	0.0276962	0.012909	1.65944
ATXN1	0.735848	5.41098	5.15054	0.00073152	0.0325838	-0.363896	1.66538
TUBA1A	0.742512	5.05229	4.73252	0.00126612	0.0457229	-0.897284	1.67309
EEF1A1P5	0.743166	3.0974	4.06901	0.00318692	0.0726967	-1.57815	1.67385
KCND3	0.743496	5.11955	6.06757	0.000239133	0.0179553	0.83241	1.67423
FTH1	0.745469	10.781	4.49726	0.0017435	0.0535932	-1.46682	1.67652
SETD9	0.74549	2.98851	4.0562	0.00324627	0.0734573	-1.58191	1.67654
RAB20	0.752082	3.68477	4.32013	0.00223027	0.059756	-1.29826	1.68422
SLC30A1	0.752497	4.51008	5.4396	0.000507923	0.0284598	0.113767	1.68471
MCRIP1	0.755797	4.12042	3.92401	0.00393253	0.081916	-1.94293	1.68856
TACC2	0.756932	7.16647	6.34114	0.000175002	0.0157332	1.00615	1.68989
ULBP1	0.758226	3.42488	3.87726	0.00421099	0.0839819	-1.90579	1.69141
TMEM267	0.759882	4.74691	5.83849	0.000312869	0.0210367	0.589508	1.69335
C1orf122	0.761188	5.60511	4.42443	0.00192819	0.0556769	-1.39883	1.69489
ANKHD1-EIF4EBP3	0.767202	6.04923	6.66542	0.000122306	0.0139271	1.45643	1.70197
ATF5	0.769024	5.21812	5.09749	0.000783174	0.0340259	-0.414542	1.70412
ALDH1L1	0.769643	3.74587	5.26015	0.000636137	0.0309733	-0.0291616	1.70485
SLC16A1	0.770363	6.68489	4.11185	0.00299671	0.0702568	-1.96267	1.7057
SEPHS2	0.772705	7.41031	6.50402	0.000145952	0.0151533	1.18697	1.70847
KRT10	0.775297	5.5518	4.91624	0.000991784	0.0395593	-0.697022	1.71154
NPIPB6	0.775486	2.48369	3.64699	0.00592427	0.0976087	-2.10925	1.71177
RNA5-8SP6	0.778937	5.36533	6.6948	0.000118471	0.0138202	1.54095	1.71587
ARHGEF2	0.78143	4.97163	6.37733	0.000168037	0.015718	1.21178	1.71883
GPT2	0.781584	6.85177	5.27461	0.000624603	0.0307595	-0.321647	1.71902
RCN1	0.787092	7.29666	7.32683	6.11307e-05	0.0098087	2.11146	1.72559
SH3KBP1	0.788462	4.04386	4.15799	0.00280535	0.0679169	-1.58473	1.72723
AARS	0.79253	8.32649	7.79632	3.8428e-05	0.00732311	2.5835	1.73211
STK33	0.792935	4.09106	3.83045	0.00451093	0.0863067	-2.07866	1.7326
CTAGE5	0.796378	5.39231	6.11536	0.000226286	0.0174672	0.865061	1.73673
DDIT4	0.799096	8.09474	6.79699	0.000106132	0.0129188	1.51057	1.74001
GDF11	0.800972	5.77497	7.80907	3.79582e-05	0.00732311	2.69254	1.74227
ORAI1	0.803513	3.21238	4.65965	0.00139681	0.0476251	-0.763913	1.74535
ZPLD1	0.808504	3.87223	5.76705	0.000340698	0.0222715	0.591577	1.75139
PLEK2	0.809751	3.04768	3.94322	0.00382386	0.0810703	-1.75356	1.75291
METRNL	0.815969	3.73787	3.86243	0.00430364	0.084192	-1.97505	1.76048
CUL2	0.825905	4.15397	4.76098	0.00121873	0.0447596	-0.743786	1.77265
CAMK1D	0.828401	2.8574	4.0949	0.00307045	0.0715914	-1.50847	1.77572
LARP6	0.829092	4.79576	5.40714	0.000528856	0.028914	0.0406687	1.77657
GMDS	0.830993	4.33335	4.3867	0.00203203	0.0578403	-1.29518	1.77891
ZNF684	0.832563	2.11647	3.8672	0.00427362	0.0841611	-1.74285	1.78085
EIF4EBP3	0.833068	5.28831	4.71333	0.0012992	0.0464423	-0.950909	1.78147
APOBEC3C	0.834387	2.05191	3.65493	0.00585427	0.0972498	-2.0399	1.7831
PPIC	0.837859	4.11353	4.79949	0.00115763	0.0433574	-0.685487	1.7874
TMEM189-UBE2V1	0.841113	3.71642	3.86968	0.00425806	0.0840948	-1.96076	1.79143
RIMBP3	0.845367	2.83455	4.49537	0.00174803	0.0535932	-0.945268	1.79672
FRAT1	0.848137	3.30219	4.45402	0.00185071	0.0546861	-1.05774	1.80017
IER5	0.851909	2.44324	4.4538	0.00185127	0.0546861	-0.961868	1.80489
SOX8	0.852544	3.26752	4.56424	0.00159038	0.0507073	-0.900661	1.80568
SNAI1	0.86348	3.65016	5.5879	0.000423129	0.025649	0.393561	1.81942
OBSL1	0.880525	4.01791	4.70127	0.00132047	0.0467294	-0.807553	1.84105
TMPRSS13	0.882195	4.33029	6.83045	0.000102404	0.0125734	1.77189	1.84318
SLC7A5	0.885052	7.57669	10.6997	3.30511e-06	0.00199851	5.13992	1.84683
TMEM238	0.890093	5.60812	4.76952	0.00120488	0.04442	-0.90592	1.8533
NFIL3	0.890205	3.98761	5.25311	0.00064184	0.0310369	-0.0650259	1.85344
UQCR11	0.891306	6.87057	5.10438	0.00077624	0.0340259	-0.552385	1.85485
IFI35	0.900081	3.85316	4.82889	0.00111321	0.0422879	-0.611211	1.86617
PHLDA3	0.91238	5.5295	6.46562	0.000152289	0.0154661	1.26715	1.88215
MT-ND1	0.918556	11.9324	10.181	4.89706e-06	0.00238436	4.72902	1.89022
SIAH1	0.918802	5.50849	8.63135	1.77217e-05	0.00446839	3.48782	1.89054
LRRC24	0.922545	2.71828	3.66649	0.00575389	0.0965235	-2.1129	1.89546
TPD52L1	0.927093	5.15284	7.71779	4.14673e-05	0.0075456	2.6387	1.90144
RPS27L	0.931877	6.65815	5.27108	0.000627398	0.0307595	-0.311723	1.90776
KLF15	0.932227	3.59878	5.18397	0.000700875	0.032341	-0.110667	1.90822
CLU	0.933837	4.67463	4.7241	0.00128053	0.0458912	-0.862302	1.91035
GSTA1	0.948544	5.42726	5.37544	0.000550205	0.0291342	-0.0660054	1.92992
S100A11	0.949487	5.45868	5.10038	0.000780261	0.0340259	-0.434918	1.93119
ADM2	0.951858	6.87211	8.69296	1.67786e-05	0.00442235	3.48394	1.93436
PTGER3	0.95217	2.22976	4.77748	0.00119213	0.0442972	-0.518195	1.93478
FOXO1	0.961237	2.3078	4.1469	0.00285011	0.0683252	-1.36892	1.94698
HTRA1	0.965954	4.38976	3.96727	0.00369226	0.0793947	-1.91749	1.95335
RAB3IL1	0.968793	3.23175	3.96274	0.00371671	0.0793947	-1.75005	1.9572
JDP2	0.975411	3.92837	5.01038	0.000876781	0.036371	-0.376213	1.9662
KLF4	0.975963	4.22737	7.08085	7.86751e-05	0.010286	2.04515	1.96695
CHRD	0.97695	1.61695	3.63361	0.00604426	0.0987679	-2.02259	1.9683
IER5L	0.988541	3.9503	5.83916	0.000312618	0.0210367	0.672238	1.98418
SARS	0.992838	8.05652	8.79415	1.5348e-05	0.00442235	3.54771	1.9901
SFTPA2	1.00666	3.72442	6.37988	0.000167559	0.015718	1.31848	2.00925
RNF187	1.0085	7.67482	8.65646	1.73303e-05	0.00444916	3.42528	2.01182
CLIC4	1.02263	6.32953	8.68397	1.69127e-05	0.00442235	3.49954	2.03162
RGS9	1.02631	1.64861	4.16797	0.0027657	0.0675635	-1.28651	2.03681
BBC3	1.02682	3.34419	4.56428	0.00159031	0.0507073	-0.908526	2.03752
ABCC8	1.02852	2.30856	4.11531	0.00298189	0.0700571	-1.41264	2.03993
STC2	1.02859	7.32023	9.68751	7.23629e-06	0.00283823	4.34039	2.04003
CHST3	1.03425	2.83565	4.16219	0.00278859	0.0677708	-1.4082	2.04805
SGK223	1.03575	1.35542	3.97804	0.00363496	0.078714	-1.52741	2.05018
CRIM1	1.03865	2.89116	4.15185	0.00283004	0.0680923	-1.42984	2.0543
PCLO	1.05038	3.51427	4.24567	0.00247687	0.0632429	-1.37879	2.07107
FAM210A	1.05871	1.86086	4.25885	0.00243116	0.0627569	-1.17695	2.08307
PTPDC1	1.06857	5.0311	5.31841	0.000591018	0.0304568	-0.0986402	2.09735
DMGDH	1.08051	3.63575	6.46273	0.000152779	0.0154661	1.41601	2.11478
PLIN4	1.08161	2.11059	5.03723	0.000846699	0.0356279	-0.186046	2.1164
MTND2P28	1.08395	2.77905	3.86268	0.00430205	0.084192	-1.83124	2.11983
TSLP	1.09387	2.22009	4.63235	0.00144945	0.0487026	-0.704994	2.13445
SESTD1	1.0979	4.06022	3.79843	0.0047291	0.0876486	-2.11922	2.14043
PTPRR	1.11081	3.87328	6.69067	0.000119002	0.0138202	1.6517	2.15968
BTN3A1	1.11895	2.95743	4.43916	0.00188919	0.0554582	-1.03419	2.17189
FAM84A	1.11971	4.55273	8.79188	1.53786e-05	0.00442235	3.6602	2.17303
PLPP3	1.11995	3.3733	5.00899	0.000878366	0.036371	-0.313124	2.1734
RP11-408P14.1	1.12662	1.70025	4.0858	0.00311085	0.0717732	-1.40013	2.18346
HEG1	1.12895	1.49297	3.6768	0.00566593	0.096365	-1.95017	2.18699
SLC1A4	1.1295	4.28912	7.15244	7.30559e-05	0.0100862	2.11694	2.18783
CTH	1.14297	3.23747	6.72791	0.000114309	0.0135634	1.71496	2.20836
CLCC1	1.1454	3.31779	3.84117	0.00444026	0.0856509	-1.93997	2.21207
VCX3A	1.14753	1.97248	4.9402	0.000961041	0.0387711	-0.302536	2.21534
MLKL	1.14813	2.16823	4.86046	0.00106756	0.0409619	-0.408463	2.21627
RPL13AP7	1.14859	0.82168	3.91503	0.00398441	0.0823717	-1.59781	2.21697
CDKN1A	1.15702	6.95571	12.3479	1.05016e-06	0.000823791	6.30055	2.22996
SRPRB	1.15764	3.02476	4.3515	0.00213439	0.0581961	-1.16382	2.23091
CD55	1.16379	4.41708	6.38392	0.000166802	0.015718	1.27083	2.24045
DHRS3	1.18576	2.30887	4.8978	0.00101617	0.0399781	-0.367891	2.27483
SOD3	1.19984	4.36804	6.55882	0.000137403	0.0146979	1.47284	2.29714
TMEM117	1.20604	2.18463	5.06207	0.000819854	0.0348837	-0.157199	2.30704
GADD45A	1.20642	4.4164	6.8463	0.000100688	0.0124712	1.78508	2.30764
UPP1	1.20843	2.25771	4.35305	0.00212977	0.0581961	-1.07899	2.31086
NUPR1	1.21287	8.06946	9.3973	9.1773e-06	0.00329208	4.08399	2.31798
GSG1L	1.2152	0.562305	3.73718	0.00517842	0.0915136	-1.82994	2.32174
PCSK1N	1.21665	3.19996	5.40948	0.000527312	0.028914	0.214335	2.32407
MTHFD2	1.21691	6.48947	8.75674	1.58605e-05	0.00442235	3.55962	2.32448
CD24	1.25692	3.56683	5.71933	0.000360788	0.0231561	0.563858	2.38986
AL034550.1	1.26632	2.33943	4.53016	0.0016664	0.0522409	-0.847448	2.40547
C7orf55-LUC7L2	1.26858	4.58495	5.19433	0.000691668	0.0321533	-0.208586	2.40925
ASNS	1.27225	7.34146	13.1321	6.3835e-07	0.000643822	6.79208	2.41538
MOCOS	1.29051	5.35978	6.11311	0.000226874	0.0174672	0.869187	2.44615
ATF3	1.29178	5.11215	10.2679	4.57932e-06	0.00230929	4.84825	2.44829
SLC6A9	1.29491	5.4966	9.92799	5.97002e-06	0.00247931	4.58492	2.45362
PROSER2	1.3116	2.4799	4.60546	0.00150341	0.0497147	-0.75824	2.48216
FEZF2	1.3628	2.1098	6.00279	0.000257839	0.0184806	0.924062	2.57184
PSAT1	1.36554	8.14909	15.6254	1.54522e-07	0.000272731	8.16809	2.57673
APOD	1.36986	3.45001	6.53428	0.000141162	0.0148887	1.50405	2.58446
GALNT12	1.38597	1.45614	3.75279	0.00505975	0.0903207	-1.84	2.61348
SLC3A2	1.38808	6.99926	14.1307	3.5179e-07	0.000462044	7.36749	2.6173
FAM129A	1.39073	6.48004	9.76706	6.78711e-06	0.00273811	4.43188	2.62211
GPNMB	1.39765	5.00248	10.3988	4.14307e-06	0.00225001	4.94418	2.63473
GPX8	1.40529	3.83285	9.29123	1.00255e-05	0.00329208	4.05329	2.6487
TSHZ2	1.41914	2.74543	3.72115	0.00530332	0.0926769	-2.02921	2.67426
MAN1A1	1.44803	1.02212	4.73904	0.0012551	0.0457229	-0.566505	2.72835
STUM	1.45487	4.25299	4.08924	0.00309554	0.0716541	-1.70783	2.74132
ADGRF4	1.45635	0.644562	4.88876	0.00102836	0.0401116	-0.427899	2.74414
TRIB3	1.48383	5.41188	10.3422	4.3259e-06	0.00226228	4.90481	2.7969
NANOS1	1.48746	2.2446	6.40232	0.000163407	0.015718	1.34961	2.80395
CSTA	1.489	4.10674	7.96925	3.25656e-05	0.00647642	2.92871	2.80694
FOXD1	1.49196	3.10024	6.40976	0.000162054	0.015718	1.37953	2.81271
SLC7A11	1.50903	6.86037	9.95981	5.82172e-06	0.00247931	4.57795	2.84618
THBS1	1.51061	3.72444	6.06319	0.000240349	0.0179553	0.960994	2.84931
RP11-350O14.18	1.51263	1.36678	4.8063	0.00114716	0.0431945	-0.470342	2.85329
HOXB9	1.51961	3.53281	9.30254	9.93105e-06	0.00329208	4.03387	2.86714
ATP10A	1.52138	2.6416	4.09327	0.00307765	0.0715914	-1.47527	2.87065
ZNF711	1.52163	1.62631	5.08612	0.000794745	0.0343174	-0.12868	2.87116
FGF13	1.52766	4.3242	7.4654	5.31801e-05	0.0088966	2.43626	2.88319
ARG2	1.5277	6.02795	14.8761	2.3116e-07	0.000362664	7.72022	2.88325
PCK2	1.55902	6.51949	12.8706	7.51315e-07	0.000663035	6.62572	2.94654
SLC1A5	1.55963	6.7797	13.5316	5.00538e-07	0.000543661	7.02317	2.94779
BCL11B	1.58799	1.10129	4.25268	0.00245247	0.0630049	-1.1616	3.00629
FOXQ1	1.61429	0.0134372	4.36449	0.00209598	0.0581961	-1.09305	3.0616
PMAIP1	1.61975	1.78102	5.98959	0.000261843	0.0186729	0.882053	3.07323
CEBPB	1.63094	5.44239	10.6628	3.3969e-06	0.00199851	5.1422	3.09714
FEZ1	1.65333	0.49376	4.13089	0.00291611	0.0689707	-1.33117	3.14559
KLKB1	1.65641	0.408003	3.88436	0.00416736	0.0833471	-1.64272	3.15232
RELN	1.67167	3.26505	5.62048	0.000406649	0.0250159	0.471558	3.18582
SESN2	1.67537	4.59793	12.9072	7.34218e-07	0.000663035	6.52016	3.194
TGM1	1.69883	0.431457	3.94194	0.00383099	0.0810999	-1.56953	3.24638
CLGN	1.70773	5.52104	15.9215	1.32448e-07	0.000267166	8.16131	3.26647
GDF15	1.71317	7.89179	14.091	3.59949e-07	0.000462044	7.35352	3.27879
EGR1	1.75062	1.22607	5.21678	0.000672155	0.0316361	-0.00551339	3.36503
DDIT3	1.77912	5.67551	8.90761	1.39023e-05	0.0041766	3.73204	3.43217
ASNSP1	1.81903	1.89727	7.93094	3.37739e-05	0.00662344	2.64986	3.52844
Z83313.1	1.86253	1.78284	4.24135	0.00249206	0.0634017	-1.19063	3.63645
SLC5A1	1.86668	3.46627	6.04168	0.000246426	0.0182175	0.957124	3.64692
AGT	1.89704	1.42337	6.00354	0.000257614	0.0184806	0.846672	3.72448
LAMB1	1.89986	1.79538	4.43598	0.00189753	0.0555873	-0.934958	3.73177
PRSS2	1.95753	0.118828	4.65632	0.00140312	0.0476251	-0.759468	3.88398
ABCA4	2.21502	0.985734	4.14988	0.00283801	0.0681508	-1.29442	4.64288
RP11-231C14.4	2.22092	3.43767	7.24823	6.62168e-05	0.00999876	2.24129	4.66191
CSRNP3	2.23905	1.84289	7.11334	7.60676e-05	0.0101328	1.94693	4.72087
VCY1B	2.23971	0.53891	4.28276	0.00235055	0.0620371	-1.14833	4.72303
C1orf158	2.25816	1.51295	5.12932	0.000751721	0.0332124	-0.0886015	4.78381
FAM83A	2.34076	1.13594	5.31074	0.000596752	0.0304737	0.079462	5.06569
FER1L6	2.38605	-0.298317	4.85217	0.00107935	0.0413018	-0.640157	5.22723
CHAC1	2.42057	4.37564	18.2042	4.38692e-08	0.000267166	8.67203	5.35384
PPARG	2.54353	0.0218004	4.94739	0.000952011	0.0386276	-0.485151	5.83013
BDKRB2	2.54405	-0.668472	5.33143	0.000581416	0.0300718	-0.301662	5.83223
DUSP27	2.62689	0.24604	4.58576	0.00154433	0.0503832	-0.833192	6.17693
RPS3AP26	2.75668	0.190292	6.94492	9.06998e-05	0.0116562	1.24646	6.75837
HSPA6	2.8654	0.890158	7.2347	6.71384e-05	0.00999876	1.72808	7.28737
CALCA	2.9531	-0.307902	6.17899	0.000210341	0.0169715	0.475139	7.74411
HRK	2.99675	0.95013	6.56697	0.00013618	0.0146783	1.21498	7.98198
LAMP3	3.06455	1.4469	9.50486	8.39759e-06	0.00312037	3.39527	8.36604
PRSS1	3.22425	3.84794	12.7195	8.26611e-07	0.000686573	6.14996	9.34537
SERPINA3	3.24447	0.287506	7.70411	4.20236e-05	0.0075456	1.73722	9.47724
GPR1	4.13548	-0.38534	6.61428	0.000129308	0.0142716	0.628633	17.5753
HYI	4.26432	0.691611	3.74019	0.0051553	0.0913336	-1.8342	19.2171
LCN2	5.25493	-1.52592	8.40684	2.16881e-05	0.00493928	1.39173	38.1848
RPS28P7	9.6337	-0.623744	17.9317	4.96959e-08	0.000267166	3.65162	794.387

## Sheet: GeneID
geneID	logFC	AveExpr	t	P.Value	adj.P.Val	B	FC
AARS	0.79253	8.32649	7.79632	3.8428e-05	0.00732311	2.5835	1.73211
ABCA2	-0.566776	8.80556	-5.86109	0.00030459	0.0207904	0.390869	0.675124
ABCA4	2.21502	0.985734	4.14988	0.00283801	0.0681508	-1.29442	4.64288
ABCC8	1.02852	2.30856	4.11531	0.00298189	0.0700571	-1.41264	2.03993
AC010970.2	0.529596	12.4208	6.59558	0.000131978	0.0144379	1.27406	1.44352
AC013461.1	-0.584062	4.97266	-4.23276	0.00252255	0.0637309	-1.59505	0.667083
AC109829.1	-0.554731	3.56416	-3.75088	0.00507411	0.0903873	-2.10571	0.680784
ACADVL	-0.565156	9.23228	-4.42748	0.00192003	0.0556769	-1.56194	0.675882
ACAP3	-1.09645	7.11286	-9.6112	7.69828e-06	0.00293783	4.28908	0.467666
ACLY	-0.505182	9.28796	-5.52446	0.000457345	0.027101	-0.0418135	0.704572
ACTN1	0.432161	6.01105	4.27713	0.00236928	0.0621008	-1.65531	1.34925
ADAM12	-2.11459	0.975648	-6.21128	0.000202724	0.0169715	0.907741	0.230912
ADCY6	-0.730052	6.60323	-5.19041	0.000695133	0.0321813	-0.408488	0.602882
ADGRF4	1.45635	0.644562	4.88876	0.00102836	0.0401116	-0.427899	2.74414
ADM2	0.951858	6.87211	8.69296	1.67786e-05	0.00442235	3.48394	1.93436
ADRA2A	0.379879	6.48344	3.76408	0.00497578	0.0894313	-2.4761	1.30123
AEN	0.669495	5.10352	6.07677	0.0002366	0.0178652	0.84478	1.59052
AGRN	-0.511658	7.99701	-5.15402	0.000728266	0.0325838	-0.528114	0.701416
AGT	1.89704	1.42337	6.00354	0.000257614	0.0184806	0.846672	3.72448
AHSA2	-0.577473	5.27558	-5.27438	0.000624783	0.0307595	-0.176545	0.670136
AIDA	-0.696118	10.9863	-8.68723	1.68639e-05	0.00442235	3.44341	0.617231
AIMP2	0.6262	6.07467	4.62561	0.00146278	0.0488286	-1.15528	1.54349
AK4	-0.92424	8.34375	-7.21241	6.86884e-05	0.00999876	1.9732	0.526958
AKAP9	-0.658174	7.7711	-4.73458	0.00126264	0.0457229	-1.10298	0.63368
AL022067.1	-3.51725	-0.311501	-3.78513	0.00482302	0.088451	-1.85607	0.0873381
AL034550.1	1.26632	2.33943	4.53016	0.0016664	0.0522409	-0.847448	2.40547
ALDH1A3	0.508609	6.60473	3.88579	0.00415865	0.083291	-2.29974	1.42268
ALDH1L1	0.769643	3.74587	5.26015	0.000636137	0.0309733	-0.0291616	1.70485
ALDOA	-1.27602	9.30204	-8.06851	2.96517e-05	0.00634366	2.85433	0.412933
ALDOC	-0.747284	8.215	-6.18979	0.000207759	0.0169715	0.801272	0.595724
ALKBH7	0.671041	6.73677	4.39478	0.0020093	0.0577936	-1.54708	1.59222
AMACR	0.370828	9.8281	4.48758	0.0017669	0.0536531	-1.47622	1.29309
ANGPTL4	-1.11021	1.18697	-3.76833	0.00494449	0.0892307	-1.79947	0.463228
ANKHD1-EIF4EBP3	0.767202	6.04923	6.66542	0.000122306	0.0139271	1.45643	1.70197
ANKRD30BL	0.639071	4.61736	5.22045	0.000669028	0.0316361	-0.184063	1.55733
ANKRD6	-1.28709	1.91368	-4.26358	0.00241499	0.0625683	-1.16415	0.409778
ANLN	-1.00071	3.90499	-4.67108	0.00137538	0.0475002	-0.816671	0.499754
ANO8	-0.58379	4.99408	-4.18263	0.00270857	0.0665132	-1.67162	0.667209
ANP32E	-0.689469	6.12444	-5.31276	0.000595239	0.0304737	-0.207119	0.620082
APBB2	-1.20673	6.98626	-5.29465	0.000608986	0.0307103	-0.286166	0.433249
APBB3	-0.387151	5.64543	-3.66532	0.00576397	0.0965235	-2.53804	0.764638
APLN	-1.95753	4.34404	-10.8349	2.99133e-06	0.00191989	5.18353	0.257468
APMAP	0.529914	7.98251	5.22104	0.000668522	0.0316361	-0.442228	1.44384
APOBEC3C	0.834387	2.05191	3.65493	0.00585427	0.0972498	-2.0399	1.7831
APOD	1.36986	3.45001	6.53428	0.000141162	0.0148887	1.50405	2.58446
AR	-0.532742	9.38391	-4.39255	0.00201554	0.0577936	-1.61364	0.691239
ARG2	1.5277	6.02795	14.8761	2.3116e-07	0.000362664	7.72022	2.88325
ARHGAP11A	-1.16663	3.86872	-6.18092	0.000209878	0.0169715	1.09442	0.44546
ARHGAP33	-0.997028	4.45885	-4.32079	0.0022282	0.059756	-1.38496	0.501031
ARHGEF17	-0.724152	4.74353	-4.80002	0.0011568	0.0433574	-0.752553	0.605353
ARHGEF2	0.78143	4.97163	6.37733	0.000168037	0.015718	1.21178	1.71883
ARHGEF39	-1.31047	2.88175	-4.34325	0.00215915	0.0586293	-1.13594	0.40319
ARID4A	-0.698077	5.17004	-5.23616	0.000655791	0.0314958	-0.213824	0.616393
ARMC9	0.729602	4.31599	4.49308	0.00175355	0.0535932	-1.14144	1.65818
ARRDC4	-1.05333	5.58915	-10.008	5.60486e-06	0.00247931	4.64798	0.481853
ASF1B	-1.06148	1.93722	-4.35214	0.00213248	0.0581961	-1.04998	0.479141
ASNS	1.27225	7.34146	13.1321	6.3835e-07	0.000643822	6.79208	2.41538
ASNSP1	1.81903	1.89727	7.93094	3.37739e-05	0.00662344	2.64986	3.52844
ASPH	-0.460223	7.42423	-5.14273	0.000738889	0.0328085	-0.526368	0.726874
ASTL	-2.00544	-0.112583	-5.4282	0.000515168	0.0286385	-0.0771658	0.249059
ATAD3B	-0.647364	5.37551	-5.27821	0.000621761	0.0307595	-0.180573	0.638446
ATF3	1.29178	5.11215	10.2679	4.57932e-06	0.00230929	4.84825	2.44829
ATF5	0.769024	5.21812	5.09749	0.000783174	0.0340259	-0.414542	1.70412
ATG9B	-0.837576	4.94231	-6.86845	9.83437e-05	0.0122886	1.77647	0.559583
ATP10A	1.52138	2.6416	4.09327	0.00307765	0.0715914	-1.47527	2.87065
ATP1B1	-0.479462	9.08302	-5.49168	0.000476204	0.0274829	-0.0841221	0.717245
ATP1B3	0.423398	6.87271	3.81961	0.00458359	0.0864315	-2.42265	1.34108
ATP2C2	0.719373	5.45924	6.45939	0.000153346	0.0154661	1.26472	1.64647
ATP6V0E1	0.509499	6.95844	3.7306	0.0052293	0.0920669	-2.5665	1.42356
ATXN1	0.735848	5.41098	5.15054	0.00073152	0.0325838	-0.363896	1.66538
BAG1	0.607924	5.68522	4.29111	0.00232309	0.0614271	-1.60265	1.52406
BANK1	-0.72399	5.60309	-3.92554	0.00392373	0.081916	-2.1284	0.605421
BAZ2A	-0.935058	7.12264	-4.98705	0.000903868	0.0369931	-0.717245	0.523021
BBC3	1.02682	3.34419	4.56428	0.00159031	0.0507073	-0.908526	2.03752
BCAP31P1	-0.842021	2.01233	-3.83183	0.00450172	0.0862474	-1.77094	0.557862
BCAT1	0.70802	4.09341	3.78407	0.00483058	0.0884667	-2.14952	1.63356
BCL11B	1.58799	1.10129	4.25268	0.00245247	0.0630049	-1.1616	3.00629
BDKRB2	2.54405	-0.668472	5.33143	0.000581416	0.0300718	-0.301662	5.83223
BEST1	0.640979	5.23261	5.54898	0.000443774	0.0265512	0.176885	1.55939
BEX2	0.596782	5.43739	4.21269	0.00259531	0.0649748	-1.6915	1.51234
BEX4	0.514591	5.35497	4.24211	0.00248939	0.0634017	-1.6385	1.42859
BFAR	0.424936	5.1866	3.98586	0.00359391	0.0781912	-2.00003	1.34251
BIRC5	-1.55713	4.059	-8.0097	3.13416e-05	0.00647607	2.96718	0.339827
BMS1P2	-0.988263	2.28026	-3.89046	0.00413028	0.0832268	-1.71237	0.504084
BNIP3	-1.23292	9.40997	-9.99398	5.66701e-06	0.00247931	4.58028	0.425455
BNIP3L	-0.610091	7.85018	-6.68705	0.00011947	0.0138202	1.39375	0.655155
BOK	0.457302	6.15999	3.89556	0.00409953	0.0829303	-2.24308	1.37297
BRCA2	-2.27933	3.63314	-5.17612	0.000707948	0.0325073	-0.0770496	0.205994
BRI3	0.692727	6.7998	4.0861	0.00310954	0.0717732	-2.01069	1.61634
BRMS1L	-0.612686	3.84948	-3.77567	0.00489107	0.0889972	-2.11189	0.653978
BTN3A1	1.11895	2.95743	4.43916	0.00188919	0.0554582	-1.03419	2.17189
BUB1	-1.16886	3.11336	-4.89549	0.00101927	0.0399781	-0.419578	0.444771
BUB1B	-1.1513	3.6932	-5.6188	0.000407483	0.0250159	0.442179	0.450218
C16orf45	0.668736	5.06501	4.07214	0.0031726	0.0724871	-1.85511	1.58968
C1orf122	0.761188	5.60511	4.42443	0.00192819	0.0556769	-1.39883	1.69489
C1orf158	2.25816	1.51295	5.12932	0.000751721	0.0332124	-0.0886015	4.78381
C1QTNF3	-0.56227	5.74565	-5.48283	0.000481435	0.0276336	0.0494763	0.677236
C4orf3	-0.445365	7.47716	-4.53486	0.00165569	0.0520674	-1.38223	0.734399
C4orf33	0.523644	4.09071	3.76784	0.00494813	0.0892307	-2.1742	1.43758
C7orf49	-0.55081	6.08926	-4.58542	0.00154504	0.0503832	-1.209	0.682637
C7orf50	0.698999	7.04056	4.87855	0.00104232	0.0403764	-0.876043	1.62338
C7orf55-LUC7L2	1.26858	4.58495	5.19433	0.000691668	0.0321533	-0.208586	2.40925
C9orf172	-0.434974	5.49949	-3.71282	0.00536952	0.0932566	-2.44677	0.739707
C9orf64	0.578241	4.75016	4.46136	0.00183202	0.054676	-1.24548	1.49303
CA9	-2.79827	1.99492	-7.97948	3.22513e-05	0.00647642	2.57088	0.14376
CAB39L	0.524865	5.92563	5.15259	0.000729594	0.0325838	-0.410402	1.4388
CACNA1G	-0.862136	2.58969	-3.96029	0.00372996	0.0795574	-1.65108	0.550137
CALCA	2.9531	-0.307902	6.17899	0.000210341	0.0169715	0.475139	7.74411
CALCRL	-2.19971	-0.34574	-3.90224	0.00405964	0.0825966	-1.6899	0.217681
CALD1	-0.492743	9.38821	-6.00946	0.000255841	0.0184806	0.574799	0.710672
CAMK1D	0.828401	2.8574	4.0949	0.00307045	0.0715914	-1.50847	1.77572
CAMK2B	-0.552855	5.59504	-5.45753	0.000496751	0.0281692	0.0310849	0.68167
CAMK2N2	0.714202	3.2031	3.66815	0.00573962	0.0965235	-2.18452	1.64058
CARS	0.569575	6.57747	4.73768	0.00125739	0.0457229	-1.04096	1.48409
CCDC115	0.435822	4.76685	3.82083	0.00457535	0.0864315	-2.19565	1.35268
CCDC14	-0.79881	9.26367	-7.12969	7.47916e-05	0.0100862	1.87885	0.574823
CCDC159	-0.460859	6.13589	-4.43033	0.00191247	0.0556769	-1.4384	0.726553
CCDC183	-0.628605	5.36101	-5.81232	0.000322764	0.0215992	0.505389	0.646801
CCDC78	-0.585169	5.91667	-3.86979	0.00425737	0.0840948	-2.25127	0.666571
CCDC85A	-0.713515	4.08833	-4.99586	0.000893533	0.0366764	-0.404939	0.609832
CCNA2	-1.06879	3.09252	-5.72356	0.000358954	0.0231435	0.609024	0.476719
CCNB1	-0.47524	5.43665	-3.77276	0.00491215	0.0890336	-2.34644	0.719347
CCNB2	-1.0108	3.33421	-4.57041	0.00157702	0.0507073	-0.883426	0.496271
CCNG1	0.626585	7.99917	5.49657	0.000473338	0.0274829	-0.0758023	1.54391
CCPG1	0.518187	6.83217	4.95036	0.00094831	0.0385883	-0.762278	1.43215
CD24	1.25692	3.56683	5.71933	0.000360788	0.0231561	0.563858	2.38986
CD55	1.16379	4.41708	6.38392	0.000166802	0.015718	1.27083	2.24045
CDC20	-0.900488	3.54529	-3.96834	0.00368653	0.0793947	-1.77152	0.535706
CDC25B	-0.605449	3.56593	-4.03377	0.00335305	0.0750873	-1.68541	0.657267
CDC25C	-1.45208	1.1572	-4.03685	0.00333814	0.0749454	-1.43988	0.365494
CDC45	-1.01378	2.30585	-5.03769	0.00084619	0.0356279	-0.187403	0.495248
CDCA3	-1.29158	2.94383	-5.44409	0.000505101	0.0284466	0.285651	0.408505
CDCA5	-0.579845	3.46343	-3.60813	0.00627998	0.100651	-2.30454	0.669036
CDCA8	-0.596953	3.21713	-3.80039	0.00471544	0.0876486	-1.97779	0.661149
CDHR1	-1.26035	2.9363	-6.15696	0.000215717	0.0170164	1.10769	0.417444
CDK1	-0.840165	5.45402	-6.67999	0.000120388	0.0138202	1.52702	0.55858
CDKN1A	1.15702	6.95571	12.3479	1.05016e-06	0.000823791	6.30055	2.22996
CDKN3	-0.978566	2.85309	-4.16068	0.00279463	0.0678009	-1.39613	0.507484
CEBPB	1.63094	5.44239	10.6628	3.3969e-06	0.00199851	5.1422	3.09714
CEBPG	0.646438	6.54712	6.94381	9.08061e-05	0.0116562	1.73434	1.5653
CENPA	-1.45551	1.1258	-4.02237	0.00340873	0.0756782	-1.45854	0.364627
CENPE	-1.4078	2.97617	-6.35486	0.000172326	0.0157332	1.32212	0.376885
CENPF	-1.26045	4.45489	-7.61808	4.57153e-05	0.00806875	2.58771	0.417414
CENPJ	-0.842271	4.17589	-4.47134	0.00180693	0.0544005	-1.13508	0.557765
CENPU	-0.734603	3.75701	-3.84214	0.00443391	0.0856454	-1.99497	0.600983
CEP55	-1.10673	2.50357	-5.4971	0.000473028	0.0274829	0.362176	0.464346
CEP70	-0.434628	6.1325	-4.56693	0.00158455	0.0507073	-1.24088	0.739884
CEP85	-0.564036	3.82643	-3.86998	0.00425619	0.0840948	-1.96797	0.676407
CHAC1	2.42057	4.37564	18.2042	4.38692e-08	0.000267166	8.67203	5.35384
CHD6	-0.757969	8.07445	-3.66108	0.0058006	0.0968138	-2.71395	0.591328
CHKB	-0.662125	4.54456	-4.3934	0.00201318	0.0577936	-1.3011	0.631947
CHPF	0.414704	6.4533	3.70986	0.00539324	0.0933534	-2.55724	1.33303
CHRD	0.97695	1.61695	3.63361	0.00604426	0.0987679	-2.02259	1.9683
CHST3	1.03425	2.83565	4.16219	0.00278859	0.0677708	-1.4082	2.04805
CIRBP	-0.437117	9.8986	-4.6767	0.00136498	0.0474303	-1.20375	0.738609
CKAP2L	-1.624	2.77325	-7.45919	5.35108e-05	0.0088966	2.39102	0.324434
CLCC1	1.1454	3.31779	3.84117	0.00444026	0.0856509	-1.93997	2.21207
CLGN	1.70773	5.52104	15.9215	1.32448e-07	0.000267166	8.16131	3.26647
CLIC4	1.02263	6.32953	8.68397	1.69127e-05	0.00442235	3.49954	2.03162
CLK2	-0.622344	6.31628	-6.39462	0.000164819	0.015718	1.12883	0.649615
CLSPN	-1.14696	2.10142	-3.72149	0.00530065	0.0926769	-1.9316	0.451575
CLSTN3	-0.622245	6.4315	-6.30176	0.000182943	0.0160444	1.01111	0.649659
CLU	0.933837	4.67463	4.7241	0.00128053	0.0458912	-0.862302	1.91035
CNDP2	0.384897	7.85896	4.09322	0.00307788	0.0715914	-2.055	1.30577
CNPY2	0.492286	6.75955	3.66764	0.005744	0.0965235	-2.64938	1.40667
CNTNAP4	-0.568225	5.75317	-5.23103	0.000660081	0.0315944	-0.282368	0.674446
COG4	-0.460751	6.1829	-4.03676	0.00333857	0.0749454	-2.02641	0.726608
COL1A1	-0.716826	4.17488	-3.87576	0.00422023	0.0840173	-2.00841	0.608434
COLCA2	-1.35564	2.74236	-5.89298	0.00029331	0.0203017	0.815344	0.390761
COPRS	0.686574	4.93148	4.00616	0.00348965	0.0768704	-1.93684	1.60946
COX7A2L	0.546277	6.47827	4.61841	0.00147717	0.0490769	-1.20235	1.46031
CPHL1P	-1.23726	2.14922	-5.78718	0.000332592	0.021985	0.685156	0.424177
CPLX1	-0.586299	4.30007	-3.61808	0.00618677	0.100115	-2.42186	0.666049
CPNE7	-0.707223	6.19287	-6.05869	0.000241608	0.0179553	0.736536	0.612498
CPT1A	-0.819506	7.61423	-6.64215	0.000125438	0.0141592	1.3516	0.566636
CPT1B	-0.645523	4.58542	-4.13874	0.00288355	0.0687766	-1.67816	0.639261
CREG2	-0.849111	2.46507	-3.93198	0.00388701	0.0817952	-1.67688	0.555127
CRIM1	1.03865	2.89116	4.15185	0.00283004	0.0680923	-1.42984	2.0543
CSRNP3	2.23905	1.84289	7.11334	7.60676e-05	0.0101328	1.94693	4.72087
CSTA	1.489	4.10674	7.96925	3.25656e-05	0.00647642	2.92871	2.80694
CTAGE5	0.796378	5.39231	6.11536	0.000226286	0.0174672	0.865061	1.73673
CTH	1.14297	3.23747	6.72791	0.000114309	0.0135634	1.71496	2.20836
CTIF	0.52707	4.80822	3.76561	0.00496451	0.0894118	-2.28547	1.441
CTSL	0.528163	5.69465	4.21719	0.0025788	0.0646761	-1.71289	1.44209
CUL2	0.825905	4.15397	4.76098	0.00121873	0.0447596	-0.743786	1.77265
CYP1A2	-0.958083	3.32119	-4.67792	0.00136272	0.0474303	-0.736586	0.51474
CYP51A1	0.322564	7.71584	3.64994	0.00589812	0.0974239	-2.73315	1.25055
CYSTM1	0.603686	4.79372	3.96573	0.00370057	0.0793947	-1.97979	1.51959
DAP	0.424717	7.06028	3.92289	0.00393896	0.081916	-2.27752	1.34231
DAPK3	0.526864	5.54496	4.56401	0.00159089	0.0507073	-1.19209	1.44079
DARS	-0.545944	7.11562	-3.72226	0.0052946	0.0926769	-2.58338	0.684943
DBF4	-1.04791	3.09757	-4.52919	0.0016686	0.0522409	-0.91088	0.483667
DCP1A	-0.594111	5.31377	-3.77987	0.00486073	0.0889034	-2.31855	0.662453
DDIT3	1.77912	5.67551	8.90761	1.39023e-05	0.0041766	3.73204	3.43217
DDIT4	0.799096	8.09474	6.79699	0.000106132	0.0129188	1.51057	1.74001
DDX20	-0.819534	2.99009	-3.68494	0.00559746	0.0955991	-2.10983	0.566625
DDX5	-0.356285	10.2227	-4.4659	0.00182057	0.0544975	-1.50991	0.781174
DEGS1	0.410898	7.03347	4.37336	0.00207018	0.0579879	-1.59996	1.32951
DENND4B	-0.733707	5.59448	-5.03622	0.000847804	0.0356279	-0.526287	0.601357
DEPDC1	-1.26113	3.43668	-6.23015	0.000198413	0.0169715	1.17587	0.417217
DERL3	-1.06436	1.78684	-4.23658	0.00250891	0.063633	-1.19594	0.478185
DHCR7	0.593728	6.87989	4.54927	0.0016233	0.0515079	-1.33302	1.50914
DHFR	-0.547147	6.07019	-4.45849	0.00183931	0.054676	-1.39025	0.684372
DHRS3	1.18576	2.30887	4.8978	0.00101617	0.0399781	-0.367891	2.27483
DHRS7	0.56091	7.78422	4.70831	0.00130802	0.0466396	-1.15079	1.4752
DIAPH3	-1.21034	2.59103	-6.15874	0.000215279	0.0170164	1.10581	0.432167
DLG4	-0.547582	4.28571	-4.2012	0.00263798	0.0654627	-1.54625	0.684166
DLGAP5	-1.31254	3.32711	-7.24367	6.65263e-05	0.00999876	2.23441	0.402613
DMGDH	1.08051	3.63575	6.46273	0.000152779	0.0154661	1.41601	2.11478
DNAH5	-1.68464	4.39791	-4.52729	0.00167296	0.0522615	-1.05948	0.311081
DNASE2	0.730695	5.96353	5.47445	0.000486448	0.0276962	0.012909	1.65944
DOCK10	-3.63283	-1.3705	-7.18696	7.05052e-05	0.0100559	0.79741	0.0806137
DPY30	0.533619	5.43839	3.78507	0.00482346	0.088451	-2.33651	1.44756
DSG1	-2.07172	0.119836	-4.90949	0.00100063	0.0397997	-0.523182	0.237876
DUSP27	2.62689	0.24604	4.58576	0.00154433	0.0503832	-0.833192	6.17693
DZIP1L	-1.25401	1.23935	-4.15168	0.00283075	0.0680923	-1.29146	0.41928
E2F7	-2.08971	1.39872	-5.11451	0.000766183	0.0337025	-0.125923	0.234928
EBF4	0.702265	2.40139	3.63306	0.00604931	0.0987679	-2.11859	1.62706
ECI1	0.66823	6.83521	3.79584	0.00474729	0.0876486	-2.45627	1.58912
ECSIT	0.477232	5.2916	4.26873	0.0023975	0.0624588	-1.59173	1.39207
ECT2	-0.86013	5.33007	-8.26179	2.4769e-05	0.00546465	3.1608	0.550903
EEF1A1P5	0.743166	3.0974	4.06901	0.00318692	0.0726967	-1.57815	1.67385
EFHC2	0.575146	3.86712	3.6909	0.00554782	0.0950427	-2.25478	1.48983
EGFL7	0.601293	5.61755	3.75932	0.00501097	0.0897904	-2.39663	1.51708
EGR1	1.75062	1.22607	5.21678	0.000672155	0.0316361	-0.00551339	3.36503
EIF1	0.618393	9.11789	4.21021	0.00260448	0.0650561	-1.88222	1.53516
EIF3H	0.432186	7.91373	3.93696	0.0038589	0.0814465	-2.29329	1.34928
EIF4EBP1	0.714556	5.68257	4.67552	0.00136715	0.0474303	-1.04689	1.64098
EIF4EBP3	0.833068	5.28831	4.71333	0.0012992	0.0464423	-0.950909	1.78147
EME2	-0.993985	6.68676	-8.98951	1.29525e-05	0.00397585	3.76549	0.502089
ENC1	0.6379	5.6479	5.49056	0.000476863	0.0274829	0.0611364	1.55606
ENDOD1	-0.425438	7.84253	-4.94486	0.000955173	0.0386448	-0.813014	0.744613
ENO1	-0.711951	11.146	-5.40486	0.000530362	0.028914	-0.204908	0.610494
ENO2	-1.03058	7.19089	-10.8716	2.91183e-06	0.00191989	5.27908	0.489514
ENPP4	-0.529463	6.78859	-5.29758	0.00060674	0.0307067	-0.281013	0.692812
ENTPD2	-0.548601	5.41992	-4.31175	0.00225665	0.0601879	-1.53421	0.683683
EPRS	0.390479	8.35663	4.45431	0.00184997	0.0546861	-1.5212	1.31083
ERBB2	-0.415186	8.54812	-4.81447	0.00113476	0.0428416	-1.00415	0.749923
ERMP1	-1.02637	5.07025	-5.19904	0.00068752	0.032145	-0.24419	0.490942
ERO1A	-0.781619	6.00123	-6.21279	0.000202376	0.0169715	0.938981	0.581714
ESCO2	-1.51589	2.25408	-4.79465	0.00116512	0.0434077	-0.486095	0.349681
ESPN	-0.782931	3.72787	-5.16851	0.000714875	0.0325073	-0.135006	0.581185
ESPNP	-1.14931	2.88979	-6.34264	0.000174708	0.0157332	1.30886	0.45084
ESRP1	0.730674	6.24638	5.55826	0.000438754	0.0263626	0.0976614	1.65941
ESRP2	-0.626099	5.65354	-4.46544	0.00182173	0.0544975	-1.33529	0.647926
ESRRG	-4.96964	-0.722777	-4.09213	0.00308269	0.0715914	-1.51735	0.0319145
ESYT1	0.587658	7.45282	6.43276	0.000157953	0.0157063	1.10093	1.50281
EXO1	-1.31061	1.24887	-4.50864	0.00171639	0.053148	-0.839716	0.403152
EXOSC1	0.536166	4.94205	4.68093	0.0013572	0.0474303	-0.957195	1.45011
EXOSC6	0.421866	5.26542	3.73539	0.00519219	0.0916421	-2.3914	1.33966
F2R	-0.773478	7.18432	-8.56726	1.87652e-05	0.00449093	3.36124	0.585005
FAAH	-0.456016	7.04895	-3.97704	0.00364024	0.078714	-2.18875	0.728997
FAM111B	-0.7905	3.69865	-5.27211	0.000626577	0.0307595	0.00161713	0.578144
FAM129A	1.39073	6.48004	9.76706	6.78711e-06	0.00273811	4.43188	2.62211
FAM210A	1.05871	1.86086	4.25885	0.00243116	0.0627569	-1.17695	2.08307
FAM43A	0.515256	4.40296	4.03326	0.00335553	0.0750873	-1.82392	1.42925
FAM57B	-1.09502	1.48322	-3.64316	0.00595839	0.0979202	-1.98867	0.468131
FAM64A	-1.20074	2.48839	-4.62263	0.00146872	0.0489111	-0.72451	0.435051
FAM72C	-2.08243	0.0580101	-4.22916	0.00253544	0.0637309	-1.26775	0.236117
FAM83A	2.34076	1.13594	5.31074	0.000596752	0.0304737	0.079462	5.06569
FAM83D	-1.50642	3.12008	-6.91255	9.38532e-05	0.0118322	1.90082	0.351984
FAM84A	1.11971	4.55273	8.79188	1.53786e-05	0.00442235	3.6602	2.17303
FANCI	-0.843616	4.79849	-3.75943	0.00501019	0.0897904	-2.27355	0.557245
FARP1	-0.62785	6.62989	-6.61381	0.000129374	0.0142716	1.36278	0.64714
FAT1	0.415525	7.01199	4.13623	0.00289393	0.0688165	-1.95085	1.33378
FAXDC2	-0.811942	3.40525	-4.46846	0.00181415	0.0544975	-1.03778	0.569614
FBRS	-0.568181	6.84087	-6.30629	0.000182009	0.0160444	0.988689	0.674467
FCHSD1	-0.915996	3.74891	-5.86054	0.000304789	0.0207904	0.725354	0.529978
FER1L6	2.38605	-0.298317	4.85217	0.00107935	0.0413018	-0.640157	5.22723
FEZ1	1.65333	0.49376	4.13089	0.00291611	0.0689707	-1.33117	3.14559
FEZF2	1.3628	2.1098	6.00279	0.000257839	0.0184806	0.924062	2.57184
FGF11	-1.91844	-0.26159	-4.59367	0.00152775	0.0501358	-0.91367	0.26454
FGF13	1.52766	4.3242	7.4654	5.31801e-05	0.0088966	2.43626	2.88319
FGFRL1	-0.502167	8.28844	-5.6346	0.000399726	0.0248798	0.104261	0.706045
FIGNL1	-0.530397	5.96021	-3.99255	0.0035592	0.0776753	-2.07007	0.692364
FKBP10	-0.387248	7.94859	-4.25219	0.00245416	0.0630049	-1.81321	0.764587
FN1	0.642594	10.0329	5.94633	0.000275453	0.019447	0.49372	1.56113
FOXD1	1.49196	3.10024	6.40976	0.000162054	0.015718	1.37953	2.81271
FOXM1	-0.72375	4.75047	-5.56994	0.000432521	0.0260991	0.265876	0.605522
FOXO1	0.961237	2.3078	4.1469	0.00285011	0.0683252	-1.36892	1.94698
FOXQ1	1.61429	0.0134372	4.36449	0.00209598	0.0581961	-1.09305	3.0616
FRAT1	0.848137	3.30219	4.45402	0.00185071	0.0546861	-1.05774	1.80017
FRAT2	0.545781	4.75555	3.90576	0.00403881	0.0825297	-2.06518	1.45981
FRS2	-0.808822	5.35006	-3.91851	0.00396421	0.0821345	-2.10704	0.570848
FRYL	-0.440512	6.04272	-3.61701	0.00619673	0.100115	-2.65686	0.736873
FSCN2	-0.582948	4.10421	-4.04959	0.00327734	0.0739234	-1.7422	0.667598
FTH1	0.745469	10.781	4.49726	0.0017435	0.0535932	-1.46682	1.67652
GABRA2	-2.40399	0.291848	-5.28681	0.000615045	0.0307595	-0.129207	0.188941
GADD45A	1.20642	4.4164	6.8463	0.000100688	0.0124712	1.78508	2.30764
GALNT12	1.38597	1.45614	3.75279	0.00505975	0.0903207	-1.84	2.61348
GALNT3	-0.331245	8.82623	-3.99295	0.00355712	0.0776753	-2.21003	0.79485
GAPDH	-0.759087	12.3163	-5.19367	0.000692251	0.0321533	-0.485938	0.59087
GARS	0.618171	7.16994	5.28141	0.000619252	0.0307595	-0.333134	1.53493
GAS2L1	0.495761	6.2155	4.54267	0.00163804	0.0516275	-1.28739	1.41006
GBE1	-0.620067	5.47625	-5.64752	0.000393501	0.0246944	0.287308	0.650641
GCLC	-0.380817	7.64895	-3.77386	0.00490417	0.0890064	-2.53134	0.768002
GCN1	-0.699527	7.76862	-5.16277	0.000720147	0.0325838	-0.507645	0.615774
GDF11	0.800972	5.77497	7.80907	3.79582e-05	0.00732311	2.69254	1.74227
GDF15	1.71317	7.89179	14.091	3.59949e-07	0.000462044	7.35352	3.27879
GEN1	-1.38546	3.91112	-5.30933	0.000597819	0.0304737	0.0402403	0.382768
GGA3	-0.483203	5.19164	-3.79147	0.00477805	0.0879691	-2.28773	0.715388
GMDS	0.830993	4.33335	4.3867	0.00203203	0.0578403	-1.29518	1.77891
GOLGA8A	-1.2303	7.0178	-7.08666	7.82013e-05	0.010286	1.87987	0.426229
GOT1	0.617399	6.07999	5.42166	0.000519379	0.0287593	-0.066159	1.53411
GPI	-0.768387	9.83269	-9.34995	9.54571e-06	0.00329208	4.03952	0.587073
GPNMB	1.39765	5.00248	10.3988	4.14307e-06	0.00225001	4.94418	2.63473
GPR1	4.13548	-0.38534	6.61428	0.000129308	0.0142716	0.628633	17.5753
GPR26	-2.05134	0.0952342	-5.59774	0.000418074	0.025555	0.129437	0.24126
GPRASP1	-4.59357	-0.557379	-3.79564	0.00474867	0.0876486	-1.84571	0.0414189
GPRC5C	0.648413	4.23546	4.24646	0.0024741	0.0632429	-1.48499	1.56744
GPSM2	-0.988841	3.20969	-3.88918	0.00413804	0.0832268	-1.83596	0.503882
GPT	-0.990782	4.13569	-6.53342	0.000141295	0.0148887	1.47085	0.503205
GPT2	0.781584	6.85177	5.27461	0.000624603	0.0307595	-0.321647	1.71902
GPX8	1.40529	3.83285	9.29123	1.00255e-05	0.00329208	4.05329	2.6487
GRAMD1A	-0.559757	5.25594	-3.64253	0.00596398	0.0979202	-2.52366	0.678417
GRAMD1C	-0.619399	4.74264	-3.99739	0.00353431	0.0773712	-1.91167	0.650942
GRAMD4	-0.801265	5.74793	-3.77118	0.00492371	0.0890336	-2.37962	0.573846
GS1-358P8.4	-0.581935	5.78135	-4.55036	0.00162088	0.0515079	-1.22748	0.668067
GSG1L	1.2152	0.562305	3.73718	0.00517842	0.0915136	-1.82994	2.32174
GSTA1	0.948544	5.42726	5.37544	0.000550205	0.0291342	-0.0660054	1.92992
GTF2IRD1	0.614876	5.08583	3.98144	0.00361706	0.0785736	-1.99391	1.53143
GTPBP2	0.697763	6.43855	7.6994	4.22169e-05	0.0075456	2.54349	1.62199
GTSE1	-1.10292	2.7309	-5.58767	0.000423245	0.025649	0.46376	0.465575
HABP4	0.636259	4.60754	4.77156	0.00120161	0.0444154	-0.789787	1.55429
HACD2	-0.413905	7.70732	-4.17098	0.00275389	0.0675086	-1.92764	0.750589
HCCS	0.586614	4.62647	4.48826	0.00176525	0.0536531	-1.19108	1.50172
HDAC10	-0.683311	6.20295	-6.25947	0.000191911	0.016727	0.977635	0.622734
HEATR5B	-0.413926	6.21236	-4.0783	0.00314458	0.0721975	-1.967	0.750578
HEG1	1.12895	1.49297	3.6768	0.00566593	0.096365	-1.95017	2.18699
HERPUD1	0.478966	6.97095	4.72729	0.00127505	0.045811	-1.08455	1.39374
HES6	0.668109	6.35431	4.43355	0.00190392	0.0556592	-1.45813	1.58899
HGS	-0.515917	4.79242	-3.6715	0.00571094	0.0965235	-2.41625	0.699348
HID1	-0.339596	7.5171	-3.88825	0.00414366	0.0832268	-2.35055	0.790263
HIST2H4A	0.50229	5.48465	3.66894	0.00573281	0.0965235	-2.52104	1.41646
HJURP	-1.12093	2.92465	-4.25587	0.00244142	0.0629067	-1.26756	0.459796
HK2	-0.724526	5.69799	-6.78347	0.00010768	0.0129953	1.6223	0.605196
HMGCS2	-1.66544	6.38368	-16.073	1.22528e-07	0.000267166	8.30528	0.315249
HMMR	-1.42956	3.175	-7.22859	6.75596e-05	0.00999876	2.21353	0.371243
HNRNPH1	-0.424656	8.32462	-3.81623	0.00460649	0.0864315	-2.47952	0.745016
HOXB9	1.51961	3.53281	9.30254	9.93105e-06	0.00329208	4.03387	2.86714
HPS1	0.660493	4.00458	5.09412	0.000786582	0.0340692	-0.276043	1.58062
HRK	2.99675	0.95013	6.56697	0.00013618	0.0146783	1.21498	7.98198
HS1BP3	0.500395	4.89768	3.69893	0.00548184	0.0943946	-2.39978	1.4146
HSF4	-0.569259	4.19481	-3.8343	0.00448543	0.0860576	-2.07723	0.673963
HSPA6	2.8654	0.890158	7.2347	6.71384e-05	0.00999876	1.72808	7.28737
HSPA9	0.326522	7.29719	3.61699	0.00619694	0.100115	-2.76624	1.25399
HSPD1	0.479111	8.93868	4.4967	0.00174482	0.0535932	-1.45938	1.39388
HTR5A	-5.39477	-2.25467	-11.5085	1.84876e-06	0.00137392	2.27467	0.0237691
HTRA1	0.965954	4.38976	3.96727	0.00369226	0.0793947	-1.91749	1.95335
HYI	4.26432	0.691611	3.74019	0.0051553	0.0913336	-1.8342	19.2171
IARS	0.48351	6.69213	4.42628	0.00192323	0.0556769	-1.49789	1.39814
IDH1	0.521409	9.03245	6.33113	0.000176984	0.0157332	0.967552	1.43536
IDUA	-0.643233	4.23948	-3.83533	0.00447862	0.0860576	-2.08064	0.640277
IER5	0.851909	2.44324	4.4538	0.00185127	0.0546861	-0.961868	1.80489
IER5L	0.988541	3.9503	5.83916	0.000312618	0.0210367	0.672238	1.98418
IFI35	0.900081	3.85316	4.82889	0.00111321	0.0422879	-0.611211	1.86617
IGFLR1	-1.0434	2.19053	-3.73313	0.00520969	0.0918362	-1.92622	0.485184
IL17RD	-0.616978	3.92902	-3.92759	0.003912	0.081916	-1.8963	0.652035
IL18BP	-0.728886	2.87566	-3.82374	0.00455574	0.0864315	-1.89047	0.60337
IL1RN	-0.940143	4.94341	-6.37117	0.000169202	0.015718	1.22015	0.521181
IL36RN	-1.01632	2.44712	-4.16524	0.00277652	0.0676677	-1.3428	0.494377
INPPL1	-0.839372	7.78079	-5.6558	0.000389571	0.0245772	0.145733	0.558887
INSIG1	0.578133	6.82016	6.12821	0.000222964	0.0174672	0.769763	1.49292
INTS8	-0.479387	6.29745	-4.57771	0.00156139	0.0506825	-1.23953	0.717282
INTU	-0.438669	5.98501	-3.64401	0.00595079	0.0979202	-2.60881	0.737815
IPO8	-0.600928	6.50603	-3.67407	0.00568902	0.096365	-2.60974	0.65933
IQGAP3	-1.93607	1.76472	-7.2364	6.70222e-05	0.00999876	1.99788	0.261327
ISCA2	0.516626	4.76616	3.81709	0.00460064	0.0864315	-2.20119	1.43061
ISCU	0.63328	6.52737	5.12832	0.00075269	0.0332124	-0.495244	1.55109
ITGAV	-0.539339	6.51187	-3.61142	0.006249	0.100552	-2.70864	0.688086
ITM2C	0.543949	6.77085	6.02454	0.000251385	0.0184806	0.645975	1.45796
JAG1	-0.534325	7.09956	-3.61074	0.0062554	0.100552	-2.75627	0.690482
JDP2	0.975411	3.92837	5.01038	0.000876781	0.036371	-0.376213	1.9662
JUND	0.664785	6.94347	4.31095	0.00225918	0.0601879	-1.6856	1.58533
KALRN	-1.18172	4.3871	-4.77449	0.00119691	0.0443578	-0.730061	0.440825
KAT2A	-0.484074	6.76565	-5.00185	0.000886583	0.0364972	-0.680655	0.714956
KAT7	-0.677941	5.06796	-4.86632	0.00105932	0.0407563	-0.702336	0.625057
KCMF1	0.582541	5.53637	4.35711	0.0021177	0.0581961	-1.49023	1.49748
KCND3	0.743496	5.11955	6.06757	0.000239133	0.0179553	0.83241	1.67423
KCNG1	0.684899	3.20704	4.35593	0.00212121	0.0581961	-1.18384	1.60759
KCNK1	0.587184	4.25286	4.75507	0.00122841	0.0449355	-0.766369	1.50231
KCTD12	-0.517718	5.14241	-4.39173	0.00201786	0.0577936	-1.38577	0.698476
KIAA0895L	-0.509677	5.61193	-3.93057	0.00389501	0.0818416	-2.12536	0.70238
KIF18B	-1.34325	2.10792	-4.36148	0.00210482	0.0581961	-1.04362	0.394132
KIF20A	-1.16466	3.19931	-3.89426	0.00410732	0.0829691	-1.82112	0.44607
KIF20B	-0.570654	4.12901	-4.16447	0.00277955	0.0676677	-1.57718	0.673311
KIF2C	-0.617203	3.57845	-3.87241	0.00424102	0.0840948	-1.92503	0.651933
KIF4A	-1.37097	3.35089	-7.78375	3.88975e-05	0.00732311	2.7414	0.386632
KIFC1	-0.992219	3.40028	-4.13237	0.00290994	0.0689402	-1.50934	0.502704
KISS1R	-1.32842	1.29153	-3.80077	0.00471281	0.0876486	-1.75823	0.398204
KLF10	-0.780886	5.03816	-6.33861	0.000175501	0.0157332	1.17082	0.582009
KLF15	0.932227	3.59878	5.18397	0.000700875	0.032341	-0.110667	1.90822
KLF4	0.975963	4.22737	7.08085	7.86751e-05	0.010286	2.04515	1.96695
KLHL17	-0.419587	5.8641	-3.75581	0.00503714	0.0901451	-2.42273	0.747639
KLK2	-0.766285	5.0451	-6.41265	0.000161534	0.015718	1.2557	0.58793
KLK3	-0.729822	8.7554	-6.6355	0.00012635	0.0141592	1.32474	0.602978
KLKB1	1.65641	0.408003	3.88436	0.00416736	0.0833471	-1.64272	3.15232
KNL1	-1.46328	3.2631	-4.631	0.00145211	0.0487026	-0.780291	0.362668
KRT10	0.775297	5.5518	4.91624	0.000991784	0.0395593	-0.697022	1.71154
KRT19	-1.73218	2.88003	-5.92175	0.000283529	0.019819	0.847487	0.300996
LAMA5	-0.75896	7.52165	-6.07762	0.000236366	0.0178652	0.68267	0.590922
LAMB1	1.89986	1.79538	4.43598	0.00189753	0.0555873	-0.934958	3.73177
LAMP3	3.06455	1.4469	9.50486	8.39759e-06	0.00312037	3.39527	8.36604
LARP6	0.829092	4.79576	5.40714	0.000528856	0.028914	0.0406687	1.77657
LCN12	-1.37255	2.45187	-6.4389	0.000156878	0.0157063	1.3901	0.386209
LCN2	5.25493	-1.52592	8.40684	2.16881e-05	0.00493928	1.39173	38.1848
LDHA	-1.39454	9.04831	-17.0516	7.53082e-08	0.000267166	8.84421	0.380365
LENG8	-0.342486	7.5477	-3.61817	0.00618602	0.100115	-2.7704	0.788681
LINC00675	-2.33746	0.258469	-4.90644	0.00100466	0.0398476	-0.512386	0.197859
LMNB1	-0.620341	5.35047	-5.97132	0.000267498	0.0189803	0.702116	0.650517
LMNTD2	-0.867562	4.77865	-6.11027	0.000227618	0.0174672	0.928624	0.548072
LMX1B	0.536292	4.35443	3.86221	0.004305	0.084192	-2.07306	1.45024
LONP1	0.419517	7.46589	4.19372	0.00266619	0.0659562	-1.89219	1.33748
LPAR3	0.668316	5.19578	5.65511	0.000389894	0.0245772	0.315741	1.58922
LRRC14B	-1.76117	0.646792	-5.04152	0.00084199	0.0356279	-0.285257	0.295009
LRRC24	0.922545	2.71828	3.66649	0.00575389	0.0965235	-2.1129	1.89546
LSM10	0.674812	4.91095	4.26882	0.0023972	0.0624588	-1.54471	1.59639
LUC7L3	-0.415879	8.11048	-4.28002	0.00235965	0.0620451	-1.77449	0.749563
MAFB	-0.458447	5.49056	-4.45893	0.00183818	0.054676	-1.32937	0.727769
MAL2	0.321496	7.2604	3.88216	0.00418082	0.0834982	-2.353	1.24963
MAMDC4	-0.899453	3.73726	-3.86856	0.00426507	0.08411	-1.94806	0.53609
MAN1A1	1.44803	1.02212	4.73904	0.0012551	0.0457229	-0.566505	2.72835
MANEA	-0.832973	8.30261	-6.52535	0.000142558	0.0149105	1.20012	0.561371
MAP1LC3B	0.500749	5.13968	3.74052	0.0051528	0.0913336	-2.36751	1.41495
MAP3K14	-0.662415	5.08391	-5.07264	0.000808715	0.0347084	-0.423344	0.63182
MAPK15	-1.08513	3.74401	-6.22507	0.000199563	0.0169715	1.15183	0.47135
MAPT	-0.512139	6.22284	-4.27543	0.00237496	0.0621008	-1.67306	0.701182
MARS	0.445559	7.59461	4.27642	0.00237164	0.0621008	-1.77411	1.36184
MAST1	-1.47922	2.1891	-4.23623	0.00251017	0.063633	-1.2147	0.358682
MAT2A	-0.432546	9.28655	-4.82272	0.00112238	0.0424879	-0.994077	0.740953
MBD1	-0.577354	5.987	-5.06174	0.000820211	0.0348837	-0.533319	0.670192
MCM10	-1.10903	1.71954	-4.34042	0.00216772	0.0587489	-1.05583	0.463605
MCRIP1	0.755797	4.12042	3.92401	0.00393253	0.081916	-1.94293	1.68856
MDK	0.595914	7.9812	3.89767	0.00408691	0.0828446	-2.35411	1.51143
MDM2	0.436419	7.09107	3.71388	0.00536103	0.0932566	-2.60185	1.35324
ME1	0.508322	6.07425	5.2984	0.00060611	0.0307067	-0.228322	1.4224
MELK	-0.642644	3.1073	-3.70556	0.0054279	0.0938089	-2.10119	0.640538
METRNL	0.815969	3.73787	3.86243	0.00430364	0.084192	-1.97505	1.76048
MEX3D	0.57539	5.07799	4.82829	0.0011141	0.0422879	-0.767262	1.49008
MICAL2	-0.576742	6.09868	-3.8595	0.00432219	0.0844111	-2.2863	0.670476
MICAL3	-0.69377	6.57607	-3.91929	0.00395971	0.0821345	-2.2367	0.618236
MICALL1	0.49119	4.92008	4.02909	0.0033758	0.0751163	-1.90141	1.4056
MICALL2	-0.577851	5.18121	-3.95246	0.00377271	0.0803479	-2.03979	0.669961
MID1IP1	0.643032	7.99014	5.79941	0.000327772	0.0218308	0.314501	1.56161
MINK1	-0.384651	7.05132	-3.72566	0.00526783	0.0925147	-2.57624	0.765964
MKI67	-1.44601	4.97318	-8.42198	2.13918e-05	0.00493928	3.32903	0.367035
MLKL	1.14813	2.16823	4.86046	0.00106756	0.0409619	-0.408463	2.21627
MLLT6	-0.628068	7.5579	-3.97759	0.0036373	0.078714	-2.21085	0.647042
MLPH	0.704348	6.91333	7.14987	7.32497e-05	0.0100862	1.93929	1.62941
MOCOS	1.29051	5.35978	6.11311	0.000226874	0.0174672	0.869187	2.44615
MORC3	-0.707316	6.31927	-4.57253	0.00157247	0.0507073	-1.24615	0.612458
MPI	-0.549878	7.18932	-5.09982	0.00078082	0.0340259	-0.572857	0.683078
MPST	0.690348	5.89028	4.37674	0.00206046	0.0578403	-1.4972	1.61367
MR1	0.509147	4.1088	3.60833	0.00627808	0.100651	-2.42039	1.42321
MROH1	-0.771041	5.49203	-5.93029	0.000280695	0.0197184	0.641134	0.585994
MSH5	-0.630787	4.74901	-3.67547	0.00567713	0.096365	-2.40113	0.645824
MST1	-0.638255	4.78705	-4.66112	0.00139404	0.0476251	-0.953751	0.642489
MTATP6P1	0.349637	6.95942	3.66467	0.00576953	0.0965235	-2.66899	1.27424
MT-CO2	-0.900397	11.5972	-7.15768	7.26619e-05	0.0100862	1.90514	0.535739
MT-CYB	-0.805177	11.8587	-9.33166	9.69237e-06	0.00329208	4.02186	0.572292
MTHFD1L	0.703922	3.80911	3.66981	0.00572535	0.0965235	-2.27719	1.62893
MTHFD2	1.21691	6.48947	8.75674	1.58605e-05	0.00442235	3.55962	2.32448
MT-ND1	0.918556	11.9324	10.181	4.89706e-06	0.00238436	4.72902	1.89022
MT-ND2	0.541959	11.5975	6.24969	0.000194053	0.01681	0.862698	1.45595
MTND2P28	1.08395	2.77905	3.86268	0.00430205	0.084192	-1.83124	2.11983
MT-ND4	-0.315941	12.7959	-3.81926	0.00458596	0.0864315	-2.4805	0.803327
MTND4P20	-0.799426	2.8362	-4.111	0.00300034	0.0702568	-1.46876	0.574578
MT-ND5	-0.758014	11.2692	-6.33022	0.000177166	0.0157332	0.959861	0.59131
MT-ND6	-0.94127	9.69348	-7.40916	5.62607e-05	0.00913104	2.1787	0.520774
MVB12A	0.560424	4.9672	4.33638	0.00218001	0.0588562	-1.4533	1.4747
MXRA8	-0.678314	7.62347	-6.91889	9.32261e-05	0.0118322	1.66319	0.624895
MYBL2	-1.31356	3.31135	-7.12867	7.48711e-05	0.0100862	2.1215	0.402328
MYEF2	-0.456797	6.16105	-3.76374	0.00497826	0.0894313	-2.4411	0.728602
MYO15B	-1.32575	5.47505	-7.99946	3.16465e-05	0.00647607	2.90873	0.398943
MYO6	-0.447865	8.24113	-4.48827	0.00176523	0.0536531	-1.4697	0.733127
NAIP	-0.339847	7.04106	-3.9071	0.00403092	0.0825161	-2.2964	0.790125
NAMPT	-1.58369	8.87758	-16.7994	8.51507e-08	0.000267166	8.7294	0.333628
NANOS1	1.48746	2.2446	6.40232	0.000163407	0.015718	1.34961	2.80395
NARS	0.376888	7.87114	4.12694	0.00293261	0.0692449	-2.00432	1.29854
NAV1	-0.749658	5.17179	-3.88871	0.00414085	0.0832268	-2.1312	0.594745
NBEAL2	-0.671625	5.15392	-5.52202	0.000458721	0.027101	0.15998	0.627799
NBEAP1	-0.682069	3.66552	-3.83425	0.00448572	0.0860576	-1.99386	0.623271
NCAM2	-0.501226	9.36721	-4.87452	0.00104788	0.0404266	-0.921683	0.706506
NCAPH	-1.47276	2.83814	-6.37494	0.000168489	0.015718	1.34098	0.360291
NDC80	-1.11583	2.60642	-5.02621	0.000858906	0.0357751	-0.213825	0.461427
NDOR1	-1.29093	2.65539	-6.18203	0.000209611	0.0169715	1.13209	0.408688
NDRG1	-0.612518	8.35477	-7.52367	5.01831e-05	0.00864128	2.30323	0.654054
NDST2	-0.477827	5.16217	-3.90686	0.0040323	0.0825161	-2.10829	0.718058
NDUFA4L2	-0.947069	5.8237	-8.58302	1.85024e-05	0.00449093	3.43554	0.518685
NDUFA5	0.517154	5.88964	3.64039	0.00598318	0.0981214	-2.60927	1.43113
NDUFAF4	0.616515	6.02871	4.18784	0.00268857	0.0662523	-1.78931	1.53317
NEDD9	-0.450439	5.16557	-3.65389	0.00586339	0.0972867	-2.49656	0.73182
NEIL3	-1.42931	0.358655	-4.05745	0.00324041	0.0734424	-1.434	0.371309
NEK2	-1.33957	2.74773	-7.12696	7.50033e-05	0.0100862	2.08942	0.395139
NELFCD	-0.732373	4.71078	-5.62793	0.00040298	0.0249565	0.343511	0.601913
NEMF	-0.444784	6.26025	-4.75994	0.00122043	0.0447596	-0.977545	0.734694
NETO1	-0.452414	7.99184	-3.8284	0.00452453	0.086333	-2.45591	0.730819
NEURL1B	-0.705554	3.56438	-4.15707	0.00280903	0.0679169	-1.50364	0.613207
NEURL4	-0.43042	5.1287	-3.71589	0.00534504	0.093233	-2.39659	0.742046
NFE2L3	-0.674656	4.63552	-3.944	0.00381949	0.0810703	-1.97464	0.626482
NFIL3	0.890205	3.98761	5.25311	0.00064184	0.0310369	-0.0650259	1.85344
NINJ1	0.565338	5.91855	3.96482	0.00370548	0.0793947	-2.11375	1.47973
NOX5	-0.805471	3.57416	-3.7535	0.00505442	0.0903207	-2.09771	0.572175
NPIPB6	0.775486	2.48369	3.64699	0.00592427	0.0976087	-2.10925	1.71177
NPM1P17	-4.00516	-1.33897	-4.0824	0.00312609	0.0718898	-1.56464	0.062277
NRBP2	-1.01409	5.10226	-5.78565	0.000333201	0.021985	0.505099	0.495141
NRF1	0.710325	4.605	5.40805	0.000528253	0.028914	0.0622295	1.63617
NTN3	-1.29291	2.59507	-4.73371	0.00126411	0.0457229	-0.584934	0.408127
NUAK2	-0.795318	3.8578	-5.22671	0.000663716	0.0316361	-0.0735368	0.576216
NUF2	-1.23843	2.47809	-4.63683	0.00144068	0.0485499	-0.704615	0.423835
NUPR1	1.21287	8.06946	9.3973	9.1773e-06	0.00329208	4.08399	2.31798
NUSAP1	-1.29343	2.93864	-4.35714	0.00211762	0.0581961	-1.12338	0.407981
OBSL1	0.880525	4.01791	4.70127	0.00132047	0.0467294	-0.807553	1.84105
OR51E1	-0.642817	3.59515	-3.81748	0.00459798	0.0864315	-2.00907	0.640461
ORAI1	0.803513	3.21238	4.65965	0.00139681	0.0476251	-0.763913	1.74535
ORAI2	0.562171	5.53194	3.90776	0.00402698	0.0825161	-2.15993	1.47649
P4HA1	-0.554744	8.49446	-6.46861	0.000151786	0.0154661	1.131	0.680778
PAN2	-0.622404	6.63824	-6.20236	0.000204798	0.0169715	0.878033	0.649588
PARN	0.42047	5.44838	3.86252	0.00430307	0.084192	-2.21913	1.33836
PBK	-0.762384	3.13847	-4.66346	0.00138963	0.0476251	-0.73913	0.589522
PBX2	-0.739783	6.07667	-5.74008	0.000351895	0.0227925	0.350882	0.598829
PCCA	0.527276	5.06551	3.82229	0.00456548	0.0864315	-2.23274	1.44121
PCDH19	-1.47117	1.70897	-4.89001	0.00102666	0.0401116	-0.364218	0.36069
PCK2	1.55902	6.51949	12.8706	7.51315e-07	0.000663035	6.62572	2.94654
PCLO	1.05038	3.51427	4.24567	0.00247687	0.0632429	-1.37879	2.07107
PCSK1N	1.21665	3.19996	5.40948	0.000527312	0.028914	0.214335	2.32407
PCYT2	0.605246	5.52496	5.36549	0.000557098	0.0291342	-0.090436	1.52124
PDGFB	-0.58369	5.2378	-4.38175	0.00204612	0.0578403	-1.41039	0.667255
PDK1	-1.11513	6.53288	-8.36877	2.24535e-05	0.00503244	3.20418	0.461648
PDLIM1	0.565253	5.27589	3.96583	0.00370003	0.0793947	-2.04137	1.47965
PFKFB3	-0.947467	4.27512	-5.47819	0.000484204	0.02768	0.206451	0.518542
PFKFB4	-0.960797	4.94377	-5.76781	0.000340387	0.0222715	0.498194	0.513773
PFKL	-0.622494	8.20866	-5.87359	0.000300112	0.0206711	0.410124	0.649547
PFKP	-1.20214	7.95333	-11.0297	2.59585e-06	0.00183267	5.38796	0.43463
PGAM1	-0.69061	9.56003	-6.73521	0.000113414	0.0135634	1.43729	0.619592
PGGHG	-0.678311	4.80514	-5.25454	0.000640677	0.0310369	-0.148413	0.624896
PGK1	-1.53387	8.54782	-8.45371	2.07852e-05	0.00489145	3.23216	0.345349
PGM2	-0.394441	6.22426	-3.81863	0.00459022	0.0864315	-2.36322	0.760784
PGR	-1.02513	7.6782	-5.23801	0.000654257	0.0314958	-0.397457	0.491365
PHF20L1	-0.531986	5.27826	-4.06029	0.00322717	0.0732598	-1.89045	0.691602
PHLDA1	-0.775009	6.02068	-8.09687	2.8873e-05	0.00627211	2.96659	0.584385
PHLDA3	0.91238	5.5295	6.46562	0.000152289	0.0154661	1.26715	1.88215
PHYH	0.446904	6.38774	3.81582	0.00460927	0.0864315	-2.38744	1.36311
PIAS2	-0.975785	6.14143	-6.58903	0.000132927	0.0144379	1.37152	0.508463
PIF1	-1.65471	1.166	-4.68371	0.00135211	0.0473742	-0.63366	0.317602
PIK3R1	-0.678153	7.25783	-3.64828	0.00591281	0.0975338	-2.70448	0.624965
PKIG	0.533298	4.97312	4.20932	0.00260777	0.0650561	-1.64027	1.44723
PKM	-0.732324	11.1057	-7.52789	4.99733e-05	0.00864128	2.30067	0.601934
PLA2G2A	0.540221	7.47633	4.02984	0.00337214	0.0751163	-2.1395	1.4542
PLA2G4D	-2.08933	2.10045	-9.17358	1.10694e-05	0.00354012	3.49954	0.23499
PLCG1	-0.513633	6.68121	-3.67023	0.00572183	0.0965235	-2.63197	0.700456
PLEC	-0.594793	8.2783	-4.33854	0.00217344	0.0587911	-1.68888	0.66214
PLEK2	0.809751	3.04768	3.94322	0.00382386	0.0810703	-1.75356	1.75291
PLEKHA2	-0.811133	5.01809	-4.67081	0.00137589	0.0475002	-0.96561	0.569934
PLEKHG4	-0.415058	6.47518	-3.88713	0.00415049	0.0832457	-2.28062	0.749989
PLEKHN1	-0.635605	4.87893	-5.16729	0.00071599	0.0325073	-0.273386	0.643671
PLIN4	1.08161	2.11059	5.03723	0.000846699	0.0356279	-0.186046	2.1164
PLK1	-0.788585	3.64135	-4.49326	0.00175313	0.0535932	-1.03432	0.578912
PLK2	-0.831456	5.02671	-4.36089	0.00210654	0.0581961	-1.4089	0.561962
PLK4	-1.27056	2.53978	-6.11781	0.000225648	0.0174672	1.05979	0.414499
PLOD1	-0.333847	7.84262	-3.7746	0.00489884	0.0890064	-2.53699	0.793418
PLOD2	-2.23647	4.55173	-9.15109	1.12823e-05	0.00354012	3.95607	0.212205
PLPP2	0.468334	5.59706	3.7914	0.00477849	0.0879691	-2.34519	1.38351
PLPP3	1.11995	3.3733	5.00899	0.000878366	0.036371	-0.313124	2.1734
PMAIP1	1.61975	1.78102	5.98959	0.000261843	0.0186729	0.882053	3.07323
PODXL	-0.698413	5.49813	-5.39298	0.000538279	0.0290059	-0.0413374	0.61625
POLQ	-1.22717	3.79745	-5.2184	0.000670769	0.0316361	-0.0687194	0.427154
POLR3A	0.589837	5.26439	3.64994	0.00589814	0.0974239	-2.52309	1.50508
POMZP3	0.607909	3.99614	3.96289	0.0037159	0.0793947	-1.86612	1.52405
PPARG	2.54353	0.0218004	4.94739	0.000952011	0.0386276	-0.485151	5.83013
PPDPF	0.564226	8.51202	3.70227	0.00545454	0.0940392	-2.65738	1.47859
PPFIA4	-2.50889	4.38192	-16.0487	1.24058e-07	0.000267166	7.7786	0.17569
PPIC	0.837859	4.11353	4.79949	0.00115763	0.0433574	-0.685487	1.7874
PPP1R12A	-0.806896	7.04539	-3.66028	0.00580757	0.0968157	-2.67056	0.57161
PPP1R14C	0.704932	3.9676	4.54502	0.00163278	0.0516275	-1.01923	1.63007
PPP2R1B	-0.601653	5.33751	-4.66507	0.0013866	0.0476251	-1.01559	0.658999
PRC1	-0.647373	5.15199	-3.77699	0.0048815	0.0889378	-2.30152	0.638442
PRKACB	-0.588729	10.1581	-4.52275	0.00168343	0.0524725	-1.42667	0.664929
PRNP	0.39891	6.26813	4.09247	0.0030812	0.0715914	-1.95513	1.31851
PROSER2	1.3116	2.4799	4.60546	0.00150341	0.0497147	-0.75824	2.48216
PRRC2C	-0.781724	6.26729	-7.18951	7.03208e-05	0.0100559	2.02682	0.581671
PRSS1	3.22425	3.84794	12.7195	8.26611e-07	0.000686573	6.14996	9.34537
PRSS2	1.95753	0.118828	4.65632	0.00140312	0.0476251	-0.759468	3.88398
PRSS53	-1.02886	2.59447	-3.8433	0.00442636	0.0856167	-1.81617	0.490097
PSAT1	1.36554	8.14909	15.6254	1.54522e-07	0.000272731	8.16809	2.57673
PSME4	0.529495	5.95293	3.94591	0.00380889	0.0809962	-2.1459	1.44342
PSPH	0.664856	5.59948	4.72955	0.00127118	0.0457885	-0.962455	1.58541
PTCD3	-0.46412	6.06967	-4.1842	0.00270254	0.0664806	-1.79443	0.724913
PTGER3	0.95217	2.22976	4.77748	0.00119213	0.0442972	-0.518195	1.93478
PTGS1	-1.12236	0.549067	-3.64982	0.00589925	0.0974239	-1.94445	0.459342
PTPDC1	1.06857	5.0311	5.31841	0.000591018	0.0304568	-0.0986402	2.09735
PTPMT1	0.546563	6.05717	4.60885	0.0014965	0.0496022	-1.17764	1.4606
PTPN9	0.696868	5.2119	5.26835	0.000629568	0.0307595	-0.186062	1.62098
PTPRN	-2.11002	0.744883	-4.02862	0.0033781	0.0751163	-1.45791	0.231644
PTPRR	1.11081	3.87328	6.69067	0.000119002	0.0138202	1.6517	2.15968
PTPRT	-0.806502	5.65563	-3.71353	0.00536384	0.0932566	-2.45769	0.571767
PTPRU	0.573285	5.47488	4.23107	0.00252857	0.0637309	-1.66868	1.48791
PTTG1	-0.897501	3.66871	-4.60294	0.00150859	0.0497693	-0.883066	0.536816
RAB20	0.752082	3.68477	4.32013	0.00223027	0.059756	-1.29826	1.68422
RAB39B	0.520765	4.33246	3.99826	0.00352985	0.0773712	-1.86556	1.43472
RAB3IL1	0.968793	3.23175	3.96274	0.00371671	0.0793947	-1.75005	1.9572
RAB6B	-0.471675	6.67184	-4.91746	0.000990195	0.0395593	-0.790371	0.721127
RACGAP1	-0.538876	4.84593	-4.34801	0.00214484	0.0583527	-1.41073	0.688307
RALGDS	-0.471035	6.91446	-4.68538	0.00134907	0.0473742	-1.13496	0.721447
RAPGEFL1	-0.503503	3.90003	-3.67375	0.00569181	0.096365	-2.27647	0.705392
RASL11B	-0.855536	2.70855	-3.91801	0.00396712	0.0821345	-1.72738	0.55266
RBP5	-0.903826	2.0263	-4.12101	0.00295763	0.0696029	-1.36872	0.534467
RCAN3	-0.641218	6.1516	-4.16903	0.00276156	0.0675635	-1.82273	0.641172
RCC2	0.439047	6.5423	4.32685	0.00220934	0.0594208	-1.63145	1.35571
RCN1	0.787092	7.29666	7.32683	6.11307e-05	0.0098087	2.11146	1.72559
RDH11	0.373641	9.07064	4.6597	0.00139672	0.0476251	-1.22429	1.29562
RELN	1.67167	3.26505	5.62048	0.000406649	0.0250159	0.471558	3.18582
RFX7	-0.891549	5.56515	-3.63292	0.00605059	0.0987679	-2.56985	0.539035
RGL2	-0.411947	8.02242	-3.86552	0.00428412	0.084192	-2.3998	0.751608
RGL4	-0.438338	5.02422	-3.61725	0.00619458	0.100115	-2.53473	0.737984
RGS11	-0.736113	4.81543	-5.06503	0.000816721	0.0348837	-0.40039	0.600355
RGS3	0.602061	5.44683	4.13351	0.00290519	0.0689402	-1.8102	1.51788
RGS9	1.02631	1.64861	4.16797	0.0027657	0.0675635	-1.28651	2.03681
RHNO1	0.589072	4.51638	4.54326	0.00163671	0.0516275	-1.09831	1.50428
RIMBP3	0.845367	2.83455	4.49537	0.00174803	0.0535932	-0.945268	1.79672
RIMKLA	-0.663986	5.53059	-5.49705	0.000473055	0.0274829	0.0901236	0.631132
RIMS4	0.371262	6.44281	3.85104	0.00437624	0.0849966	-2.33839	1.29348
RNA5-8SP6	0.778937	5.36533	6.6948	0.000118471	0.0138202	1.54095	1.71587
RNASEL	0.626755	3.88592	3.85692	0.00433858	0.0846142	-2.0071	1.54409
RNF130	0.462182	7.01829	3.91268	0.00399817	0.0825161	-2.29025	1.37762
RNF187	1.0085	7.67482	8.65646	1.73303e-05	0.00444916	3.42528	2.01182
RNF19B	0.590738	4.05107	4.38069	0.00204913	0.0578403	-1.26436	1.50602
RNF213	-0.552685	7.92419	-4.48097	0.00178308	0.0540281	-1.47377	0.68175
RNF217	-1.197	2.03233	-3.74838	0.00509299	0.0905706	-1.8848	0.436181
RNF224	-0.76805	3.44942	-4.92297	0.000983038	0.0394778	-0.426473	0.58721
RNF43	-0.612086	5.64035	-4.00899	0.0034754	0.0766761	-2.00834	0.65425
RNF7	0.498187	6.21849	3.68473	0.00559918	0.0955991	-2.57353	1.41244
RP11-1023L17.1	-0.954719	4.15975	-4.89641	0.00101803	0.0399781	-0.541705	0.515942
RP11-192M23.1	-1.7986	-0.590903	-4.08993	0.00309247	0.0716541	-1.49959	0.287454
RP11-231C14.4	2.22092	3.43767	7.24823	6.62168e-05	0.00999876	2.24129	4.66191
RP11-350O14.18	1.51263	1.36678	4.8063	0.00114716	0.0431945	-0.470342	2.85329
RP11-408P14.1	1.12662	1.70025	4.0858	0.00311085	0.0717732	-1.40013	2.18346
RP11-495P10.10	-0.733964	2.32971	-3.78569	0.00481904	0.088451	-1.87319	0.60125
RP11-497H16.5	-1.07926	3.65707	-4.13946	0.00288059	0.0687766	-1.53331	0.473273
RP11-712B9.5	-1.392	0.904423	-3.7984	0.00472934	0.0876486	-1.75069	0.381035
RP11-777B9.5	0.415134	11.1251	4.50033	0.00173614	0.0535932	-1.46286	1.33342
RP11-98J23.2	-0.835902	4.65429	-3.6247	0.00612561	0.0995323	-2.459	0.560233
RP11-98L5.5	-2.36319	-0.501185	-4.92211	0.000984149	0.0394778	-0.661756	0.194361
RP4-800G7.2	-0.979278	3.28033	-6.01479	0.000254256	0.0184806	0.936908	0.507233
RPL13AP7	1.14859	0.82168	3.91503	0.00398441	0.0823717	-1.59781	2.21697
RPL36A-HNRNPH2	0.596456	6.47367	5.65596	0.000389495	0.0245772	0.204607	1.512
RPL38	0.69495	8.69728	4.37809	0.00205659	0.0578403	-1.63288	1.61883
RPS27L	0.931877	6.65815	5.27108	0.000627398	0.0307595	-0.311723	1.90776
RPS28P7	9.6337	-0.623744	17.9317	4.96959e-08	0.000267166	3.65162	794.387
RPS29	0.651054	8.29394	3.89864	0.00408112	0.0828446	-2.35386	1.57032
RPS2P5	0.622331	7.60702	5.36797	0.000555374	0.0291342	-0.238294	1.53936
RPS3AP26	2.75668	0.190292	6.94492	9.06998e-05	0.0116562	1.24646	6.75837
RPS6KB1	-0.614291	5.45793	-4.31775	0.00223771	0.0598419	-1.52861	0.653251
RPSAP58	0.600419	3.79133	3.61202	0.00624337	0.100552	-2.3626	1.51616
RRM1	-0.472844	6.74687	-3.80881	0.00465715	0.0872136	-2.42339	0.720543
RTN3	0.380572	8.90825	4.38323	0.0020419	0.0578403	-1.62537	1.30186
S100A11	0.949487	5.45868	5.10038	0.000780261	0.0340259	-0.434918	1.93119
S100PBP	-0.553303	5.49134	-4.43942	0.00188852	0.0554582	-1.35619	0.681458
S1PR3	-0.47003	7.08316	-5.21079	0.0006773	0.0317723	-0.41753	0.72195
SALL4	-1.0985	1.36509	-3.99772	0.00353259	0.0773712	-1.49718	0.467003
SAMD11	-0.875832	5.19071	-6.08658	0.000233931	0.0178546	0.860765	0.544939
SARS	0.992838	8.05652	8.79415	1.5348e-05	0.00442235	3.54771	1.9901
SAT1	0.70616	6.25978	5.39003	0.000540265	0.0290059	-0.122928	1.63146
SBDS	0.365688	6.15999	3.66529	0.00576421	0.0965235	-2.59782	1.2885
SBF1	0.397341	6.33091	3.65223	0.00587798	0.0974145	-2.63508	1.31708
SCD	0.459103	8.74425	4.6264	0.00146122	0.0488286	-1.27179	1.37469
SCIN	-1.4991	1.02554	-3.66387	0.00577649	0.0965256	-1.93289	0.353774
SCNN1B	-0.809683	3.4033	-3.69628	0.00550347	0.094453	-2.15674	0.570507
SCNN1G	-0.915985	1.84518	-4.07581	0.00315586	0.0723389	-1.41743	0.529982
SDSL	0.706419	5.38331	5.15079	0.000731289	0.0325838	-0.360796	1.63175
SEC11C	0.542331	6.73131	3.62809	0.0060945	0.0992554	-2.70876	1.45632
SEC63	0.401786	6.98244	4.20248	0.00263321	0.0654593	-1.84958	1.32114
SECISBP2L	-0.949837	8.82667	-5.44318	0.000505673	0.0284466	-0.147737	0.517691
SEMA4G	-0.744928	3.14325	-4.47199	0.0018053	0.0544005	-1.00166	0.596698
SEPHS2	0.772705	7.41031	6.50402	0.000145952	0.0151533	1.18697	1.70847
SERINC2	0.496441	6.69857	4.00464	0.00349738	0.0769206	-2.12635	1.41073
SERPINA3	3.24447	0.287506	7.70411	4.20236e-05	0.0075456	1.73722	9.47724
SESN2	1.67537	4.59793	12.9072	7.34218e-07	0.000663035	6.52016	3.194
SESN3	-0.607829	10.6935	-3.6103	0.00625959	0.100552	-2.80859	0.656184
SESTD1	1.0979	4.06022	3.79843	0.0047291	0.0876486	-2.11922	2.14043
SETD9	0.74549	2.98851	4.0562	0.00324627	0.0734573	-1.58191	1.67654
SFTPA2	1.00666	3.72442	6.37988	0.000167559	0.015718	1.31848	2.00925
SFXN3	-0.490052	5.59403	-4.37956	0.00205237	0.0578403	-1.4555	0.712
SGK223	1.03575	1.35542	3.97804	0.00363496	0.078714	-1.52741	2.05018
SGSH	-0.422599	6.03548	-3.67391	0.00569043	0.096365	-2.56785	0.746079
SH3BGRL	0.508169	5.18499	4.14234	0.00286877	0.068656	-1.76565	1.42224
SH3D21	-1.48243	5.85725	-13.9196	3.97689e-07	0.000467948	7.19508	0.357885
SH3KBP1	0.788462	4.04386	4.15799	0.00280535	0.0679169	-1.58473	1.72723
SHMT2	0.485415	8.10037	5.39715	0.000535486	0.0289696	-0.20746	1.39999
SHROOM3	0.457475	6.47807	3.80027	0.00471632	0.0876486	-2.41986	1.37314
SIAH1	0.918802	5.50849	8.63135	1.77217e-05	0.00446839	3.48782	1.89054
SIDT1	-1.67192	1.59908	-5.28518	0.000616309	0.0307595	0.0890428	0.313836
SKA1	-1.06467	1.33126	-4.0137	0.00345176	0.0765132	-1.47503	0.478083
SLC16A1	0.770363	6.68489	4.11185	0.00299671	0.0702568	-1.96267	1.7057
SLC16A3	-0.928802	6.70487	-7.70191	4.21135e-05	0.0075456	2.53953	0.525294
SLC1A4	1.1295	4.28912	7.15244	7.30559e-05	0.0100862	2.11694	2.18783
SLC1A5	1.55963	6.7797	13.5316	5.00538e-07	0.000543661	7.02317	2.94779
SLC20A1	-0.604732	5.47297	-4.36425	0.00209668	0.0581961	-1.46252	0.657594
SLC22A4	-1.01604	1.95896	-3.82914	0.00451964	0.086333	-1.76716	0.494473
SLC25A29	-0.58758	7.43584	-3.81824	0.00459284	0.0864315	-2.45081	0.665458
SLC26A1	-0.784852	5.03347	-4.35131	0.00213496	0.0581961	-1.42507	0.580412
SLC27A2	0.543521	4.30707	4.28139	0.00235512	0.0620415	-1.44499	1.45753
SLC30A1	0.752497	4.51008	5.4396	0.000507923	0.0284598	0.113767	1.68471
SLC30A5	0.439504	6.47021	4.06519	0.00320447	0.0729793	-2.01516	1.35614
SLC31A1	0.488016	6.32419	4.29207	0.00231997	0.0614271	-1.66308	1.40252
SLC34A3	-1.12575	3.18649	-5.38529	0.000543473	0.0290676	0.196064	0.458264
SLC37A4	-1.34557	0.636425	-3.90427	0.0040476	0.0825897	-1.61398	0.393499
SLC3A2	1.38808	6.99926	14.1307	3.5179e-07	0.000462044	7.36749	2.6173
SLC43A1	0.666573	4.89373	5.38049	0.000546741	0.029132	-0.00520036	1.5873
SLC4A4	-1.2098	7.01531	-8.57892	1.85704e-05	0.00449093	3.38324	0.432328
SLC5A1	1.86668	3.46627	6.04168	0.000246426	0.0182175	0.957124	3.64692
SLC5A3	-0.686603	5.92055	-3.82335	0.00455837	0.0864315	-2.3212	0.621315
SLC6A8	-0.365412	8.14482	-4.26478	0.00241092	0.0625683	-1.79795	0.776247
SLC6A9	1.29491	5.4966	9.92799	5.97002e-06	0.00247931	4.58492	2.45362
SLC7A1	0.478465	8.58132	3.8529	0.0043643	0.0849966	-2.42413	1.39326
SLC7A11	1.50903	6.86037	9.95981	5.82172e-06	0.00247931	4.57795	2.84618
SLC7A5	0.885052	7.57669	10.6997	3.30511e-06	0.00199851	5.13992	1.84683
SLC9A1	0.432401	6.63563	3.93407	0.0038752	0.0816685	-2.22852	1.34948
SLC9A3	-1.22831	5.49242	-10.0403	5.46432e-06	0.00247931	4.67449	0.426817
SLITRK3	-0.561489	6.91593	-4.87753	0.00104372	0.0403764	-0.862879	0.677603
SLX1B	-0.668564	3.06235	-4.15226	0.00282841	0.0680923	-1.44207	0.629132
SMC2	-0.698697	4.82167	-4.0403	0.00332158	0.0748017	-1.85692	0.616128
SMIM13	0.480525	4.57008	3.90323	0.00405377	0.0825962	-2.04321	1.39525
SMIM14	0.43819	6.48539	3.92384	0.00393349	0.081916	-2.23103	1.3549
SMIM19	0.728104	4.86573	4.70425	0.00131519	0.0466596	-0.914859	1.65646
SNAI1	0.86348	3.65016	5.5879	0.000423129	0.025649	0.393561	1.81942
SOD3	1.19984	4.36804	6.55882	0.000137403	0.0146979	1.47284	2.29714
SON	-0.41543	8.52843	-4.6564	0.00140297	0.0476251	-1.22868	0.749796
SOX8	0.852544	3.26752	4.56424	0.00159038	0.0507073	-0.900661	1.80568
SPAG5	-0.763659	4.69371	-5.67155	0.000382209	0.0244199	0.400678	0.589001
SPTAN1	-0.463813	7.45059	-5.03126	0.000853286	0.0357519	-0.679844	0.725067
SQSTM1	0.476345	8.34051	5.36902	0.000554645	0.0291342	-0.245142	1.39121
SRCIN1	-0.667729	6.30606	-4.79515	0.00116435	0.0434077	-0.929408	0.629497
SRMS	-1.01691	5.28551	-8.73998	1.60963e-05	0.00442235	3.59984	0.494172
SRPK3	-1.65329	2.63132	-6.37468	0.000168537	0.015718	1.33097	0.317913
SRPRB	1.15764	3.02476	4.3515	0.00213439	0.0581961	-1.16382	2.23091
SRSF5	-0.330339	8.45907	-3.65833	0.00582451	0.0968693	-2.72563	0.79535
SSPO	-1.01818	5.09952	-6.1803	0.000210026	0.0169715	0.984033	0.493738
STAB1	-1.34002	1.23479	-4.22954	0.00253408	0.0637309	-1.19103	0.395014
STAT2	-0.545043	5.05747	-3.77748	0.00487797	0.0889378	-2.29043	0.685371
STAT5A	0.556517	3.76326	3.61147	0.00624855	0.100552	-2.35901	1.47071
STC1	-1.9227	0.646674	-5.34747	0.000569827	0.0295847	0.0259913	0.263761
STC2	1.02859	7.32023	9.68751	7.23629e-06	0.00283823	4.34039	2.04003
STEAP1	0.412679	8.2848	4.24895	0.00246543	0.0631794	-1.82416	1.33116
STIL	-0.948094	3.22691	-5.43147	0.000513081	0.0286352	0.247182	0.518317
STK11IP	-0.558301	4.53219	-3.70378	0.00544231	0.0939431	-2.32672	0.679102
STK33	0.792935	4.09106	3.83045	0.00451093	0.0863067	-2.07866	1.7326
STK36	-0.599381	5.97008	-3.68383	0.00560673	0.0956123	-2.54315	0.660037
STUM	1.45487	4.25299	4.08924	0.00309554	0.0716541	-1.70783	2.74132
SUMO2	0.422056	7.68339	4.36092	0.00210645	0.0581961	-1.65192	1.33984
SV2C	-0.643209	3.21708	-3.79666	0.00474152	0.0876486	-1.98219	0.640287
SVIL	0.726635	4.49146	3.89725	0.00408943	0.0828446	-2.03994	1.65478
SYNE1	-0.765269	3.45894	-3.8363	0.00447222	0.0860576	-1.95701	0.588344
SYNE2	-0.461375	7.93791	-4.06229	0.00321787	0.0731664	-2.09723	0.726294
SYT4	-0.448858	11.6781	-5.3711	0.000553204	0.0291342	-0.249675	0.732623
TACC2	0.756932	7.16647	6.34114	0.000175002	0.0157332	1.00615	1.68989
TACC3	-0.738881	4.04941	-4.59824	0.00151827	0.0499718	-0.942478	0.599204
TAF10	0.661223	6.61163	4.57338	0.00157065	0.0507073	-1.27797	1.58142
TAF9	0.400946	6.42596	3.93943	0.00384501	0.0812749	-2.20168	1.32037
TAGLN	-0.508383	5.23715	-4.38642	0.00203282	0.0578403	-1.40498	0.70301
TAGLN2	0.404088	6.65089	3.72678	0.00525912	0.0924768	-2.54864	1.32325
TARS	0.672583	8.85893	7.27467	6.4456e-05	0.00999876	2.03768	1.59392
TBC1D24	-0.565691	6.5009	-4.3902	0.00202215	0.057799	-1.52758	0.675632
TBL1X	0.517213	6.4835	4.20731	0.00261519	0.0651262	-1.80336	1.43119
TCAF2	-1.42364	1.9026	-3.69606	0.0055053	0.094453	-1.94282	0.372772
TCEA1	0.617104	7.34999	7.22252	6.79803e-05	0.00999876	1.99679	1.53379
TES	0.605618	5.54371	4.64295	0.00142877	0.0483794	-1.07926	1.52163
TESK2	0.499234	5.23931	4.33338	0.00218921	0.0589917	-1.49076	1.41346
TF	-0.548725	5.57052	-4.6408	0.00143294	0.0484047	-1.07629	0.683624
TFRC	-0.90015	8.40902	-6.19971	0.000205419	0.0169715	0.811689	0.535831
TGM1	1.69883	0.431457	3.94194	0.00383099	0.0810999	-1.56953	3.24638
TGM3	-0.534874	4.96586	-3.77852	0.00487046	0.0889378	-2.2765	0.690219
THBS1	1.51061	3.72444	6.06319	0.000240349	0.0179553	0.960994	2.84931
THOC2	-0.3608	7.96756	-4.26041	0.00242582	0.0627336	-1.80163	0.778733
TIAL1	-0.407942	6.79287	-4.29527	0.00230955	0.0612985	-1.69296	0.753698
TICRR	-1.08606	2.31071	-4.03082	0.00336736	0.0751163	-1.51569	0.471046
TIMM44	0.427921	5.71788	3.70965	0.00539493	0.0933534	-2.48423	1.34529
TJP2	-0.798686	5.04186	-5.02763	0.000857321	0.0357751	-0.476445	0.574873
TK1	-0.699066	5.16356	-5.17073	0.000712842	0.0325073	-0.300035	0.615971
TKT	0.377926	7.90591	4.05239	0.00326412	0.073743	-2.1174	1.29947
TLCD2	0.730369	4.1645	5.17332	0.000710487	0.0325073	-0.191147	1.65906
TLE1	0.625382	5.25183	4.47621	0.00179484	0.054268	-1.28495	1.54262
TLK1	-0.565099	7.26091	-3.63172	0.00606147	0.0988313	-2.73239	0.675909
TMCO3	0.45133	7.58664	4.01115	0.00346452	0.0765556	-2.17244	1.3673
TMCO6	-0.698752	4.00545	-4.95529	0.000942205	0.0384507	-0.449585	0.616105
TMEM117	1.20604	2.18463	5.06207	0.000819854	0.0348837	-0.157199	2.30704
TMEM170A	-0.608791	4.47476	-3.80217	0.00470308	0.0876486	-2.1667	0.655746
TMEM184A	-0.833969	6.94071	-7.22932	6.75091e-05	0.00999876	2.03184	0.560984
TMEM189-UBE2V1	0.841113	3.71642	3.86968	0.00425806	0.0840948	-1.96076	1.79143
TMEM198B	-0.736519	4.67474	-6.15958	0.000215071	0.0170164	0.994574	0.600186
TMEM238	0.890093	5.60812	4.76952	0.00120488	0.04442	-0.90592	1.8533
TMEM267	0.759882	4.74691	5.83849	0.000312869	0.0210367	0.589508	1.69335
TMEM45A	-0.883258	4.06501	-3.85154	0.00437302	0.0849966	-2.0237	0.542142
TMEM45B	-0.416813	5.25089	-3.73737	0.00517693	0.0915136	-2.37928	0.749078
TMEM47	-0.574718	4.82225	-4.70559	0.00131281	0.0466596	-0.8974	0.671417
TMEM56	0.462463	4.51608	3.92285	0.00393916	0.081916	-2.00576	1.37789
TMEM94	-0.585767	5.88809	-4.304	0.00228135	0.0606641	-1.59686	0.666295
TMPRSS13	0.882195	4.33029	6.83045	0.000102404	0.0125734	1.77189	1.84318
TMTC2	-0.858597	5.17633	-5.40066	0.000533143	0.0289538	0.00479689	0.551489
TNC	-1.91493	2.26638	-5.49995	0.000471369	0.0274829	0.362135	0.265185
TNFRSF10B	0.442774	6.55278	4.19103	0.00267639	0.0660674	-1.83372	1.35922
TNFRSF12A	0.702066	3.74546	4.42579	0.00192454	0.0556769	-1.15658	1.62683
TNFRSF21	0.502436	4.5008	3.90964	0.00401594	0.0825161	-2.02346	1.4166
TNFSF15	0.690738	3.99957	4.22883	0.0025366	0.0637309	-1.47539	1.61411
TNS2	-0.859435	5.84731	-7.44474	5.42894e-05	0.00891357	2.32467	0.551169
TOP2A	-1.49697	4.76541	-10.463	3.94634e-06	0.00222889	4.97457	0.354296
TPD52L1	0.927093	5.15284	7.71779	4.14673e-05	0.0075456	2.6387	1.90144
TPI1	-0.646705	9.98702	-4.5837	0.00154867	0.0503855	-1.33771	0.638738
TPX2	-1.04871	4.56284	-8.00814	3.1388e-05	0.00647607	2.95671	0.483399
TRAPPC2L	0.633224	5.13587	3.98863	0.0035795	0.0779977	-1.98937	1.55103
TRDMT1	-0.836227	3.32087	-3.63335	0.00604664	0.0987679	-2.23765	0.560106
TRIB3	1.48383	5.41188	10.3422	4.3259e-06	0.00226228	4.90481	2.7969
TRIM11	0.52299	5.63674	4.59243	0.00153035	0.0501358	-1.16101	1.43693
TRIM45	-0.563443	6.47207	-5.15502	0.00072733	0.0325838	-0.448111	0.676686
TRIM7	0.679719	4.12928	4.69838	0.00132562	0.0467944	-0.82772	1.60183
TRIP11	-0.476208	6.54039	-4.51078	0.00171134	0.053108	-1.3564	0.718865
TRMT112	0.587043	6.45311	3.87505	0.00422466	0.0840173	-2.30263	1.50216
TROAP	-0.971103	3.09739	-4.36389	0.00209775	0.0581961	-1.14114	0.510116
TSC1	-1.62376	3.53608	-5.91523	0.000285714	0.0198733	0.816122	0.324488
TSC22D3	0.502143	7.51031	4.56702	0.00158434	0.0507073	-1.34526	1.41632
TSHZ2	1.41914	2.74543	3.72115	0.00530332	0.0926769	-2.02921	2.67426
TSLP	1.09387	2.22009	4.63235	0.00144945	0.0487026	-0.704994	2.13445
TSPAN1	-0.438801	6.72823	-3.65909	0.00581789	0.0968693	-2.65422	0.737747
TSPOAP1	-0.665145	6.51903	-5.00481	0.000883172	0.0364631	-0.655405	0.630625
TTC3	-0.454667	8.69908	-3.77105	0.00492459	0.0890336	-2.55082	0.729679
TUBA1A	0.742512	5.05229	4.73252	0.00126612	0.0457229	-0.897284	1.67309
TUBGCP6	-0.41801	6.75859	-4.26742	0.00240194	0.0624593	-1.73138	0.748456
TXNIP	-0.600954	9.42079	-7.45834	5.3556e-05	0.0088966	2.23172	0.659318
UBALD1	0.521096	5.07554	3.90876	0.00402112	0.0825161	-2.10254	1.43505
UBE2B	0.429025	5.43993	3.71547	0.00534835	0.093233	-2.44374	1.34632
UBE2E2	0.447912	4.74658	3.75059	0.00507629	0.0903873	-2.30003	1.36406
UBE3A	-0.920607	4.98593	-4.19345	0.00266721	0.0659562	-1.646	0.528287
UBTD1	0.611266	4.06579	3.71055	0.00538767	0.0933534	-2.25701	1.5276
UFL1	-0.469385	7.18931	-5.07944	0.000801634	0.0345093	-0.601808	0.722272
ULBP1	0.758226	3.42488	3.87726	0.00421099	0.0839819	-1.90579	1.69141
UNC5B	0.582001	3.88598	3.80604	0.00467626	0.0874554	-2.08365	1.49692
UPP1	1.20843	2.25771	4.35305	0.00212977	0.0581961	-1.07899	2.31086
UQCR11	0.891306	6.87057	5.10438	0.00077624	0.0340259	-0.552385	1.85485
USP38	-1.38452	3.14209	-6.17309	0.000211767	0.0169895	1.12306	0.383017
UVSSA	-0.439601	6.0964	-4.37207	0.00207393	0.0579879	-1.51994	0.737339
VAT1	0.445358	6.75536	4.52078	0.00168798	0.0524984	-1.36525	1.36165
VCX3A	1.14753	1.97248	4.9402	0.000961041	0.0387711	-0.302536	2.21534
VCY1B	2.23971	0.53891	4.28276	0.00235055	0.0620371	-1.14833	4.72303
VWA5B1	-1.23567	2.21542	-3.96473	0.00370596	0.0793947	-1.59628	0.424645
WARS	0.651504	6.3362	5.84565	0.000310217	0.0210367	0.455704	1.5708
WDR1	0.375582	6.80247	4.07413	0.0031635	0.0723966	-2.02917	1.29736
WDR19	0.431952	5.30493	4.08259	0.00312525	0.0718898	-1.86937	1.34906
WDR77	-0.403641	5.63387	-3.79623	0.00474452	0.0876486	-2.3346	0.755948
WDR90	-0.713685	6.57691	-5.74984	0.000347799	0.022631	0.324392	0.609761
WLS	0.440505	5.27477	3.9096	0.00401617	0.0825161	-2.12636	1.35708
WSB1	-0.565192	6.87989	-4.68831	0.00134375	0.0473162	-1.12706	0.675866
XPOT	0.50226	8.6665	4.38062	0.00204933	0.0578403	-1.62915	1.41643
YARS	0.651376	6.97673	5.54051	0.000448416	0.0267158	0.0206539	1.57067
YBX3	0.350361	6.90831	3.62657	0.00610846	0.099368	-2.72469	1.27488
YJEFN3	-0.897626	4.17981	-6.01398	0.000254496	0.0184806	0.870789	0.536769
YPEL2	-0.577368	6.22788	-3.69026	0.00555313	0.0950427	-2.55977	0.670185
Z83313.1	1.86253	1.78284	4.24135	0.00249206	0.0634017	-1.19063	3.63645
ZBED3	0.54452	4.98925	3.74135	0.00514645	0.0913336	-2.34672	1.45854
ZBTB16	-0.751528	5.66769	-3.68117	0.00562902	0.0958767	-2.51009	0.593974
ZBTB32	-1.89725	0.596283	-5.63408	0.000399979	0.0248798	0.29682	0.268454
ZBTB45	-0.501725	6.05079	-4.42998	0.00191339	0.0556769	-1.43037	0.706262
ZC3H13	-1.03688	4.9878	-4.45138	0.0018575	0.0547554	-1.26746	0.487382
ZDHHC21	-0.560459	5.76649	-3.81764	0.00459687	0.0864315	-2.31464	0.678086
ZFP36L1	0.516141	7.27475	6.21088	0.000202817	0.0169715	0.843935	1.43013
ZNF121	-0.475821	6.13162	-3.8451	0.00441467	0.0855078	-2.31291	0.719057
ZNF133	0.693515	3.81519	4.83499	0.00110422	0.0421396	-0.59901	1.61722
ZNF204P	0.669003	3.30151	3.92502	0.0039267	0.081916	-1.8174	1.58997
ZNF264	-0.676385	5.63	-4.90101	0.00101188	0.0399781	-0.716295	0.625731
ZNF276	-0.410162	5.73467	-4.13597	0.00289497	0.0688165	-1.83153	0.752539
ZNF358	0.677092	6.6069	5.34736	0.000569904	0.0295847	-0.207531	1.59891
ZNF410	0.375376	5.65127	3.72359	0.00528411	0.0926769	-2.45538	1.29718
ZNF449	-0.510237	4.32551	-3.86963	0.00425834	0.0840948	-2.04486	0.702107
ZNF512B	-0.413878	5.69251	-3.69768	0.00549206	0.094453	-2.49301	0.750603
ZNF546	-0.716734	3.23937	-4.12266	0.00295067	0.0695551	-1.50753	0.608473
ZNF684	0.832563	2.11647	3.8672	0.00427362	0.0841611	-1.74285	1.78085
ZNF703	0.403751	6.30972	4.0115	0.0034628	0.0765556	-2.08128	1.32294
ZNF711	1.52163	1.62631	5.08612	0.000794745	0.0343174	-0.12868	2.87116
ZNF783	-0.612215	6.59987	-6.34099	0.000175031	0.0157332	1.04614	0.654192
ZNF865	0.461096	4.9815	3.84557	0.00441163	0.0855078	-2.18643	1.37659
ZPLD1	0.808504	3.87223	5.76705	0.000340698	0.0222715	0.591577	1.75139
ZWINT	-0.625754	5.11227	-4.88219	0.00103732	0.0403496	-0.686808	0.648081
