# Supplementary material for: Snail1 Induced Suppression of Proliferation via EGR1, FOXO1, and CEPBγ Creates a Vulnerability for Targeting Apoptotic and Cellular Senescence Pathways
Source: Cancers (Basel). 2026 Feb 4;18(3):510. doi: 10.3390/cancers18030510 (PMC12896619; doi:10.3390/cancers18030510)
Supplement: Supplementary file 1 [file cancers-18-00510-s001.zip › Table S5 ChIP-Seq annotated_peaks_C4-2B.xlsx]

## Sheet: annotated_peaks (1)
seqnames	start	end	width	strand	V4	V5	V6	V7	annotation	geneChr	geneStart	geneEnd	geneLength	geneStrand	geneId	transcriptId	distanceToTSS	geneSymbol	geneName
chr1	827256	828081	826	*	SortSam_on_data_132__Alignment_sorted_in_coordinate_order_peak_17,SortSam_on_data_130__Alignment_sorted_in_coordinate_order_peak_15,SortSam_on_data_131__Alignment_sorted_in_coordinate_order_peak_16	4.23284	13.8612	10.2278	Promoter (<=1kb)	1	594308	827769	233462	2	105378947	ENST00000635509.2	0	LOC105378947	proline-rich extensin-like protein EPR1
chr1	869817	870176	360	*	SortSam_on_data_132__Alignment_sorted_in_coordinate_order_peak_18	2.46568	6.05983	3.25644	Promoter (<=1kb)	1	868240	870201	1962	2	284593	ENST00000432963.1	25	FAM41C	family with sequence similarity 41 member C
chr1	876116	876424	309	*	SortSam_on_data_132__Alignment_sorted_in_coordinate_order_peak_19,SortSam_on_data_131__Alignment_sorted_in_coordinate_order_peak_17	6.41878	17.5718	13.8248	Promoter (<=1kb)	1	868403	876802	8400	2	284593	ENST00000427857.1	378	FAM41C	family with sequence similarity 41 member C
chr1	904287	904549	263	*	SortSam_on_data_132__Alignment_sorted_in_coordinate_order_peak_20	3.93554	13.8467	10.4084	Promoter (<=1kb)	1	904834	914971	10138	1	284600	ENST00000715285.1	-285	LOC284600	uncharacterized LOC284600
chr1	909000	909858	859	*	SortSam_on_data_131__Alignment_sorted_in_coordinate_order_peak_18,SortSam_on_data_132__Alignment_sorted_in_coordinate_order_peak_21,SortSam_on_data_130__Alignment_sorted_in_coordinate_order_peak_16	4.60841	10.9082	7.41977	Promoter (1-2kb)	1	911435	914948	3514	1	284600	ENST00000715286.1	-1577	LOC284600	uncharacterized LOC284600
chr1	921016	921451	436	*	SortSam_on_data_132__Alignment_sorted_in_coordinate_order_peak_22	3.92657	12.7194	9.35341	Promoter (1-2kb)	1	916870	919692	2823	2	100130417	ENST00000417705.1	-1324	LINC02593	long intergenic non-protein coding RNA 2593
chr1	923588	924312	725	*	SortSam_on_data_132__Alignment_sorted_in_coordinate_order_peak_23,SortSam_on_data_131__Alignment_sorted_in_coordinate_order_peak_19	4.16976	10.4729	7.09178	Promoter (<=1kb)	1	923923	944574	20652	1	148398	ENST00000616016.5	0	SAMD11	sterile alpha motif domain containing 11
chr1	924583	925590	1008	*	SortSam_on_data_132__Alignment_sorted_in_coordinate_order_peak_24,SortSam_on_data_131__Alignment_sorted_in_coordinate_order_peak_20	3.60532	8.86626	5.60333	Promoter (<=1kb)	1	925150	935793	10644	1	148398	ENST00000437963.5	0	SAMD11	sterile alpha motif domain containing 11
chr1	933875	935024	1150	*	SortSam_on_data_131__Alignment_sorted_in_coordinate_order_peak_21,SortSam_on_data_130__Alignment_sorted_in_coordinate_order_peak_17,SortSam_on_data_132__Alignment_sorted_in_coordinate_order_peak_25	9.30014	26.427	22.4934	Intron (ENST00000616016.5/148398, intron 4 of 13)	1	930312	944575	14264	1	148398	ENST00000341065.8	3563	SAMD11	sterile alpha motif domain containing 11
chr1	941663	942005	343	*	SortSam_on_data_132__Alignment_sorted_in_coordinate_order_peak_26	3.78667	10.6356	7.42091	Promoter (<=1kb)	1	942103	942802	700	1	148398	ENST00000466827.1	-98	SAMD11	sterile alpha motif domain containing 11
chr1	959072	959578	507	*	SortSam_on_data_132__Alignment_sorted_in_coordinate_order_peak_27	2.93238	7.69419	4.72645	Promoter (<=1kb)	1	944203	959256	15054	2	26155	ENST00000327044.7	0	NOC2L	NOC2 like nucleolar associated transcriptional repressor
chr1	961204	961445	242	*	SortSam_on_data_132__Alignment_sorted_in_coordinate_order_peak_28	2.78825	6.64693	3.7803	Promoter (<=1kb)	1	961449	962478	1030	1	339451	ENST00000463212.1	-4	KLHL17	kelch like family member 17
chr1	966211	966921	711	*	SortSam_on_data_132__Alignment_sorted_in_coordinate_order_peak_29	3.32003	9.07555	5.98613	Promoter (<=1kb)	1	966482	975865	9384	1	84069	ENST00000379410.8	0	PLEKHN1	pleckstrin homology domain containing N1
chr1	976084	977780	1697	*	SortSam_on_data_132__Alignment_sorted_in_coordinate_order_peak_30,SortSam_on_data_130__Alignment_sorted_in_coordinate_order_peak_18,SortSam_on_data_131__Alignment_sorted_in_coordinate_order_peak_22	7.66551	29.45	25.4038	Promoter (<=1kb)	1	975205	976641	1437	2	84808	ENST00000479361.1	0	PERM1	PPARGC1 and ESRR induced regulator, muscle 1
chr1	996380	996834	455	*	SortSam_on_data_130__Alignment_sorted_in_coordinate_order_peak_19	4.85015	9.78027	6.25682	Exon (ENST00000606034.1/ENST00000606034.1, exon 1 of 1)	1	998970	999981	1012	2	57801	ENST00000484667.2	3147	HES4	hes family bHLH transcription factor 4
chr1	999180	1000901	1722	*	SortSam_on_data_132__Alignment_sorted_in_coordinate_order_peak_31	3.12313	9.39872	6.28284	Promoter (<=1kb)	1	998962	1000172	1211	2	57801	ENST00000428771.6	0	HES4	hes family bHLH transcription factor 4
chr1	1001620	1002085	466	*	SortSam_on_data_132__Alignment_sorted_in_coordinate_order_peak_32	3.61236	10.3119	7.12049	Promoter (<=1kb)	1	1001145	1014435	13291	1	9636	ENST00000624652.1	475	ISG15	ISG15 ubiquitin like modifier
chr1	1019386	1020104	719	*	SortSam_on_data_130__Alignment_sorted_in_coordinate_order_peak_20,SortSam_on_data_132__Alignment_sorted_in_coordinate_order_peak_33	4.27693	10.1573	6.81492	Promoter (<=1kb)	1	1020120	1056116	35997	1	375790	ENST00000379370.7	-16	AGRN	agrin
chr1	1040749	1041063	315	*	SortSam_on_data_130__Alignment_sorted_in_coordinate_order_peak_21	4.20494	9.01737	5.56031	Exon (ENST00000379370.7/375790, exon 4 of 36)	1	1045399	1046349	951	1	375790	ENST00000479707.1	-4336	AGRN	agrin
chr1	1059355	1059777	423	*	SortSam_on_data_132__Alignment_sorted_in_coordinate_order_peak_34	2.90025	7.57602	4.61888	Promoter (<=1kb)	1	1059687	1066449	6763	1	100288175	ENST00000688131.1	0	LOC100288175	uncharacterized LOC100288175
chr1	1064806	1065240	435	*	SortSam_on_data_131__Alignment_sorted_in_coordinate_order_peak_23	5.94636	13.0791	9.33345	Promoter (<=1kb)	1	1064495	1066274	1780	1	100288175	ENST00000433695.1	311	LOC100288175	uncharacterized LOC100288175
chr1	1068557	1069212	656	*	SortSam_on_data_132__Alignment_sorted_in_coordinate_order_peak_35,SortSam_on_data_130__Alignment_sorted_in_coordinate_order_peak_22	3.80728	11.2992	7.86845	Exon (ENST00000412397.2/100288175, exon 9 of 10)	1	1064495	1066274	1780	1	100288175	ENST00000433695.1	4062	LOC100288175	uncharacterized LOC100288175
chr1	1073711	1074210	500	*	SortSam_on_data_132__Alignment_sorted_in_coordinate_order_peak_36	3.97554	12.3441	9.00372	Promoter (<=1kb)	1	1070967	1074306	3340	2	401934	ENST00000453464.3	96	RNF223	ring finger protein 223
chr1	1076191	1077537	1347	*	SortSam_on_data_130__Alignment_sorted_in_coordinate_order_peak_23,SortSam_on_data_132__Alignment_sorted_in_coordinate_order_peak_37,SortSam_on_data_131__Alignment_sorted_in_coordinate_order_peak_24	10.0855	37.4788	33.3842	Promoter (1-2kb)	1	1070967	1074306	3340	2	401934	ENST00000453464.3	-1885	RNF223	ring finger protein 223
chr1	1078353	1079458	1106	*	SortSam_on_data_132__Alignment_sorted_in_coordinate_order_peak_38,SortSam_on_data_131__Alignment_sorted_in_coordinate_order_peak_25,SortSam_on_data_130__Alignment_sorted_in_coordinate_order_peak_24	5.06416	16.2489	12.6611	Distal Intergenic	1	1070967	1074306	3340	2	401934	ENST00000453464.3	-4047	RNF223	ring finger protein 223
chr1	1079746	1080263	518	*	SortSam_on_data_132__Alignment_sorted_in_coordinate_order_peak_39	3.84036	11.0739	7.82552	Distal Intergenic	1	1082146	1084072	1927	2	54991	ENST00000464905.1	3809	C1orf159	chromosome 1 open reading frame 159
chr1	1080749	1081084	336	*	SortSam_on_data_131__Alignment_sorted_in_coordinate_order_peak_26	5.978	12.7417	9.01178	Promoter (2-3kb)	1	1082146	1084072	1927	2	54991	ENST00000464905.1	2988	C1orf159	chromosome 1 open reading frame 159
chr1	1115895	1116853	959	*	SortSam_on_data_132__Alignment_sorted_in_coordinate_order_peak_40,SortSam_on_data_131__Alignment_sorted_in_coordinate_order_peak_27	3.44613	7.99435	4.86545	Promoter (<=1kb)	1	1081818	1116081	34264	2	54991	ENST00000379339.5	0	C1orf159	chromosome 1 open reading frame 159
chr1	1157199	1157516	318	*	SortSam_on_data_131__Alignment_sorted_in_coordinate_order_peak_28	4.97798	10.3771	6.79255	Distal Intergenic	1	1167104	1167198	95	1	406984	ENST00000384997.3	-9588	MIR200B	microRNA 200b
chr1	1163058	1163512	455	*	SortSam_on_data_132__Alignment_sorted_in_coordinate_order_peak_41	4.42302	18.8329	15.1429	Distal Intergenic	1	1167104	1167198	95	1	406984	ENST00000384997.3	-3592	MIR200B	microRNA 200b
chr1	1175702	1176423	722	*	SortSam_on_data_132__Alignment_sorted_in_coordinate_order_peak_42,SortSam_on_data_131__Alignment_sorted_in_coordinate_order_peak_29,SortSam_on_data_130__Alignment_sorted_in_coordinate_order_peak_25	9.82688	27.0257	23.0323	Promoter (1-2kb)	1	1173898	1180174	6277	1	254173	ENST00000673999.1	1804	TTLL10	tubulin tyrosine ligase like 10
chr1	1201748	1202465	718	*	SortSam_on_data_132__Alignment_sorted_in_coordinate_order_peak_43,SortSam_on_data_131__Alignment_sorted_in_coordinate_order_peak_30,SortSam_on_data_130__Alignment_sorted_in_coordinate_order_peak_26	13.0087	74.8615	70.4956	Distal Intergenic	1	1203844	1205680	1837	2	8784	ENST00000486728.5	3215	TNFRSF18	TNF receptor superfamily member 18
chr1	1231606	1233579	1974	*	SortSam_on_data_131__Alignment_sorted_in_coordinate_order_peak_31,SortSam_on_data_132__Alignment_sorted_in_coordinate_order_peak_44,SortSam_on_data_130__Alignment_sorted_in_coordinate_order_peak_27,SortSam_on_data_131__Alignment_sorted_in_coordinate_order_peak_32,SortSam_on_data_130__Alignment_sorted_in_coordinate_order_peak_28	5.91175	17.1635	13.4174	Promoter (<=1kb)	1	1232237	1235041	2805	1	126792	ENST00000379198.5	0	B3GALT6	beta-1,3-galactosyltransferase 6
chr1	1235459	1235732	274	*	SortSam_on_data_132__Alignment_sorted_in_coordinate_order_peak_45	2.88041	7.32288	4.39241	Distal Intergenic	1	1232237	1235041	2805	1	126792	ENST00000379198.5	3222	B3GALT6	beta-1,3-galactosyltransferase 6
chr1	1237329	1237946	618	*	SortSam_on_data_132__Alignment_sorted_in_coordinate_order_peak_46	5.11583	19.2486	15.5442	Distal Intergenic	1	1232237	1235041	2805	1	126792	ENST00000379198.5	5092	B3GALT6	beta-1,3-galactosyltransferase 6
chr1	1249044	1249622	579	*	SortSam_on_data_132__Alignment_sorted_in_coordinate_order_peak_47,SortSam_on_data_131__Alignment_sorted_in_coordinate_order_peak_33,SortSam_on_data_130__Alignment_sorted_in_coordinate_order_peak_29	15.4614	96.3804	92.0353	Promoter (2-3kb)	1	1242453	1246722	4270	2	388581	ENST00000330388.2	-2322	C1QTNF12	C1q and TNF related 12
chr1	1273646	1274200	555	*	SortSam_on_data_132__Alignment_sorted_in_coordinate_order_peak_48,SortSam_on_data_130__Alignment_sorted_in_coordinate_order_peak_30	3.96851	10.7451	7.33496	Promoter (<=1kb)	1	1253909	1273853	19945	2	118424	ENST00000450390.6	0	UBE2J2	ubiquitin conjugating enzyme E2 J2
chr1	1288244	1288878	635	*	SortSam_on_data_131__Alignment_sorted_in_coordinate_order_peak_34,SortSam_on_data_130__Alignment_sorted_in_coordinate_order_peak_31,SortSam_on_data_132__Alignment_sorted_in_coordinate_order_peak_49	5.44364	17.6676	13.8774	Promoter (1-2kb)	1	1287109	1290943	3835	1	6339	ENST00000379099.3	1135	SCNN1D	sodium channel epithelial 1 subunit delta
chr1	1289190	1290169	980	*	SortSam_on_data_132__Alignment_sorted_in_coordinate_order_peak_50,SortSam_on_data_130__Alignment_sorted_in_coordinate_order_peak_32,SortSam_on_data_131__Alignment_sorted_in_coordinate_order_peak_35,SortSam_on_data_131__Alignment_sorted_in_coordinate_order_peak_36	5.50741	14.9883	11.294	Promoter (2-3kb)	1	1287109	1290943	3835	1	6339	ENST00000379099.3	2081	SCNN1D	sodium channel epithelial 1 subunit delta
chr1	1297155	1297693	539	*	SortSam_on_data_131__Alignment_sorted_in_coordinate_order_peak_37,SortSam_on_data_132__Alignment_sorted_in_coordinate_order_peak_51	4.0931	9.17343	5.88295	Promoter (<=1kb)	1	1297837	1298241	405	2	116983	ENST00000493992.1	548	ACAP3	ArfGAP with coiled-coil, ankyrin repeat and PH domains 3
chr1	1307713	1309288	1576	*	SortSam_on_data_132__Alignment_sorted_in_coordinate_order_peak_52,SortSam_on_data_131__Alignment_sorted_in_coordinate_order_peak_38,SortSam_on_data_130__Alignment_sorted_in_coordinate_order_peak_33	5.97261	17.7729	13.9865	Promoter (<=1kb)	1	1292391	1307930	15540	2	116983	ENST00000354700.10	0	ACAP3	ArfGAP with coiled-coil, ankyrin repeat and PH domains 3
chr1	1324801	1325263	463	*	SortSam_on_data_132__Alignment_sorted_in_coordinate_order_peak_53,SortSam_on_data_131__Alignment_sorted_in_coordinate_order_peak_39	4.69086	13.6639	10.083	Promoter (<=1kb)	1	1324802	1328896	4095	1	80772	ENST00000343938.9	0	CPTP	ceramide-1-phosphate transfer protein
chr1	1349066	1350166	1101	*	SortSam_on_data_132__Alignment_sorted_in_coordinate_order_peak_54,SortSam_on_data_131__Alignment_sorted_in_coordinate_order_peak_40,SortSam_on_data_130__Alignment_sorted_in_coordinate_order_peak_34	4.91357	12.7973	9.20656	Promoter (<=1kb)	1	1335276	1349112	13837	2	1855	ENST00000378891.9	0	DVL1	dishevelled segment polarity protein 1
chr1	1350945	1351480	536	*	SortSam_on_data_132__Alignment_sorted_in_coordinate_order_peak_55	3.14451	8.25519	5.23898	Promoter (1-2kb)	1	1335278	1349418	14141	2	1855	ENST00000378888.10	-1527	DVL1	dishevelled segment polarity protein 1
chr1	1354920	1355524	605	*	SortSam_on_data_132__Alignment_sorted_in_coordinate_order_peak_56,SortSam_on_data_131__Alignment_sorted_in_coordinate_order_peak_41	3.59279	9.35548	6.06518	Promoter (<=1kb)	1	1353439	1355016	1578	2	54587	ENST00000476718.1	0	MXRA8	matrix remodeling associated 8
chr1	1360063	1360319	257	*	SortSam_on_data_132__Alignment_sorted_in_coordinate_order_peak_57	4.0443	10.8894	7.65431	Promoter (1-2kb)	1	1352689	1358794	6106	2	54587	ENST00000342753.8	-1269	MXRA8	matrix remodeling associated 8
chr1	1375001	1375385	385	*	SortSam_on_data_132__Alignment_sorted_in_coordinate_order_peak_58	6.52616	25.6905	21.8088	Promoter (<=1kb)	1	1373730	1375157	1428	2	54998	ENST00000338370.7	0	AURKAIP1	aurora kinase A interacting protein 1
chr1	1399135	1399769	635	*	SortSam_on_data_132__Alignment_sorted_in_coordinate_order_peak_59	3.11769	6.94776	4.05142	Promoter (<=1kb)	1	1399515	1402046	2532	1	148413	ENST00000444362.3	0	MRPL20-AS1	MRPL20 antisense RNA 1
chr1	1433374	1433636	263	*	SortSam_on_data_132__Alignment_sorted_in_coordinate_order_peak_60	5.45773	20.0651	16.3305	Promoter (<=1kb)	1	1430550	1434488	3939	2	102724312	ENST00000454562.1	852	LINC01770	long intergenic non-protein coding RNA 1770
chr1	1511494	1512034	541	*	SortSam_on_data_132__Alignment_sorted_in_coordinate_order_peak_61,SortSam_on_data_130__Alignment_sorted_in_coordinate_order_peak_35	4.29201	11.7673	8.28444	Promoter (<=1kb)	1	1512162	1534685	22524	1	55210	ENST00000378756.8	-128	ATAD3A	ATPase family AAA domain containing 3A
chr1	1543609	1543850	242	*	SortSam_on_data_132__Alignment_sorted_in_coordinate_order_peak_62	2.88937	5.90892	3.12104	Promoter (2-3kb)	1	1541674	1546487	4814	2	29101	ENST00000378726.1	2637	SSU72	SSU72 homolog, RNA polymerase II CTD phosphatase
chr1	1574631	1574948	318	*	SortSam_on_data_130__Alignment_sorted_in_coordinate_order_peak_36,SortSam_on_data_132__Alignment_sorted_in_coordinate_order_peak_63	5.32002	16.9899	13.2566	Promoter (<=1kb)	1	1541673	1574863	33191	2	29101	ENST00000291386.4	0	SSU72	SSU72 homolog, RNA polymerase II CTD phosphatase
chr1	1600104	1600484	381	*	SortSam_on_data_132__Alignment_sorted_in_coordinate_order_peak_64	2.86322	6.19128	3.36956	Promoter (<=1kb)	1	1600314	1602703	2390	1	105378586	ENST00000658591.1	0	LOC105378586	uncharacterized LOC105378586
chr1	1605379	1606628	1250	*	SortSam_on_data_131__Alignment_sorted_in_coordinate_order_peak_42,SortSam_on_data_132__Alignment_sorted_in_coordinate_order_peak_65,SortSam_on_data_130__Alignment_sorted_in_coordinate_order_peak_37	3.9026	11.2258	7.72692	Distal Intergenic	1	1600314	1602703	2390	1	105378586	ENST00000658591.1	5065	LOC105378586	uncharacterized LOC105378586
chr1	1658720	1658990	271	*	SortSam_on_data_132__Alignment_sorted_in_coordinate_order_peak_66	5.52675	17.5893	13.95	Promoter (<=1kb)	1	1641772	1658972	17201	2	984	ENST00000341028.8	0	CDK11B	cyclin dependent kinase 11B
chr1	1692358	1693729	1372	*	SortSam_on_data_132__Alignment_sorted_in_coordinate_order_peak_67,SortSam_on_data_130__Alignment_sorted_in_coordinate_order_peak_38,SortSam_on_data_131__Alignment_sorted_in_coordinate_order_peak_43	4.38611	18.5656	14.733	Promoter (<=1kb)	1	1659529	1692724	33196	2	728661	ENST00000614300.4	0	SLC35E2B	solute carrier family 35 member E2B
chr1	1724071	1724730	660	*	SortSam_on_data_131__Alignment_sorted_in_coordinate_order_peak_44,SortSam_on_data_132__Alignment_sorted_in_coordinate_order_peak_68	7.13093	20.1484	16.372	Promoter (<=1kb)	1	1702379	1724357	21979	2	728642	ENST00000404249.8	0	CDK11A	cyclin dependent kinase 11A
chr1	1746147	1746997	851	*	SortSam_on_data_132__Alignment_sorted_in_coordinate_order_peak_69,SortSam_on_data_131__Alignment_sorted_in_coordinate_order_peak_45,SortSam_on_data_130__Alignment_sorted_in_coordinate_order_peak_39	5.36313	14.0642	10.408	Promoter (<=1kb)	1	1732242	1745992	13751	2	9906	ENST00000246421.4	-155	SLC35E2A	solute carrier family 35 member E2A (pseudogene)
chr1	1758455	1759416	962	*	SortSam_on_data_132__Alignment_sorted_in_coordinate_order_peak_70,SortSam_on_data_131__Alignment_sorted_in_coordinate_order_peak_46,SortSam_on_data_130__Alignment_sorted_in_coordinate_order_peak_40	4.9131	12.3583	8.81452	Promoter (<=1kb)	1	1752471	1758575	6105	2	65220	ENST00000342348.9	0	NADK	NAD kinase
chr1	1778285	1779154	870	*	SortSam_on_data_130__Alignment_sorted_in_coordinate_order_peak_41,SortSam_on_data_132__Alignment_sorted_in_coordinate_order_peak_71	3.67383	9.81012	6.49897	Promoter (<=1kb)	1	1751232	1778470	27239	2	65220	ENST00000341426.9	0	NADK	NAD kinase
chr1	1782261	1782621	361	*	SortSam_on_data_132__Alignment_sorted_in_coordinate_order_peak_72	2.63245	5.48095	2.73924	Promoter (1-2kb)	1	1779157	1780457	1301	2	65220	ENST00000480542.1	-1804	NADK	NAD kinase
chr1	1890935	1891779	845	*	SortSam_on_data_132__Alignment_sorted_in_coordinate_order_peak_73	3.36018	8.9895	5.90676	Promoter (<=1kb)	1	1891223	1892726	1504	1	105378949	ENST00000689170.1	0	GNB1-DT	GNB1 divergent transcript
chr1	1908833	1909354	522	*	SortSam_on_data_130__Alignment_sorted_in_coordinate_order_peak_42,SortSam_on_data_131__Alignment_sorted_in_coordinate_order_peak_47,SortSam_on_data_132__Alignment_sorted_in_coordinate_order_peak_74	3.95774	9.07952	5.74817	Distal Intergenic	1	1915108	1917294	2187	1	163688	ENST00000378604.3	-5754	CALML6	calmodulin like 6
chr1	1918583	1919308	726	*	SortSam_on_data_132__Alignment_sorted_in_coordinate_order_peak_75,SortSam_on_data_130__Alignment_sorted_in_coordinate_order_peak_43	4.39565	11.574	8.11133	Promoter (<=1kb)	1	1917590	1918797	1208	2	339456	ENST00000378602.3	0	TMEM52	transmembrane protein 52
chr1	2049980	2050637	658	*	SortSam_on_data_132__Alignment_sorted_in_coordinate_order_peak_76,SortSam_on_data_131__Alignment_sorted_in_coordinate_order_peak_48	3.78385	8.87111	5.61072	Promoter (<=1kb)	1	2049304	2050070	767	2	105378591	ENST00000449154.1	0	PRKCZ-DT	PRKCZ divergent transcript
chr1	2189566	2190471	906	*	SortSam_on_data_132__Alignment_sorted_in_coordinate_order_peak_77,SortSam_on_data_131__Alignment_sorted_in_coordinate_order_peak_49,SortSam_on_data_130__Alignment_sorted_in_coordinate_order_peak_44	6.07852	14.9107	11.1997	3' UTR	1	2189544	2194108	4565	2	199990	ENST00000497675.2	3637	FAAP20	FA core complex associated protein 20
chr1	2195029	2195390	362	*	SortSam_on_data_132__Alignment_sorted_in_coordinate_order_peak_78	3.26898	9.33099	6.22015	Promoter (<=1kb)	1	2184478	2194775	10298	2	199990	ENST00000414253.5	-254	FAAP20	FA core complex associated protein 20
chr1	2204568	2205212	645	*	SortSam_on_data_132__Alignment_sorted_in_coordinate_order_peak_79,SortSam_on_data_130__Alignment_sorted_in_coordinate_order_peak_45	3.9918	9.03222	5.76892	Promoter (<=1kb)	1	2198063	2203882	5820	2	199990	ENST00000514625.1	-686	FAAP20	FA core complex associated protein 20
chr1	2227462	2227938	477	*	SortSam_on_data_132__Alignment_sorted_in_coordinate_order_peak_80	2.84304	6.48273	3.63232	Promoter (<=1kb)	1	2227388	2303908	76521	1	6497	ENST00000704337.1	74	SKI	SKI proto-oncogene
chr1	2228911	2229523	613	*	SortSam_on_data_132__Alignment_sorted_in_coordinate_order_peak_81	3.83568	11.3238	8.05669	Promoter (<=1kb)	1	2228319	2310213	81895	1	6497	ENST00000378536.5	592	SKI	SKI proto-oncogene
chr1	2229855	2230107	253	*	SortSam_on_data_130__Alignment_sorted_in_coordinate_order_peak_46	4.35591	9.6632	6.14807	Promoter (1-2kb)	1	2228319	2310213	81895	1	6497	ENST00000378536.5	1536	SKI	SKI proto-oncogene
chr1	2280575	2281159	585	*	SortSam_on_data_131__Alignment_sorted_in_coordinate_order_peak_50,SortSam_on_data_132__Alignment_sorted_in_coordinate_order_peak_82	4.91845	17.3779	13.6054	Intron (ENST00000704337.1/6497, intron 1 of 3)	1	2303646	2304368	723	1	6497	ENST00000507179.1	-22487	SKI	SKI proto-oncogene
chr1	2391163	2392024	862	*	SortSam_on_data_132__Alignment_sorted_in_coordinate_order_peak_83	4.42263	16.3376	12.7585	Promoter (<=1kb)	1	2391775	2405442	13668	1	11079	ENST00000378513.7	0	RER1	retention in endoplasmic reticulum sorting receptor 1
chr1	2412344	2412946	603	*	SortSam_on_data_132__Alignment_sorted_in_coordinate_order_peak_84	3.32476	10.199	7.01738	Promoter (<=1kb)	1	2403964	2412564	8601	2	5192	ENST00000288774.8	0	PEX10	peroxisomal biogenesis factor 10
chr1	2440394	2440660	267	*	SortSam_on_data_132__Alignment_sorted_in_coordinate_order_peak_85,SortSam_on_data_130__Alignment_sorted_in_coordinate_order_peak_47	4.47499	34.7788	30.7276	Intron (ENST00000609981.5/9651, intron 2 of 3)	1	2425980	2479804	53825	1	9651	ENST00000609981.5	14414	PLCH2	phospholipase C eta 2
chr1	2480373	2480712	340	*	SortSam_on_data_130__Alignment_sorted_in_coordinate_order_peak_48,SortSam_on_data_132__Alignment_sorted_in_coordinate_order_peak_86	4.56703	9.28285	6.01178	Promoter (<=1kb)	1	2479888	2505276	25389	1	9651	ENST00000278878.6	485	PLCH2	phospholipase C eta 2
chr1	2483764	2484102	339	*	SortSam_on_data_132__Alignment_sorted_in_coordinate_order_peak_87,SortSam_on_data_130__Alignment_sorted_in_coordinate_order_peak_49	4.19681	6.32693	3.34009	Intron (ENST00000449969.5/9651, intron 4 of 21)	1	2479888	2505276	25389	1	9651	ENST00000278878.6	3876	PLCH2	phospholipase C eta 2
chr1	2506620	2506915	296	*	SortSam_on_data_132__Alignment_sorted_in_coordinate_order_peak_88	5.14482	10.7169	7.4948	Distal Intergenic	1	2510293	2513013	2721	2	55229	ENST00000471361.1	6098	PANK4	pantothenate kinase 4 (inactive)
chr1	2525987	2526993	1007	*	SortSam_on_data_132__Alignment_sorted_in_coordinate_order_peak_89,SortSam_on_data_130__Alignment_sorted_in_coordinate_order_peak_50,SortSam_on_data_131__Alignment_sorted_in_coordinate_order_peak_51	7.96843	21.0944	17.2081	Promoter (<=1kb)	1	2508537	2526596	18060	2	55229	ENST00000378466.9	0	PANK4	pantothenate kinase 4 (inactive)
chr1	2530834	2531093	260	*	SortSam_on_data_132__Alignment_sorted_in_coordinate_order_peak_90	4.86765	11.1592	7.90483	Promoter (<=1kb)	1	2528745	2530263	1519	2	388585	ENST00000378453.4	-571	HES5	hes family bHLH transcription factor 5
chr1	2545859	2547787	1929	*	SortSam_on_data_132__Alignment_sorted_in_coordinate_order_peak_91,SortSam_on_data_130__Alignment_sorted_in_coordinate_order_peak_51,SortSam_on_data_131__Alignment_sorted_in_coordinate_order_peak_52,SortSam_on_data_130__Alignment_sorted_in_coordinate_order_peak_52,SortSam_on_data_131__Alignment_sorted_in_coordinate_order_peak_53	6.1253	11.7195	8.19852	Exon (ENST00000644246.1/ENST00000644246.1, exon 2 of 2)	1	2550074	2551598	1525	2	115110	ENST00000448624.2	3811	TNFRSF14-AS1	TNFRSF14 antisense RNA 1
chr1	2548275	2548518	244	*	SortSam_on_data_132__Alignment_sorted_in_coordinate_order_peak_92	7.54651	18.4942	14.818	Distal Intergenic	1	2550074	2551598	1525	2	115110	ENST00000448624.2	3080	TNFRSF14-AS1	TNFRSF14 antisense RNA 1
chr1	2585690	2587428	1739	*	SortSam_on_data_131__Alignment_sorted_in_coordinate_order_peak_54,SortSam_on_data_132__Alignment_sorted_in_coordinate_order_peak_93,SortSam_on_data_131__Alignment_sorted_in_coordinate_order_peak_55	5.84836	12.8956	9.2775	Promoter (<=1kb)	1	2586491	2589632	3142	1	127281	ENST00000493183.5	0	PRXL2B	peroxiredoxin like 2B
chr1	2592278	2592783	506	*	SortSam_on_data_132__Alignment_sorted_in_coordinate_order_peak_94	4.74177	9.56073	6.43105	Promoter (<=1kb)	1	2590639	2592678	2040	2	79258	ENST00000471840.5	0	MMEL1	membrane metalloendopeptidase like 1
chr1	2595731	2595974	244	*	SortSam_on_data_132__Alignment_sorted_in_coordinate_order_peak_95	3.93345	8.11354	5.10875	Promoter (1-2kb)	1	2592655	2594073	1419	2	79258	ENST00000469962.1	-1658	MMEL1	membrane metalloendopeptidase like 1
chr1	2642714	2643009	296	*	SortSam_on_data_132__Alignment_sorted_in_coordinate_order_peak_96	3.88762	7.47728	4.53039	Intron (ENST00000401095.9/100287898, intron 8 of 8)	1	2590639	2633016	42378	2	79258	ENST00000378412.8	-9698	MMEL1	membrane metalloendopeptidase like 1
chr1	2656574	2657048	475	*	SortSam_on_data_132__Alignment_sorted_in_coordinate_order_peak_97	4.97117	8.04521	5.04629	Intron (ENST00000401095.9/100287898, intron 6 of 8)	1	2590639	2633016	42378	2	79258	ENST00000378412.8	-23558	MMEL1	membrane metalloendopeptidase like 1
chr1	2658817	2659062	246	*	SortSam_on_data_130__Alignment_sorted_in_coordinate_order_peak_53	6.2321	9.76539	6.24283	Intron (ENST00000401095.9/100287898, intron 6 of 8)	1	2590639	2633016	42378	2	79258	ENST00000378412.8	-25801	MMEL1	membrane metalloendopeptidase like 1
chr1	2661749	2662089	341	*	SortSam_on_data_130__Alignment_sorted_in_coordinate_order_peak_54	4.05521	5.07484	2.11623	Intron (ENST00000401095.9/100287898, intron 6 of 8)	1	2590639	2633016	42378	2	79258	ENST00000378412.8	-28733	MMEL1	membrane metalloendopeptidase like 1
chr1	2663469	2663738	270	*	SortSam_on_data_130__Alignment_sorted_in_coordinate_order_peak_55,SortSam_on_data_131__Alignment_sorted_in_coordinate_order_peak_56	5.98059	8.47953	5.06802	Intron (ENST00000401095.9/100287898, intron 6 of 8)	1	2590639	2633016	42378	2	79258	ENST00000378412.8	-30453	MMEL1	membrane metalloendopeptidase like 1
chr1	2666227	2666835	609	*	SortSam_on_data_132__Alignment_sorted_in_coordinate_order_peak_98,SortSam_on_data_131__Alignment_sorted_in_coordinate_order_peak_57	10.5891	21.8051	17.9099	Intron (ENST00000401095.9/100287898, intron 6 of 8)	1	2590639	2633016	42378	2	79258	ENST00000378412.8	-33211	MMEL1	membrane metalloendopeptidase like 1
chr1	2669290	2669635	346	*	SortSam_on_data_132__Alignment_sorted_in_coordinate_order_peak_99	4.27374	6.31528	3.48064	Intron (ENST00000401095.9/100287898, intron 6 of 8)	1	2590639	2633016	42378	2	79258	ENST00000378412.8	-36274	MMEL1	membrane metalloendopeptidase like 1
chr1	2670818	2671406	589	*	SortSam_on_data_131__Alignment_sorted_in_coordinate_order_peak_58,SortSam_on_data_132__Alignment_sorted_in_coordinate_order_peak_100	10.0635	22.3274	18.4215	Intron (ENST00000401095.9/100287898, intron 6 of 8)	1	2590639	2633016	42378	2	79258	ENST00000378412.8	-37802	MMEL1	membrane metalloendopeptidase like 1
chr1	2672717	2672968	252	*	SortSam_on_data_132__Alignment_sorted_in_coordinate_order_peak_101	4.95043	8.32716	5.30285	Intron (ENST00000401095.9/100287898, intron 6 of 8)	1	2590639	2633016	42378	2	79258	ENST00000378412.8	-39701	MMEL1	membrane metalloendopeptidase like 1
chr1	2674538	2674833	296	*	SortSam_on_data_132__Alignment_sorted_in_coordinate_order_peak_102	4.04791	5.69711	2.93178	Intron (ENST00000401095.9/100287898, intron 6 of 8)	1	2590639	2633016	42378	2	79258	ENST00000378412.8	-41522	MMEL1	membrane metalloendopeptidase like 1
chr1	2675640	2676087	448	*	SortSam_on_data_132__Alignment_sorted_in_coordinate_order_peak_103	5.67137	9.19735	6.09754	Intron (ENST00000401095.9/100287898, intron 6 of 8)	1	2590639	2633016	42378	2	79258	ENST00000378412.8	-42624	MMEL1	membrane metalloendopeptidase like 1
chr1	2679191	2679831	641	*	SortSam_on_data_132__Alignment_sorted_in_coordinate_order_peak_104,SortSam_on_data_131__Alignment_sorted_in_coordinate_order_peak_59,SortSam_on_data_130__Alignment_sorted_in_coordinate_order_peak_56	9.27343	18.993	15.199	Intron (ENST00000401095.9/100287898, intron 6 of 8)	1	2590639	2633016	42378	2	79258	ENST00000378412.8	-46175	MMEL1	membrane metalloendopeptidase like 1
chr1	2682585	2682842	258	*	SortSam_on_data_130__Alignment_sorted_in_coordinate_order_peak_57	5.37039	7.54357	4.23734	Intron (ENST00000401095.9/100287898, intron 6 of 8)	1	2590639	2633016	42378	2	79258	ENST00000378412.8	-49569	MMEL1	membrane metalloendopeptidase like 1
chr1	2686617	2687253	637	*	SortSam_on_data_132__Alignment_sorted_in_coordinate_order_peak_105,SortSam_on_data_131__Alignment_sorted_in_coordinate_order_peak_60	5.29793	8.34733	5.13235	Intron (ENST00000401095.9/100287898, intron 6 of 8)	1	2590639	2633016	42378	2	79258	ENST00000378412.8	-53601	MMEL1	membrane metalloendopeptidase like 1
chr1	2694157	2694474	318	*	SortSam_on_data_132__Alignment_sorted_in_coordinate_order_peak_106	5.01902	8.4447	5.40986	Intron (ENST00000401095.9/100287898, intron 6 of 8)	1	2590639	2633016	42378	2	79258	ENST00000378412.8	-61141	MMEL1	membrane metalloendopeptidase like 1
chr1	2698478	2698780	303	*	SortSam_on_data_132__Alignment_sorted_in_coordinate_order_peak_107	4.3622	5.46048	2.722	Intron (ENST00000401095.9/100287898, intron 6 of 8)	1	2590639	2633016	42378	2	79258	ENST00000378412.8	-65462	MMEL1	membrane metalloendopeptidase like 1
chr1	2759930	2760198	269	*	SortSam_on_data_131__Alignment_sorted_in_coordinate_order_peak_61	4.62598	6.13086	2.98903	Intron (ENST00000401095.9/100287898, intron 6 of 8)	1	2768091	2784733	16643	1	105378598	ENST00000648684.1	-7893	LOC105378598	uncharacterized LOC105378598
chr1	2765602	2766005	404	*	SortSam_on_data_130__Alignment_sorted_in_coordinate_order_peak_58,SortSam_on_data_131__Alignment_sorted_in_coordinate_order_peak_62	7.37293	11.3652	7.73641	Promoter (2-3kb)	1	2768091	2784733	16643	1	105378598	ENST00000648684.1	-2086	LOC105378598	uncharacterized LOC105378598
chr1	2772986	2773542	557	*	SortSam_on_data_130__Alignment_sorted_in_coordinate_order_peak_59	8.15882	12.98	9.25216	Promoter (<=1kb)	1	2773603	2776473	2871	1	105378598	ENST00000638002.1	-61	LOC105378598	uncharacterized LOC105378598
chr1	2776830	2777061	232	*	SortSam_on_data_131__Alignment_sorted_in_coordinate_order_peak_63	5.74501	8.40987	4.99221	Intron (ENST00000648684.1/105378598, intron 1 of 2)	1	2773603	2776473	2871	1	105378598	ENST00000638002.1	3227	LOC105378598	uncharacterized LOC105378598
chr1	2798107	2798636	530	*	SortSam_on_data_130__Alignment_sorted_in_coordinate_order_peak_60,SortSam_on_data_131__Alignment_sorted_in_coordinate_order_peak_64	5.24364	9.31795	5.82692	Intron (ENST00000401095.9/100287898, intron 2 of 8)	1	2636986	2801693	164708	2	100287898	ENST00000401095.9	3057	TTC34	tetratricopeptide repeat domain 34
chr1	2798869	2799153	285	*	SortSam_on_data_130__Alignment_sorted_in_coordinate_order_peak_61	3.84477	6.60719	3.41951	Promoter (2-3kb)	1	2636986	2801693	164708	2	100287898	ENST00000401095.9	2540	TTC34	tetratricopeptide repeat domain 34
chr1	2949527	2949942	416	*	SortSam_on_data_132__Alignment_sorted_in_coordinate_order_peak_108,SortSam_on_data_130__Alignment_sorted_in_coordinate_order_peak_62	5.1053	14.7796	11.2529	Distal Intergenic	1	3021467	3022903	1437	1	140625	ENST00000378404.4	-71525	ACTRT2	actin related protein T2
chr1	3029041	3029362	322	*	SortSam_on_data_130__Alignment_sorted_in_coordinate_order_peak_63	6.23371	13.2332	9.49185	Distal Intergenic	1	3021467	3022903	1437	1	140625	ENST00000378404.4	7574	ACTRT2	actin related protein T2
chr1	3167739	3168253	515	*	SortSam_on_data_131__Alignment_sorted_in_coordinate_order_peak_65,SortSam_on_data_132__Alignment_sorted_in_coordinate_order_peak_109	6.54153	13.8558	10.2707	Intron (ENST00000511072.5/63976, intron 1 of 15)	1	3127975	3128035	61	1	100422968	ENST00000635819.1	39764	MIR4251	microRNA 4251
chr1	3287318	3287726	409	*	SortSam_on_data_131__Alignment_sorted_in_coordinate_order_peak_66	4.80438	8.71045	5.26486	Intron (ENST00000511072.5/63976, intron 3 of 15)	1	3313052	3323149	10098	2	105378604	ENST00000669140.1	35423	LOC105378604	uncharacterized LOC105378604
chr1	3454365	3455127	763	*	SortSam_on_data_132__Alignment_sorted_in_coordinate_order_peak_110,SortSam_on_data_130__Alignment_sorted_in_coordinate_order_peak_64	4.90897	14.4245	10.7836	Promoter (<=1kb)	1	3454665	3481113	26449	1	27237	ENST00000378378.9	0	ARHGEF16	Rho guanine nucleotide exchange factor 16
chr1	3583263	3583904	642	*	SortSam_on_data_130__Alignment_sorted_in_coordinate_order_peak_65,SortSam_on_data_131__Alignment_sorted_in_coordinate_order_peak_67,SortSam_on_data_132__Alignment_sorted_in_coordinate_order_peak_111	5.96002	27.6472	23.6284	Intron (ENST00000356575.9/1953, intron 3 of 36)	1	3560695	3560790	96	2	693135	ENST00000385042.1	-22473	MIR551A	microRNA 551a
chr1	3587851	3588584	734	*	SortSam_on_data_132__Alignment_sorted_in_coordinate_order_peak_112,SortSam_on_data_130__Alignment_sorted_in_coordinate_order_peak_66	6.19932	19.1611	15.4228	Intron (ENST00000356575.9/1953, intron 3 of 36)	1	3490562	3611277	120716	2	1953	ENST00000485002.6	22693	MEGF6	multiple EGF like domains 6
chr1	3643597	3644319	723	*	SortSam_on_data_130__Alignment_sorted_in_coordinate_order_peak_67	13.4542	32.8627	28.74	Intron (ENST00000378322.7/49856, intron 3 of 10)	1	3631886	3639625	7740	2	49856	ENST00000471223.1	-3972	WRAP73	WD repeat containing, antisense to TP73
chr1	3649512	3650104	593	*	SortSam_on_data_132__Alignment_sorted_in_coordinate_order_peak_113	2.96658	8.00752	5.01253	Promoter (<=1kb)	1	3630767	3650058	19292	2	49856	ENST00000378322.7	0	WRAP73	WD repeat containing, antisense to TP73
chr1	3693748	3694047	300	*	SortSam_on_data_130__Alignment_sorted_in_coordinate_order_peak_68,SortSam_on_data_131__Alignment_sorted_in_coordinate_order_peak_68	6.79955	13.8602	10.0863	Intron (ENST00000378295.9/7161, intron 3 of 13)	1	3690707	3729751	39045	1	7161	ENST00000603364.5	3041	TP73	tumor protein p73
chr1	3694349	3694949	601	*	SortSam_on_data_130__Alignment_sorted_in_coordinate_order_peak_69,SortSam_on_data_131__Alignment_sorted_in_coordinate_order_peak_69	10.881	46.91	42.6494	Intron (ENST00000378295.9/7161, intron 3 of 13)	1	3698046	3708534	10489	1	7161	ENST00000604194.1	-3097	TP73	tumor protein p73
chr1	3747137	3747517	381	*	SortSam_on_data_132__Alignment_sorted_in_coordinate_order_peak_114	5.3924	18.3297	14.66	Promoter (<=1kb)	1	3735984	3747322	11339	2	57212	ENST00000452079.5	0	GFOD3P	Gfo/Idh/MocA-like oxidoreductase domain containing 3, pseudogene
chr1	3772301	3772972	672	*	SortSam_on_data_132__Alignment_sorted_in_coordinate_order_peak_115	4.00947	12.7408	9.37395	Promoter (<=1kb)	1	3772749	3775956	3208	1	388588	ENST00000642557.4	0	SMIM1	small integral membrane protein 1 (Vel blood group)
chr1	3796231	3796604	374	*	SortSam_on_data_131__Alignment_sorted_in_coordinate_order_peak_70,SortSam_on_data_132__Alignment_sorted_in_coordinate_order_peak_116	5.704	14.5244	10.8739	Promoter (<=1kb)	1	3778559	3796498	17940	2	57470	ENST00000378251.3	0	LRRC47	leucine rich repeat containing 47
chr1	3856896	3857164	269	*	SortSam_on_data_132__Alignment_sorted_in_coordinate_order_peak_117	4.04944	9.77807	6.63113	Promoter (<=1kb)	1	3813031	3857194	44164	2	9731	ENST00000674544.1	30	CEP104	centrosomal protein 104
chr1	3857198	3858035	838	*	SortSam_on_data_130__Alignment_sorted_in_coordinate_order_peak_70	3.77613	6.72595	3.5119	Promoter (<=1kb)	1	3857267	3860490	3224	1	1677	ENST00000625756.2	0	DFFB	DNA fragmentation factor subunit beta
chr1	3891920	3892742	823	*	SortSam_on_data_131__Alignment_sorted_in_coordinate_order_peak_71,SortSam_on_data_132__Alignment_sorted_in_coordinate_order_peak_118,SortSam_on_data_130__Alignment_sorted_in_coordinate_order_peak_71	11.7939	26.3838	22.6446	3' UTR	1	3889153	3900221	11069	2	339448	ENST00000680169.1	7479	C1orf174	chromosome 1 open reading frame 174
chr1	3900123	3900537	415	*	SortSam_on_data_132__Alignment_sorted_in_coordinate_order_peak_119	5.91574	19.1064	15.4064	Promoter (<=1kb)	1	3900347	3914654	14308	1	100133612	ENST00000667408.2	0	LINC01134	long intergenic non-protein coding RNA 1134
chr1	3900990	3901351	362	*	SortSam_on_data_132__Alignment_sorted_in_coordinate_order_peak_120,SortSam_on_data_131__Alignment_sorted_in_coordinate_order_peak_72	5.26333	13.1356	9.58673	Promoter (<=1kb)	1	3900437	3906036	5600	1	100133612	ENST00000693306.1	553	LINC01134	long intergenic non-protein coding RNA 1134
chr1	4077392	4077608	217	*	SortSam_on_data_131__Alignment_sorted_in_coordinate_order_peak_73	5.96247	8.46777	5.04457	Distal Intergenic	1	3976140	3998855	22716	1	105376673	ENST00000641078.1	101252	LINC02780	long intergenic non-protein coding RNA 2780
chr1	4632577	4632881	305	*	SortSam_on_data_130__Alignment_sorted_in_coordinate_order_peak_72	9.91181	19.1487	15.2111	Distal Intergenic	1	4654609	4792534	137926	1	55966	ENST00000378191.5	-21728	AJAP1	adherens junctions associated protein 1
chr1	5992030	5992454	425	*	SortSam_on_data_130__Alignment_sorted_in_coordinate_order_peak_73	3.8358	7.88799	4.54556	Promoter (<=1kb)	1	5862811	5992424	129614	2	261734	ENST00000478423.6	0	NPHP4	nephrocystin 4
chr1	6012231	6012617	387	*	SortSam_on_data_130__Alignment_sorted_in_coordinate_order_peak_74,SortSam_on_data_131__Alignment_sorted_in_coordinate_order_peak_74	7.96542	13.2989	9.55161	Intron (ENST00000655548.1/8514, intron 1 of 9)	1	6026163	6101178	75016	1	8514	ENST00000352527.6	-13546	KCNAB2	potassium voltage-gated channel subfamily A regulatory beta subunit 2
chr1	6025806	6026291	486	*	SortSam_on_data_132__Alignment_sorted_in_coordinate_order_peak_121,SortSam_on_data_130__Alignment_sorted_in_coordinate_order_peak_75	5.49242	13.3869	9.80226	Promoter (<=1kb)	1	6026163	6101178	75016	1	8514	ENST00000352527.6	0	KCNAB2	potassium voltage-gated channel subfamily A regulatory beta subunit 2
chr1	6058769	6059053	285	*	SortSam_on_data_132__Alignment_sorted_in_coordinate_order_peak_122,SortSam_on_data_130__Alignment_sorted_in_coordinate_order_peak_76	6.64733	16.6606	12.9355	Intron (ENST00000655548.1/8514, intron 3 of 9)	1	6065753	6100023	34271	1	8514	ENST00000662363.1	-6700	KCNAB2	potassium voltage-gated channel subfamily A regulatory beta subunit 2
chr1	6127658	6128021	364	*	SortSam_on_data_132__Alignment_sorted_in_coordinate_order_peak_123	4.60471	10.8756	7.64179	Promoter (<=1kb)	1	6125534	6128542	3009	2	26038	ENST00000491020.1	521	CHD5	chromodomain helicase DNA binding protein 5
chr1	6205774	6206215	442	*	SortSam_on_data_132__Alignment_sorted_in_coordinate_order_peak_124	2.79414	7.1817	4.26275	Promoter (<=1kb)	1	6204840	6205780	941	2	102724450	ENST00000455744.1	0	RNF207-AS1	RNF207 antisense RNA 1
chr1	6235568	6236237	670	*	SortSam_on_data_132__Alignment_sorted_in_coordinate_order_peak_125,SortSam_on_data_130__Alignment_sorted_in_coordinate_order_peak_77	4.02465	10.684	7.31541	Promoter (<=1kb)	1	6221193	6235964	14772	2	23463	ENST00000343813.10	0	ICMT	isoprenylcysteine carboxyl methyltransferase
chr1	6392809	6394030	1222	*	SortSam_on_data_132__Alignment_sorted_in_coordinate_order_peak_126,SortSam_on_data_131__Alignment_sorted_in_coordinate_order_peak_75	5.81951	16.5126	12.8346	Promoter (<=1kb)	1	6264269	6393361	129093	2	11332	ENST00000608083.5	0	ACOT7	acyl-CoA thioesterase 7
chr1	6490651	6491018	368	*	SortSam_on_data_132__Alignment_sorted_in_coordinate_order_peak_127,SortSam_on_data_131__Alignment_sorted_in_coordinate_order_peak_76	3.31087	6.28511	3.2965	Promoter (<=1kb)	1	6467122	6490594	23473	2	57449	ENST00000340850.10	-57	PLEKHG5	pleckstrin homology and RhoGEF domain containing G5
chr1	6554000	6554654	655	*	SortSam_on_data_132__Alignment_sorted_in_coordinate_order_peak_128	4.10958	14.5291	11.0481	Promoter (<=1kb)	1	6521347	6554513	33167	2	79707	ENST00000377705.6	0	NOL9	nucleolar protein 9
chr1	6580020	6580376	357	*	SortSam_on_data_132__Alignment_sorted_in_coordinate_order_peak_129	5.34344	14.0625	10.6104	Promoter (<=1kb)	1	6580088	6588105	8018	1	3104	ENST00000488936.1	0	ZBTB48	zinc finger and BTB domain containing 48
chr1	6601926	6603210	1285	*	SortSam_on_data_132__Alignment_sorted_in_coordinate_order_peak_130	3.78969	12.2146	8.88366	Promoter (<=1kb)	1	6590724	6602869	12146	2	9903	ENST00000377658.8	0	KLHL21	kelch like family member 21
chr1	6613118	6613905	788	*	SortSam_on_data_132__Alignment_sorted_in_coordinate_order_peak_131	4.57574	14.3396	10.8705	Promoter (<=1kb)	1	6613731	6624030	10300	1	148479	ENST00000377648.5	0	PHF13	PHD finger protein 13
chr1	6624952	6625785	834	*	SortSam_on_data_132__Alignment_sorted_in_coordinate_order_peak_132,SortSam_on_data_130__Alignment_sorted_in_coordinate_order_peak_78	4.72684	13.3706	9.78703	Promoter (<=1kb)	1	6625171	6628519	3349	1	90326	ENST00000484676.1	0	THAP3	THAP domain containing 3
chr1	6701576	6702140	565	*	SortSam_on_data_132__Alignment_sorted_in_coordinate_order_peak_133	4.05022	12.8842	9.5064	Promoter (<=1kb)	1	6634170	6701816	67647	2	55735	ENST00000377577.10	0	DNAJC11	DnaJ heat shock protein family (Hsp40) member C11
chr1	6784302	6784977	676	*	SortSam_on_data_131__Alignment_sorted_in_coordinate_order_peak_77,SortSam_on_data_130__Alignment_sorted_in_coordinate_order_peak_79,SortSam_on_data_132__Alignment_sorted_in_coordinate_order_peak_134	4.60366	9.7983	6.39912	Promoter (<=1kb)	1	6783892	6784843	952	2	110841581	ENST00000442889.1	0	CAMTA1-DT	CAMTA1 divergent transcript
chr1	7783490	7784381	892	*	SortSam_on_data_132__Alignment_sorted_in_coordinate_order_peak_135,SortSam_on_data_130__Alignment_sorted_in_coordinate_order_peak_80,SortSam_on_data_131__Alignment_sorted_in_coordinate_order_peak_78	4.49495	10.6612	7.20446	Promoter (<=1kb)	1	7784291	7845177	60887	1	8863	ENST00000377532.8	0	PER3	period circadian regulator 3
chr1	7953996	7954293	298	*	SortSam_on_data_132__Alignment_sorted_in_coordinate_order_peak_136	2.96933	5.19508	2.48539	Promoter (<=1kb)	1	7954291	7985052	30762	1	11315	ENST00000493373.5	0	PARK7	Parkinsonism associated deglycase
chr1	7961484	7961994	511	*	SortSam_on_data_131__Alignment_sorted_in_coordinate_order_peak_79,SortSam_on_data_132__Alignment_sorted_in_coordinate_order_peak_137,SortSam_on_data_130__Alignment_sorted_in_coordinate_order_peak_81	5.94222	14.4736	10.7837	Promoter (<=1kb)	1	7961663	7971048	9386	1	11315	ENST00000460192.5	0	PARK7	Parkinsonism associated deglycase
chr1	8026418	8026815	398	*	SortSam_on_data_132__Alignment_sorted_in_coordinate_order_peak_138	4.326	13.5291	10.1101	Promoter (<=1kb)	1	8026738	8122702	95965	1	121832806	ENST00000445300.1	0	ERRFI1-DT	ERRFI1 divergent transcript
chr1	8055453	8055756	304	*	SortSam_on_data_130__Alignment_sorted_in_coordinate_order_peak_82	4.19278	5.2101	2.23142	Intron (ENST00000445300.1/121832806, intron 2 of 2)	1	8026738	8122702	95965	1	121832806	ENST00000445300.1	28715	ERRFI1-DT	ERRFI1 divergent transcript
chr1	8423625	8424229	605	*	SortSam_on_data_131__Alignment_sorted_in_coordinate_order_peak_80,SortSam_on_data_132__Alignment_sorted_in_coordinate_order_peak_139	3.66969	7.67016	4.51788	Promoter (<=1kb)	1	8354093	8423666	69574	2	473	ENST00000476556.5	0	RERE	arginine-glutamic acid dipeptide repeats
chr1	8702922	8703553	632	*	SortSam_on_data_131__Alignment_sorted_in_coordinate_order_peak_81,SortSam_on_data_132__Alignment_sorted_in_coordinate_order_peak_140,SortSam_on_data_130__Alignment_sorted_in_coordinate_order_peak_83	4.9802	16.293	12.5608	Promoter (<=1kb)	1	8656193	8703219	47027	2	473	ENST00000468247.1	0	RERE	arginine-glutamic acid dipeptide repeats
chr1	8817499	8818171	673	*	SortSam_on_data_130__Alignment_sorted_in_coordinate_order_peak_84,SortSam_on_data_132__Alignment_sorted_in_coordinate_order_peak_141	5.53088	16.2108	12.4871	Promoter (<=1kb)	1	8352404	8817640	465237	2	473	ENST00000400908.7	0	RERE	arginine-glutamic acid dipeptide repeats
chr1	8878361	8878581	221	*	SortSam_on_data_131__Alignment_sorted_in_coordinate_order_peak_82	4.09581	6.81584	3.58552	Promoter (<=1kb)	1	8868048	8878646	10599	2	2023	ENST00000643438.1	65	ENO1	enolase 1
chr1	8878722	8879369	648	*	SortSam_on_data_132__Alignment_sorted_in_coordinate_order_peak_142,SortSam_on_data_130__Alignment_sorted_in_coordinate_order_peak_85	5.52438	15.9876	12.3056	Promoter (<=1kb)	1	8878835	8879894	1060	1	100505975	ENST00000442636.1	0	ENO1-AS1	ENO1 antisense RNA 1
chr1	9128345	9129689	1345	*	SortSam_on_data_132__Alignment_sorted_in_coordinate_order_peak_143,SortSam_on_data_130__Alignment_sorted_in_coordinate_order_peak_86,SortSam_on_data_131__Alignment_sorted_in_coordinate_order_peak_83	5.7697	17.5954	13.8541	Promoter (<=1kb)	1	9100305	9129102	28798	2	80045	ENST00000377411.5	0	GPR157	G protein-coupled receptor 157
chr1	9182073	9182546	474	*	SortSam_on_data_132__Alignment_sorted_in_coordinate_order_peak_144	4.25153	11.4941	8.21256	Promoter (<=1kb)	1	9182164	9192098	9935	1	102724571	ENST00000412639.4	0	LNCTAM34A	long non coding transcriptional activator of miR34a
chr1	9234540	9235281	742	*	SortSam_on_data_132__Alignment_sorted_in_coordinate_order_peak_145,SortSam_on_data_130__Alignment_sorted_in_coordinate_order_peak_87,SortSam_on_data_131__Alignment_sorted_in_coordinate_order_peak_84	5.33136	14.6241	11.1171	Promoter (<=1kb)	1	9234774	9271337	36564	1	9563	ENST00000377403.7	0	H6PD	hexose-6-phosphate dehydrogenase/glucose 1-dehydrogenase
chr1	9539356	9540215	860	*	SortSam_on_data_132__Alignment_sorted_in_coordinate_order_peak_146,SortSam_on_data_131__Alignment_sorted_in_coordinate_order_peak_85,SortSam_on_data_130__Alignment_sorted_in_coordinate_order_peak_88	4.42245	10.0287	6.655	Promoter (<=1kb)	1	9539465	9585173	45709	1	84275	ENST00000302692.7	0	SLC25A33	solute carrier family 25 member 33
chr1	9588571	9589093	523	*	SortSam_on_data_132__Alignment_sorted_in_coordinate_order_peak_147,SortSam_on_data_130__Alignment_sorted_in_coordinate_order_peak_89	3.76085	8.58897	5.39754	Promoter (<=1kb)	1	9588911	9614877	25967	1	199953	ENST00000340381.11	0	TMEM201	transmembrane protein 201
chr1	9843177	9843442	266	*	SortSam_on_data_130__Alignment_sorted_in_coordinate_order_peak_90	6.01932	13.2243	9.48331	Distal Intergenic	1	9729028	9823984	94957	2	22883	ENST00000361311.4	-19193	CLSTN1	calsyntenin 1
chr1	9909805	9910701	897	*	SortSam_on_data_132__Alignment_sorted_in_coordinate_order_peak_148,SortSam_on_data_130__Alignment_sorted_in_coordinate_order_peak_91	3.97185	7.52557	4.39476	Promoter (<=1kb)	1	9848276	9910269	61994	2	56998	ENST00000377263.6	0	CTNNBIP1	catenin beta interacting protein 1
chr1	9943117	9943523	407	*	SortSam_on_data_132__Alignment_sorted_in_coordinate_order_peak_149,SortSam_on_data_131__Alignment_sorted_in_coordinate_order_peak_86	6.47865	22.4446	18.6644	Promoter (<=1kb)	1	9943428	9981766	38339	1	64802	ENST00000403197.5	0	NMNAT1	nicotinamide nucleotide adenylyltransferase 1
chr1	10032609	10033158	550	*	SortSam_on_data_132__Alignment_sorted_in_coordinate_order_peak_150,SortSam_on_data_131__Alignment_sorted_in_coordinate_order_peak_87	4.58167	10.5317	7.23432	Promoter (<=1kb)	1	10032832	10180367	147536	1	10277	ENST00000253251.12	0	UBE4B	ubiquitination factor E4B
chr1	10210013	10211150	1138	*	SortSam_on_data_132__Alignment_sorted_in_coordinate_order_peak_151	4.88467	14.6185	11.1329	Promoter (<=1kb)	1	10210570	10308597	98028	1	23095	ENST00000377093.9	0	KIF1B	kinesin family member 1B
chr1	10398530	10398865	336	*	SortSam_on_data_132__Alignment_sorted_in_coordinate_order_peak_152	2.81605	5.3538	2.62501	Promoter (<=1kb)	1	10398592	10411552	12961	1	5226	ENST00000491493.5	0	PGD	phosphogluconate dehydrogenase
chr1	10399107	10399547	441	*	SortSam_on_data_132__Alignment_sorted_in_coordinate_order_peak_153	2.98374	8.26151	5.24455	Promoter (<=1kb)	1	10399112	10417509	18398	1	5226	ENST00000483936.5	0	PGD	phosphogluconate dehydrogenase
chr1	10430163	10430945	783	*	SortSam_on_data_132__Alignment_sorted_in_coordinate_order_peak_154,SortSam_on_data_130__Alignment_sorted_in_coordinate_order_peak_92	4.32888	12.4786	9.09637	Promoter (<=1kb)	1	10430384	10451659	21276	1	100526739	ENST00000470413.6	0	CENPS-CORT	CENPS-CORT readthrough
chr1	10635235	10635733	499	*	SortSam_on_data_132__Alignment_sorted_in_coordinate_order_peak_155	4.36675	10.9059	7.66994	Distal Intergenic	1	10642082	10645076	2995	2	54897	ENST00000447850.3	9343	CASZ1	castor zinc finger 1
chr1	10693705	10694186	482	*	SortSam_on_data_132__Alignment_sorted_in_coordinate_order_peak_156	2.8769	5.15718	2.4502	Promoter (<=1kb)	1	10660737	10693912	33176	2	54897	ENST00000478728.2	0	CASZ1	castor zinc finger 1
chr1	10694449	10695229	781	*	SortSam_on_data_132__Alignment_sorted_in_coordinate_order_peak_157,SortSam_on_data_130__Alignment_sorted_in_coordinate_order_peak_93,SortSam_on_data_131__Alignment_sorted_in_coordinate_order_peak_88	6.34274	12.0042	8.46358	Promoter (<=1kb)	1	10652984	10694479	41496	2	54897	ENST00000496432.6	0	CASZ1	castor zinc finger 1
chr1	10744265	10744763	499	*	SortSam_on_data_132__Alignment_sorted_in_coordinate_order_peak_158,SortSam_on_data_130__Alignment_sorted_in_coordinate_order_peak_94,SortSam_on_data_131__Alignment_sorted_in_coordinate_order_peak_89	20.994	111.588	106.984	Intron (ENST00000377022.8/54897, intron 2 of 20)	1	10704196	10705575	1380	2	54897	ENST00000472814.1	-38690	CASZ1	castor zinc finger 1
chr1	10793808	10794067	260	*	SortSam_on_data_132__Alignment_sorted_in_coordinate_order_peak_159	4.18948	13.0743	9.68437	Promoter (2-3kb)	1	10636604	10796646	160043	2	54897	ENST00000377022.8	2579	CASZ1	castor zinc finger 1
chr1	10794890	10795249	360	*	SortSam_on_data_132__Alignment_sorted_in_coordinate_order_peak_160	2.87668	7.48899	4.54042	Promoter (1-2kb)	1	10636604	10796646	160043	2	54897	ENST00000377022.8	1397	CASZ1	castor zinc finger 1
chr1	10796364	10796941	578	*	SortSam_on_data_132__Alignment_sorted_in_coordinate_order_peak_161	4.86928	13.8883	10.4473	Promoter (<=1kb)	1	10636604	10796646	160043	2	54897	ENST00000377022.8	0	CASZ1	castor zinc finger 1
chr1	10866996	10867365	370	*	SortSam_on_data_132__Alignment_sorted_in_coordinate_order_peak_162	2.92661	6.75107	3.87414	Distal Intergenic	1	10647213	10796650	149438	2	54897	ENST00000344008.5	-70346	CASZ1	castor zinc finger 1
chr1	11012660	11013176	517	*	SortSam_on_data_132__Alignment_sorted_in_coordinate_order_peak_163,SortSam_on_data_131__Alignment_sorted_in_coordinate_order_peak_90,SortSam_on_data_130__Alignment_sorted_in_coordinate_order_peak_95	3.18212	7.46463	4.29194	Promoter (<=1kb)	1	11012662	11030528	17867	1	23435	ENST00000614757.4	0	TARDBP	TAR DNA binding protein
chr1	11036286	11036532	247	*	SortSam_on_data_131__Alignment_sorted_in_coordinate_order_peak_91	7.72978	15.9585	12.1038	Intron (ENST00000700088.1/10747, intron 7 of 11)	1	11037693	11043198	5506	2	10747	ENST00000478645.1	6666	MASP2	MBL associated serine protease 2
chr1	11059787	11060452	666	*	SortSam_on_data_132__Alignment_sorted_in_coordinate_order_peak_164,SortSam_on_data_130__Alignment_sorted_in_coordinate_order_peak_96,SortSam_on_data_131__Alignment_sorted_in_coordinate_order_peak_92	6.07251	17.896	14.1225	Promoter (<=1kb)	1	11060300	11102095	41796	1	105376736	ENST00000715292.1	0	EXOSC10-AS1	EXOSC10 antisense RNA 1
chr1	11099300	11099865	566	*	SortSam_on_data_130__Alignment_sorted_in_coordinate_order_peak_97,SortSam_on_data_132__Alignment_sorted_in_coordinate_order_peak_165,SortSam_on_data_131__Alignment_sorted_in_coordinate_order_peak_93	5.91052	14.4433	10.7471	Promoter (<=1kb)	1	11099430	11102105	2676	1	105376736	ENST00000435388.3	0	EXOSC10-AS1	EXOSC10 antisense RNA 1
chr1	11272830	11273463	634	*	SortSam_on_data_132__Alignment_sorted_in_coordinate_order_peak_166,SortSam_on_data_131__Alignment_sorted_in_coordinate_order_peak_94,SortSam_on_data_130__Alignment_sorted_in_coordinate_order_peak_98	6.63349	16.5504	12.766	Promoter (<=1kb)	1	11273198	11288434	15237	1	29914	ENST00000376810.6	0	UBIAD1	UbiA prenyltransferase domain containing 1
chr1	11522527	11522967	441	*	SortSam_on_data_131__Alignment_sorted_in_coordinate_order_peak_95,SortSam_on_data_132__Alignment_sorted_in_coordinate_order_peak_167,SortSam_on_data_130__Alignment_sorted_in_coordinate_order_peak_99	6.92422	67.0249	62.742	Intron (ENST00000294484.7/57540, intron 10 of 20)	1	11533676	11537225	3550	1	57540	ENST00000304391.6	-10709	DISP3	dispatched RND transporter family member 3
chr1	11680784	11681203	420	*	SortSam_on_data_132__Alignment_sorted_in_coordinate_order_peak_168	3.33036	8.2239	5.20911	Promoter (<=1kb)	1	11672523	11681141	8619	2	10459	ENST00000376664.11	0	MAD2L2	mitotic arrest deficient 2 like 2
chr1	11736120	11736526	407	*	SortSam_on_data_132__Alignment_sorted_in_coordinate_order_peak_169	3.18591	9.02435	5.93958	Promoter (<=1kb)	1	11736124	11750316	14193	1	57085	ENST00000400895.6	0	AGTRAP	angiotensin II receptor associated protein
chr1	11805722	11806008	287	*	SortSam_on_data_131__Alignment_sorted_in_coordinate_order_peak_96	6.01766	14.8483	11.0313	Promoter (<=1kb)	1	11785723	11805964	20242	2	4524	ENST00000376590.9	0	MTHFR	methylenetetrahydrofolate reductase
chr1	11926049	11926396	348	*	SortSam_on_data_132__Alignment_sorted_in_coordinate_order_peak_170	4.79473	15.0288	11.5192	Promoter (<=1kb)	1	11919591	11926427	6837	2	90231	ENST00000376572.8	31	KIAA2013	KIAA2013
chr1	11934629	11934936	308	*	SortSam_on_data_130__Alignment_sorted_in_coordinate_order_peak_100,SortSam_on_data_132__Alignment_sorted_in_coordinate_order_peak_171	4.20643	10.5167	7.14857	Promoter (<=1kb)	1	11934694	11952691	17998	1	5351	ENST00000449038.5	0	PLOD1	procollagen-lysine,2-oxoglutarate 5-dioxygenase 1
chr1	11980106	11980676	571	*	SortSam_on_data_132__Alignment_sorted_in_coordinate_order_peak_172,SortSam_on_data_130__Alignment_sorted_in_coordinate_order_peak_101	4.80326	12.3419	8.82028	Promoter (<=1kb)	1	11980181	12013514	33334	1	9927	ENST00000444836.5	0	MFN2	mitofusin 2
chr1	12617033	12617394	362	*	SortSam_on_data_132__Alignment_sorted_in_coordinate_order_peak_173	4.15969	13.5566	10.136	Promoter (<=1kb)	1	12568392	12616795	48404	2	9249	ENST00000464917.5	-238	DHRS3	dehydrogenase/reductase 3
chr1	13327725	13328576	852	*	SortSam_on_data_130__Alignment_sorted_in_coordinate_order_peak_102,SortSam_on_data_132__Alignment_sorted_in_coordinate_order_peak_174	4.83585	9.82025	6.48163	Distal Intergenic	1	13315581	13322598	7018	1	653619	ENST00000376152.2	12144	PRAMEF15	PRAME family member 15
chr1	13699980	13700632	653	*	SortSam_on_data_132__Alignment_sorted_in_coordinate_order_peak_175	2.89443	8.82237	5.75383	Promoter (<=1kb)	1	13700188	13825079	124892	1	7799	ENST00000311066.10	0	PRDM2	PR/SET domain 2
chr1	13749004	13749766	763	*	SortSam_on_data_132__Alignment_sorted_in_coordinate_order_peak_176,SortSam_on_data_131__Alignment_sorted_in_coordinate_order_peak_97	5.91911	18.9552	15.1524	Promoter (<=1kb)	1	13749403	13788079	38677	1	7799	ENST00000413440.5	0	PRDM2	PR/SET domain 2
chr1	14497103	14497352	250	*	SortSam_on_data_132__Alignment_sorted_in_coordinate_order_peak_177	4.06937	4.97615	2.28932	Intron (ENST00000636203.1/23254, intron 2 of 16)	1	14390655	14419973	29319	2	105376762	ENST00000670776.1	-77130	KAZN-AS1	KAZN antisense RNA 1
chr1	14924178	14924869	692	*	SortSam_on_data_132__Alignment_sorted_in_coordinate_order_peak_178	3.9466	7.87339	4.89034	Promoter (<=1kb)	1	14924130	15068152	144023	1	23254	ENST00000361144.9	48	KAZN	kazrin, periplakin interacting protein
chr1	15409544	15409784	241	*	SortSam_on_data_132__Alignment_sorted_in_coordinate_order_peak_179	3.9466	7.87339	4.89034	Promoter (<=1kb)	1	15409888	15430339	20452	1	79180	ENST00000375980.9	-104	EFHD2	EF-hand domain family member D2
chr1	15523955	15525279	1325	*	SortSam_on_data_132__Alignment_sorted_in_coordinate_order_peak_180,SortSam_on_data_131__Alignment_sorted_in_coordinate_order_peak_98,SortSam_on_data_130__Alignment_sorted_in_coordinate_order_peak_103,SortSam_on_data_131__Alignment_sorted_in_coordinate_order_peak_99	5.96755	10.4641	6.9969	Promoter (<=1kb)	1	15490832	15524445	33614	2	842	ENST00000546424.5	0	CASP9	caspase 9
chr1	15526853	15527173	321	*	SortSam_on_data_132__Alignment_sorted_in_coordinate_order_peak_181	4.63458	11.2708	8.00815	Promoter (<=1kb)	1	15526848	15571733	44886	1	23341	ENST00000375847.8	5	DNAJC16	DnaJ heat shock protein family (Hsp40) member C16
chr1	15834688	15835280	593	*	SortSam_on_data_131__Alignment_sorted_in_coordinate_order_peak_100,SortSam_on_data_132__Alignment_sorted_in_coordinate_order_peak_182	6.99355	14.3048	10.7745	Promoter (<=1kb)	1	15836095	15928557	92463	1	23013	ENST00000673875.1	-815	SPEN	spen family transcriptional repressor
chr1	15847315	15848022	708	*	SortSam_on_data_132__Alignment_sorted_in_coordinate_order_peak_183	6.36878	15.6081	12.0668	Promoter (<=1kb)	1	15847707	15940456	92750	1	23013	ENST00000375759.8	0	SPEN	spen family transcriptional repressor
chr1	15926112	15926407	296	*	SortSam_on_data_130__Alignment_sorted_in_coordinate_order_peak_104	4.01993	5.23195	2.23142	Intron (ENST00000673875.1/23013, intron 11 of 11)	1	15930644	15940456	9813	1	23013	ENST00000704274.1	-4237	SPEN	spen family transcriptional repressor
chr1	15975701	15976148	448	*	SortSam_on_data_132__Alignment_sorted_in_coordinate_order_peak_184	4.19172	8.987	5.90457	Promoter (<=1kb)	1	15941869	15976101	34233	2	7709	ENST00000375743.9	0	ZBTB17	zinc finger and BTB domain containing 17
chr1	16155399	16156052	654	*	SortSam_on_data_131__Alignment_sorted_in_coordinate_order_peak_101,SortSam_on_data_132__Alignment_sorted_in_coordinate_order_peak_185	4.77629	9.17663	5.88396	Promoter (<=1kb)	1	16148378	16156052	7675	2	1969	ENST00000461614.1	0	EPHA2	EPH receptor A2
chr1	16206522	16207111	590	*	SortSam_on_data_131__Alignment_sorted_in_coordinate_order_peak_102,SortSam_on_data_130__Alignment_sorted_in_coordinate_order_peak_105	4.79791	7.21853	3.95784	Promoter (<=1kb)	1	16197854	16207011	9158	2	128272	ENST00000478117.5	0	ARHGEF19	Rho guanine nucleotide exchange factor 19
chr1	16236972	16237279	308	*	SortSam_on_data_132__Alignment_sorted_in_coordinate_order_peak_186	3.59661	5.64711	2.88712	Promoter (<=1kb)	1	16231692	16237183	5492	2	79363	ENST00000375599.8	0	CPLANE2	ciliogenesis and planar polarity effector complex subunit 2
chr1	16352210	16352766	557	*	SortSam_on_data_132__Alignment_sorted_in_coordinate_order_peak_187	5.18613	11.5116	8.22929	Promoter (<=1kb)	1	16352575	16393355	40781	1	26099	ENST00000475078.1	0	SZRD1	SUZ RNA binding domain containing 1
chr1	16367168	16367725	558	*	SortSam_on_data_130__Alignment_sorted_in_coordinate_order_peak_106,SortSam_on_data_131__Alignment_sorted_in_coordinate_order_peak_103,SortSam_on_data_132__Alignment_sorted_in_coordinate_order_peak_188	6.55005	13.7306	10.1476	Promoter (<=1kb)	1	16367225	16398145	30921	1	26099	ENST00000401089.3	0	SZRD1	SUZ RNA binding domain containing 1
chr1	16499131	16499544	414	*	SortSam_on_data_132__Alignment_sorted_in_coordinate_order_peak_189	4.37972	8.21079	5.19699	Promoter (<=1kb)	1	16473908	16499257	25350	2	114819	ENST00000589964.2	0	CROCCP3	CROCC pseudogene 3
chr1	16613106	16613524	419	*	SortSam_on_data_132__Alignment_sorted_in_coordinate_order_peak_190,SortSam_on_data_131__Alignment_sorted_in_coordinate_order_peak_104,SortSam_on_data_130__Alignment_sorted_in_coordinate_order_peak_107	3.65004	9.95911	6.56943	Promoter (<=1kb)	1	16562319	16613487	51169	2	55672	ENST00000430580.6	0	NBPF1	NBPF member 1
chr1	16623673	16624439	767	*	SortSam_on_data_132__Alignment_sorted_in_coordinate_order_peak_191,SortSam_on_data_131__Alignment_sorted_in_coordinate_order_peak_105	5.55009	13.1667	9.59018	Promoter (<=1kb)	1	16618256	16624041	5786	2	124900584	ENST00000715307.1	0	LOC124900584	rootletin-like
chr1	16644537	16644918	382	*	SortSam_on_data_132__Alignment_sorted_in_coordinate_order_peak_192	2.37592	4.79357	2.13804	Promoter (<=1kb)	1	16625375	16644672	19298	2	124900584	ENST00000635081.1	0	LOC124900584	rootletin-like
chr1	16666944	16667210	267	*	SortSam_on_data_131__Alignment_sorted_in_coordinate_order_peak_106	4.92429	6.90239	3.6501	Promoter (<=1kb)	1	16666785	16666948	164	2	26869	ENST00000384782.1	0	RNU1-3	RNA, U1 small nuclear 3
chr1	16740301	16740520	220	*	SortSam_on_data_131__Alignment_sorted_in_coordinate_order_peak_107	4.92429	6.90239	3.6501	Promoter (<=1kb)	1	16740516	16740679	164	1	6060	ENST00000384659.1	0	RNU1-4	RNA, U1 small nuclear 4
chr1	16913981	16914464	484	*	SortSam_on_data_132__Alignment_sorted_in_coordinate_order_peak_193	4.63831	16.1742	12.6036	Intron (ENST00000466256.6/9696, intron 1 of 8)	1	16921931	16972964	51034	1	9696	ENST00000375541.10	-7467	CROCC	ciliary rootlet coiled-coil, rootletin
chr1	16948210	16949082	873	*	SortSam_on_data_131__Alignment_sorted_in_coordinate_order_peak_108,SortSam_on_data_132__Alignment_sorted_in_coordinate_order_peak_194,SortSam_on_data_130__Alignment_sorted_in_coordinate_order_peak_108	4.24855	10.5806	7.1182	Promoter (<=1kb)	1	16948391	16951338	2948	1	9696	ENST00000477773.1	0	CROCC	ciliary rootlet coiled-coil, rootletin
chr1	16960915	16961155	241	*	SortSam_on_data_132__Alignment_sorted_in_coordinate_order_peak_195	4.19862	8.13609	5.12969	Exon (ENST00000375541.10/9696, exon 27 of 37)	1	16966028	16970742	4715	1	9696	ENST00000465021.5	-4873	CROCC	ciliary rootlet coiled-coil, rootletin
chr1	17011679	17012010	332	*	SortSam_on_data_130__Alignment_sorted_in_coordinate_order_peak_109	3.54685	5.10279	2.14049	Promoter (<=1kb)	1	16985958	17011915	25958	2	23400	ENST00000341676.9	0	ATP13A2	ATPase cation transporting 13A2
chr1	17119302	17119563	262	*	SortSam_on_data_132__Alignment_sorted_in_coordinate_order_peak_196	3.18736	5.08003	2.38211	Promoter (<=1kb)	1	17066761	17119451	52691	2	11240	ENST00000375486.9	0	PADI2	peptidyl arginine deiminase 2
chr1	17437674	17438352	679	*	SortSam_on_data_132__Alignment_sorted_in_coordinate_order_peak_197	5.01639	11.1465	7.89267	Promoter (<=1kb)	1	17408676	17438561	29886	2	55920	ENST00000375433.3	209	RCC2	regulator of chromosome condensation 2
chr1	17439709	17440032	324	*	SortSam_on_data_132__Alignment_sorted_in_coordinate_order_peak_198	9.31601	21.3155	17.5408	Promoter (<=1kb)	1	17406760	17439677	32918	2	55920	ENST00000375436.9	-32	RCC2	regulator of chromosome condensation 2
chr1	18955717	18956634	918	*	SortSam_on_data_132__Alignment_sorted_in_coordinate_order_peak_199	3.98965	7.15456	4.239	Promoter (<=1kb)	1	18908340	18955698	47359	2	126917	ENST00000416166.1	-19	IFFO2	intermediate filament family orphan 2
chr1	19209916	19210450	535	*	SortSam_on_data_132__Alignment_sorted_in_coordinate_order_peak_200	4.23119	7.91508	4.92765	Promoter (<=1kb)	1	19210348	19240709	30362	1	101927895	ENST00000437898.3	0	EMC1-AS1	EMC1 antisense RNA 1
chr1	19251485	19252003	519	*	SortSam_on_data_132__Alignment_sorted_in_coordinate_order_peak_201,SortSam_on_data_130__Alignment_sorted_in_coordinate_order_peak_110,SortSam_on_data_131__Alignment_sorted_in_coordinate_order_peak_109	5.72527	11.3424	7.94134	Promoter (<=1kb)	1	19215660	19251524	35865	2	23065	ENST00000477853.6	0	EMC1	ER membrane protein complex subunit 1
chr1	19311871	19312101	231	*	SortSam_on_data_130__Alignment_sorted_in_coordinate_order_peak_111	5.69776	11.0493	7.43354	Promoter (<=1kb)	1	19303999	19312094	8096	2	8574	ENST00000330072.9	0	AKR7A2	aldo-keto reductase family 7 member A2
chr1	19485282	19486015	734	*	SortSam_on_data_132__Alignment_sorted_in_coordinate_order_peak_202	4.53859	10.0842	6.91027	Promoter (<=1kb)	1	19338775	19485539	146765	2	832	ENST00000264202.8	0	CAPZB	capping actin protein of muscle Z-line subunit beta
chr1	19799697	19800179	483	*	SortSam_on_data_132__Alignment_sorted_in_coordinate_order_peak_203,SortSam_on_data_131__Alignment_sorted_in_coordinate_order_peak_110,SortSam_on_data_130__Alignment_sorted_in_coordinate_order_peak_112	5.14016	11.218	7.72022	Promoter (<=1kb)	1	19682240	19799916	117677	2	255104	ENST00000294543.11	0	TMCO4	transmembrane and coiled-coil domains 4
chr1	20633491	20633884	394	*	SortSam_on_data_132__Alignment_sorted_in_coordinate_order_peak_204	3.74927	7.17665	4.25806	Promoter (<=1kb)	1	20633679	20633788	110	1	102464833	ENST00000622012.1	0	MIR6084	microRNA 6084
chr1	20786360	20786713	354	*	SortSam_on_data_132__Alignment_sorted_in_coordinate_order_peak_205	5.19965	11.899	8.59009	Promoter (<=1kb)	1	20742679	20786652	43974	2	50809	ENST00000312239.10	0	HP1BP3	heterochromatin protein 1 binding protein 3
chr1	21345295	21345919	625	*	SortSam_on_data_132__Alignment_sorted_in_coordinate_order_peak_206,SortSam_on_data_131__Alignment_sorted_in_coordinate_order_peak_111	6.71975	12.6319	9.099	Promoter (<=1kb)	1	21217247	21345504	128258	2	1889	ENST00000415912.6	0	ECE1	endothelin converting enzyme 1
chr1	21388957	21389203	247	*	SortSam_on_data_130__Alignment_sorted_in_coordinate_order_peak_113	5.06125	6.84293	3.61638	Distal Intergenic	1	21411460	21413293	1834	2	105376832	ENST00000443127.1	24090	LOC105376832	uncharacterized LOC105376832
chr1	21440063	21440311	249	*	SortSam_on_data_131__Alignment_sorted_in_coordinate_order_peak_112	5.44696	9.16833	5.68338	Promoter (<=1kb)	1	21440128	21483467	43340	1	84224	ENST00000454000.6	0	NBPF3	NBPF member 3
chr1	21659335	21659599	265	*	SortSam_on_data_132__Alignment_sorted_in_coordinate_order_peak_207	5.39492	11.2169	7.9586	Intron (ENST00000374765.9/5909, intron 1 of 24)	1	21617932	21653307	35376	2	5909	ENST00000447293.5	-6028	RAP1GAP	RAP1 GTPase activating protein
chr1	21782616	21783193	578	*	SortSam_on_data_132__Alignment_sorted_in_coordinate_order_peak_208,SortSam_on_data_130__Alignment_sorted_in_coordinate_order_peak_114	5.49111	10.4248	7.042	Promoter (<=1kb)	1	21678298	21783149	104852	2	84196	ENST00000308271.14	0	USP48	ubiquitin specific peptidase 48
chr1	21937476	21937787	312	*	SortSam_on_data_132__Alignment_sorted_in_coordinate_order_peak_209	7.78319	20.4541	16.7062	Promoter (<=1kb)	1	21822244	21937310	115067	2	3339	ENST00000374695.8	-166	HSPG2	heparan sulfate proteoglycan 2
chr1	22053111	22053361	251	*	SortSam_on_data_131__Alignment_sorted_in_coordinate_order_peak_113	4.70592	8.21414	4.82114	Promoter (<=1kb)	1	22053023	22092942	39920	1	998	ENST00000695797.1	88	CDC42	cell division cycle 42
chr1	22451783	22452239	457	*	SortSam_on_data_132__Alignment_sorted_in_coordinate_order_peak_210	4.64058	9.67307	6.5357	Promoter (<=1kb)	1	22451851	22531154	79304	1	9923	ENST00000375647.5	0	ZBTB40	zinc finger and BTB domain containing 40
chr1	22898957	22899209	253	*	SortSam_on_data_130__Alignment_sorted_in_coordinate_order_peak_115	5.41867	7.55718	4.24785	Intron (ENST00000374630.8/2048, intron 9 of 15)	1	22865159	22882840	17682	1	2048	ENST00000490436.1	33798	EPHB2	EPH receptor B2
chr1	23019396	23019680	285	*	SortSam_on_data_132__Alignment_sorted_in_coordinate_order_peak_211	4.70132	9.47822	6.35495	Promoter (<=1kb)	1	23019443	23076570	57128	1	23028	ENST00000688680.1	0	KDM1A	lysine demethylase 1A
chr1	23343739	23344307	569	*	SortSam_on_data_132__Alignment_sorted_in_coordinate_order_peak_212	4.70956	10.1441	6.96663	Promoter (<=1kb)	1	23304688	23344284	39597	2	10236	ENST00000302271.11	0	HNRNPR	heterogeneous nuclear ribonucleoprotein R
chr1	23344553	23344835	283	*	SortSam_on_data_132__Alignment_sorted_in_coordinate_order_peak_213	4.11639	7.9641	4.97142	Promoter (<=1kb)	1	23304688	23344336	39649	2	10236	ENST00000478691.5	-217	HNRNPR	heterogeneous nuclear ribonucleoprotein R
chr1	23424857	23425216	360	*	SortSam_on_data_132__Alignment_sorted_in_coordinate_order_peak_214	5.2446	13.4521	10.0387	Promoter (<=1kb)	1	23380909	23424748	43840	2	6920	ENST00000450454.7	-109	TCEA3	transcription elongation factor A3
chr1	23484179	23484475	297	*	SortSam_on_data_132__Alignment_sorted_in_coordinate_order_peak_215	3.21462	5.34093	2.61332	Promoter (<=1kb)	1	23428563	23484179	55617	2	55616	ENST00000336689.8	0	ASAP3	ArfGAP with SH3 domain, ankyrin repeat and PH domain 3
chr1	23531047	23531609	563	*	SortSam_on_data_132__Alignment_sorted_in_coordinate_order_peak_216	3.25192	5.84077	3.06021	Promoter (<=1kb)	1	23506438	23531233	24796	2	1870	ENST00000361729.3	0	E2F2	E2F transcription factor 2
chr1	23554952	23555231	280	*	SortSam_on_data_130__Alignment_sorted_in_coordinate_order_peak_116	6.13689	10.3083	6.74488	Distal Intergenic	1	23557934	23559075	1142	2	3399	ENST00000463312.1	3844	ID3	inhibitor of DNA binding 3
chr1	23619528	23619807	280	*	SortSam_on_data_132__Alignment_sorted_in_coordinate_order_peak_217	5.34759	14.4452	10.9693	Intron (ENST00000477916.5/259283, intron 2 of 6)	1	23627334	23640568	13235	1	259283	ENST00000374555.7	-7527	MDS2	myelodysplastic syndrome 2 translocation associated
chr1	23800586	23801208	623	*	SortSam_on_data_132__Alignment_sorted_in_coordinate_order_peak_218	5.52524	14.1238	10.6681	Promoter (<=1kb)	1	23795599	23800754	5156	2	2582	ENST00000617979.5	0	GALE	UDP-galactose-4-epimerase
chr1	23959258	23959594	337	*	SortSam_on_data_132__Alignment_sorted_in_coordinate_order_peak_219	3.44227	6.49143	3.64032	Promoter (<=1kb)	1	23959109	23961465	2357	1	55629	ENST00000471915.5	149	PNRC2	proline rich nuclear receptor coactivator 2
chr1	23979938	23980382	445	*	SortSam_on_data_132__Alignment_sorted_in_coordinate_order_peak_220	6.58185	16.4978	12.91	Promoter (<=1kb)	1	23964347	23980327	15981	2	10772	ENST00000492112.3	0	SRSF10	serine and arginine rich splicing factor 10
chr1	23993711	23993946	236	*	SortSam_on_data_130__Alignment_sorted_in_coordinate_order_peak_117	5.10238	9.93673	6.40018	Distal Intergenic	1	23966445	23980927	14483	2	10772	ENST00000341154.10	-12784	SRSF10	serine and arginine rich splicing factor 10
chr1	23994507	23994811	305	*	SortSam_on_data_132__Alignment_sorted_in_coordinate_order_peak_221	6.32964	20.6932	16.9373	Distal Intergenic	1	23966445	23980927	14483	2	10772	ENST00000341154.10	-13580	SRSF10	serine and arginine rich splicing factor 10
chr1	24344892	24345292	401	*	SortSam_on_data_132__Alignment_sorted_in_coordinate_order_peak_222	5.5181	8.62032	5.57157	Exon (ENST00000690803.1/57822, exon 12 of 16)	1	24337498	24342195	4698	1	57822	ENST00000528181.1	7394	GRHL3	grainyhead like transcription factor 3
chr1	24413325	24413708	384	*	SortSam_on_data_132__Alignment_sorted_in_coordinate_order_peak_223	5.21503	9.45547	6.33401	Promoter (<=1kb)	1	24357005	24413725	56721	2	90529	ENST00000003583.12	17	STPG1	sperm tail PG-rich repeat containing 1
chr1	24502612	24503568	957	*	SortSam_on_data_132__Alignment_sorted_in_coordinate_order_peak_224,SortSam_on_data_131__Alignment_sorted_in_coordinate_order_peak_114	5.87943	12.4986	9.01689	Promoter (<=1kb)	1	24502836	24541040	38205	1	11123	ENST00000374395.9	0	RCAN3	RCAN family member 3
chr1	24745787	24746135	349	*	SortSam_on_data_132__Alignment_sorted_in_coordinate_order_peak_225	4.30806	9.55147	6.42271	Promoter (<=1kb)	1	24745447	24844321	98875	1	25932	ENST00000374379.9	340	CLIC4	chloride intracellular channel 4
chr1	24799956	24800320	365	*	SortSam_on_data_130__Alignment_sorted_in_coordinate_order_peak_118	5.55839	10.7932	7.19441	Intron (ENST00000497755.1/25932, intron 3 of 5)	1	24745447	24844321	98875	1	25932	ENST00000374379.9	54509	CLIC4	chloride intracellular channel 4
chr1	24832787	24833161	375	*	SortSam_on_data_130__Alignment_sorted_in_coordinate_order_peak_119,SortSam_on_data_132__Alignment_sorted_in_coordinate_order_peak_226	4.12016	6.93586	3.87039	Intron (ENST00000497755.1/25932, intron 5 of 5)	1	24919345	24919416	72	2	102465437	ENST00000614863.1	86255	MIR6731	microRNA 6731
chr1	24833988	24834795	808	*	SortSam_on_data_132__Alignment_sorted_in_coordinate_order_peak_227,SortSam_on_data_130__Alignment_sorted_in_coordinate_order_peak_120	6.65183	10.802	7.42474	Intron (ENST00000497755.1/25932, intron 5 of 5)	1	24919345	24919416	72	2	102465437	ENST00000614863.1	84621	MIR6731	microRNA 6731
chr1	25232130	25232434	305	*	SortSam_on_data_132__Alignment_sorted_in_coordinate_order_peak_228	4.73516	9.87279	6.71877	Promoter (<=1kb)	1	25229015	25232432	3418	2	25949	ENST00000474160.1	0	SYF2	SYF2 pre-mRNA splicing factor
chr1	25338271	25338560	290	*	SortSam_on_data_130__Alignment_sorted_in_coordinate_order_peak_121	4.3536	7.57138	4.26046	Promoter (<=1kb)	1	25338317	25360967	22651	1	23585	ENST00000498135.5	0	TMEM50A	transmembrane protein 50A
chr1	25429983	25430506	524	*	SortSam_on_data_132__Alignment_sorted_in_coordinate_order_peak_229	3.60774	6.14118	3.32929	Promoter (<=1kb)	1	25362312	25430192	67881	2	6006	ENST00000349320.7	0	RHCE	Rh blood group CcEe antigens
chr1	25616372	25616787	416	*	SortSam_on_data_132__Alignment_sorted_in_coordinate_order_peak_230	3.5992	7.08713	4.17793	Promoter (<=1kb)	1	25616791	25784450	167660	1	57134	ENST00000374332.9	-4	MAN1C1	mannosidase alpha class 1C member 1
chr1	26082751	26083013	263	*	SortSam_on_data_130__Alignment_sorted_in_coordinate_order_peak_122	4.31932	5.46125	2.42664	Distal Intergenic	1	26061244	26068436	7193	2	84676	ENST00000483052.1	-14315	TRIM63	tripartite motif containing 63
chr1	26110894	26112434	1541	*	SortSam_on_data_132__Alignment_sorted_in_coordinate_order_peak_231,SortSam_on_data_131__Alignment_sorted_in_coordinate_order_peak_115	3.79278	6.78543	3.75778	Promoter (<=1kb)	1	26111165	26125530	14366	1	149420	ENST00000619836.4	0	PDIK1L	PDLIM1 interacting kinase 1 like
chr1	26169614	26169898	285	*	SortSam_on_data_132__Alignment_sorted_in_coordinate_order_peak_232	4.38226	9.72446	6.58093	Promoter (<=1kb)	1	26169908	26170873	966	1	51042	ENST00000374266.7	-10	ZNF593	zinc finger protein 593
chr1	26279771	26280298	528	*	SortSam_on_data_132__Alignment_sorted_in_coordinate_order_peak_233	3.43555	7.39378	4.45321	Promoter (<=1kb)	1	26280086	26281522	1437	1	83442	ENST00000270792.10	0	SH3BGRL3	SH3 domain binding glutamate rich protein like 3
chr1	26472060	26473037	978	*	SortSam_on_data_132__Alignment_sorted_in_coordinate_order_peak_234	6.12638	16.7551	13.1561	Promoter (<=1kb)	1	26472440	26476642	4203	1	3151	ENST00000361427.6	0	HMGN2	high mobility group nucleosomal binding domain 2
chr1	26500318	26501217	900	*	SortSam_on_data_130__Alignment_sorted_in_coordinate_order_peak_123,SortSam_on_data_132__Alignment_sorted_in_coordinate_order_peak_235,SortSam_on_data_131__Alignment_sorted_in_coordinate_order_peak_116	4.18617	7.17957	4.04151	Distal Intergenic	1	26473429	26475360	1932	1	3151	ENST00000493418.1	26889	HMGN2	high mobility group nucleosomal binding domain 2
chr1	26529536	26530054	519	*	SortSam_on_data_132__Alignment_sorted_in_coordinate_order_peak_236	3.40068	6.62231	3.75795	Promoter (<=1kb)	1	26529761	26546983	17223	1	6195	ENST00000525525.5	0	RPS6KA1	ribosomal protein S6 kinase A1
chr1	26620455	26621298	844	*	SortSam_on_data_132__Alignment_sorted_in_coordinate_order_peak_237,SortSam_on_data_131__Alignment_sorted_in_coordinate_order_peak_117,SortSam_on_data_130__Alignment_sorted_in_coordinate_order_peak_124	5.16793	8.99221	5.67876	Exon (ENST00000690093.1/ENST00000690093.1, exon 1 of 1)	1	26602369	26602432	64	2	124904769	ENST00000516620.2	-18023	LOC124904769	U7 small nuclear RNA
chr1	26695302	26697665	2364	*	SortSam_on_data_132__Alignment_sorted_in_coordinate_order_peak_238,SortSam_on_data_130__Alignment_sorted_in_coordinate_order_peak_125,SortSam_on_data_130__Alignment_sorted_in_coordinate_order_peak_126,SortSam_on_data_131__Alignment_sorted_in_coordinate_order_peak_118	4.52283	12.0741	8.48382	Promoter (<=1kb)	1	26692132	26695943	3812	2	101928728	ENST00000569378.2	0	LOC101928728	uncharacterized LOC101928728
chr1	26787717	26788173	457	*	SortSam_on_data_132__Alignment_sorted_in_coordinate_order_peak_239,SortSam_on_data_130__Alignment_sorted_in_coordinate_order_peak_127,SortSam_on_data_131__Alignment_sorted_in_coordinate_order_peak_119	5.71076	15.003	11.2904	Promoter (<=1kb)	1	26787944	26798297	10354	1	55650	ENST00000686655.1	0	PIGV	phosphatidylinositol glycan anchor biosynthesis class V
chr1	26818687	26818965	279	*	SortSam_on_data_132__Alignment_sorted_in_coordinate_order_peak_240	4.44411	15.4806	11.9469	Distal Intergenic	1	26826688	26857604	30917	1	84243	ENST00000374142.9	-7723	ZDHHC18	zinc finger DHHC-type palmitoyltransferase 18
chr1	26826454	26826981	528	*	SortSam_on_data_132__Alignment_sorted_in_coordinate_order_peak_241,SortSam_on_data_131__Alignment_sorted_in_coordinate_order_peak_120	3.48978	7.26286	4.17222	Promoter (<=1kb)	1	26826688	26857604	30917	1	84243	ENST00000374142.9	0	ZDHHC18	zinc finger DHHC-type palmitoyltransferase 18
chr1	26865212	26865600	389	*	SortSam_on_data_132__Alignment_sorted_in_coordinate_order_peak_242,SortSam_on_data_131__Alignment_sorted_in_coordinate_order_peak_121	3.63731	7.15057	4.05192	Promoter (2-3kb)	1	26863149	26864456	1308	1	2810	ENST00000339276.6	2063	SFN	stratifin
chr1	26960117	26960568	452	*	SortSam_on_data_132__Alignment_sorted_in_coordinate_order_peak_243,SortSam_on_data_130__Alignment_sorted_in_coordinate_order_peak_128,SortSam_on_data_131__Alignment_sorted_in_coordinate_order_peak_122	4.9881	13.9004	10.3043	Promoter (<=1kb)	1	26949562	26960468	10907	2	126695	ENST00000320567.6	0	KDF1	keratinocyte differentiation factor 1
chr1	26993634	26993902	269	*	SortSam_on_data_130__Alignment_sorted_in_coordinate_order_peak_129	4.58926	9.88115	6.34866	Promoter (<=1kb)	1	26993692	27000886	7195	1	388610	ENST00000522111.3	0	TRNP1	TMF1 regulated nuclear protein 1
chr1	27154866	27155304	439	*	SortSam_on_data_130__Alignment_sorted_in_coordinate_order_peak_130,SortSam_on_data_132__Alignment_sorted_in_coordinate_order_peak_244	3.88389	10.4013	7.04022	Promoter (<=1kb)	1	27098809	27155125	56317	2	6548	ENST00000263980.8	0	SLC9A1	solute carrier family 9 member A1
chr1	27234328	27234868	541	*	SortSam_on_data_132__Alignment_sorted_in_coordinate_order_peak_245,SortSam_on_data_130__Alignment_sorted_in_coordinate_order_peak_131	4.60478	10.8595	7.49491	Promoter (<=1kb)	1	27229106	27234352	5247	2	105376890	ENST00000425205.1	0	WDTC1-DT	WDTC1 divergent transcript
chr1	27322025	27322581	557	*	SortSam_on_data_132__Alignment_sorted_in_coordinate_order_peak_246,SortSam_on_data_130__Alignment_sorted_in_coordinate_order_peak_132,SortSam_on_data_131__Alignment_sorted_in_coordinate_order_peak_123	7.03642	21.0909	17.1949	Promoter (<=1kb)	1	27322145	27336399	14255	1	84065	ENST00000611517.4	0	TMEM222	transmembrane protein 222
chr1	27349501	27350272	772	*	SortSam_on_data_132__Alignment_sorted_in_coordinate_order_peak_247,SortSam_on_data_131__Alignment_sorted_in_coordinate_order_peak_124	3.20167	7.20763	4.161	Promoter (<=1kb)	1	27349747	27351579	1833	1	84958	ENST00000485269.1	0	SYTL1	synaptotagmin like 1
chr1	27489829	27490136	308	*	SortSam_on_data_132__Alignment_sorted_in_coordinate_order_peak_248	3.64596	9.92701	6.76908	Promoter (<=1kb)	1	27408197	27490051	81855	2	10163	ENST00000536657.1	0	WASF2	WASP family member 2
chr1	27603979	27604439	461	*	SortSam_on_data_132__Alignment_sorted_in_coordinate_order_peak_249	3.83129	11.574	8.28814	Promoter (<=1kb)	1	27534245	27604144	69900	2	27245	ENST00000673934.1	0	AHDC1	AT-hook DNA binding motif containing 1
chr1	27659848	27660089	242	*	SortSam_on_data_131__Alignment_sorted_in_coordinate_order_peak_125	3.87309	8.50578	5.07991	Promoter (2-3kb)	1	27660328	27662722	2395	2	111216282	ENST00000440492.1	2633	LINC02574	long intergenic non-protein coding RNA 2574
chr1	27725938	27726222	285	*	SortSam_on_data_131__Alignment_sorted_in_coordinate_order_peak_126	3.43313	5.56584	2.50388	Promoter (<=1kb)	1	27725961	27763116	37156	1	199870	ENST00000373954.11	0	FAM76A	family with sequence similarity 76 member A
chr1	27852259	27852720	462	*	SortSam_on_data_132__Alignment_sorted_in_coordinate_order_peak_250,SortSam_on_data_131__Alignment_sorted_in_coordinate_order_peak_127,SortSam_on_data_130__Alignment_sorted_in_coordinate_order_peak_133	5.16394	14.4509	10.7649	Distal Intergenic	1	27834401	27834566	166	1	677774	ENST00000517138.1	17858	SCARNA1	small Cajal body-specific RNA 1
chr1	27921304	27921587	284	*	SortSam_on_data_132__Alignment_sorted_in_coordinate_order_peak_251	9.02969	16.2661	12.69	Distal Intergenic	1	27891924	27914746	22823	2	6118	ENST00000373909.7	-6558	RPA2	replication protein A2
chr1	27959719	27960444	726	*	SortSam_on_data_132__Alignment_sorted_in_coordinate_order_peak_252,SortSam_on_data_130__Alignment_sorted_in_coordinate_order_peak_134,SortSam_on_data_131__Alignment_sorted_in_coordinate_order_peak_128	5.20668	16.2049	12.5552	Promoter (<=1kb)	1	27959933	27968057	8125	1	55113	ENST00000481387.2	0	XKR8	XK related 8
chr1	28055482	28055822	341	*	SortSam_on_data_131__Alignment_sorted_in_coordinate_order_peak_129	4.10358	5.46128	2.41489	Promoter (2-3kb)	1	27973468	28058087	84620	2	2140	ENST00000373864.5	2265	EYA3	EYA transcriptional coactivator and phosphatase 3
chr1	28259454	28260094	641	*	SortSam_on_data_131__Alignment_sorted_in_coordinate_order_peak_130,SortSam_on_data_132__Alignment_sorted_in_coordinate_order_peak_253	5.40315	14.6814	11.0206	Promoter (<=1kb)	1	28259518	28282491	22974	1	83667	ENST00000253063.4	0	SESN2	sestrin 2
chr1	28369654	28370224	571	*	SortSam_on_data_132__Alignment_sorted_in_coordinate_order_peak_254,SortSam_on_data_130__Alignment_sorted_in_coordinate_order_peak_135,SortSam_on_data_131__Alignment_sorted_in_coordinate_order_peak_131	4.31748	9.54237	6.22282	Promoter (<=1kb)	1	28369710	28497545	127836	1	65979	ENST00000632421.1	0	PHACTR4	phosphatase and actin regulator 4
chr1	28517999	28518539	541	*	SortSam_on_data_132__Alignment_sorted_in_coordinate_order_peak_255	3.60761	9.80346	6.65463	Promoter (<=1kb)	1	28518136	28538983	20848	1	1104	ENST00000373832.5	0	RCC1	regulator of chromosome condensation 1
chr1	28552876	28553164	289	*	SortSam_on_data_132__Alignment_sorted_in_coordinate_order_peak_256	5.35177	12.5988	9.24166	Promoter (<=1kb)	1	28553085	28578545	25461	1	54952	ENST00000373830.4	0	TRNAU1AP	tRNA selenocysteine 1 associated protein 1
chr1	28581556	28582056	501	*	SortSam_on_data_131__Alignment_sorted_in_coordinate_order_peak_132,SortSam_on_data_132__Alignment_sorted_in_coordinate_order_peak_257,SortSam_on_data_130__Alignment_sorted_in_coordinate_order_peak_136	5.32323	12.8189	9.22225	Promoter (<=1kb)	1	28578538	28581853	3316	2	85028	ENST00000481220.6	0	SNHG12	small nucleolar RNA host gene 12
chr1	28668694	28669008	315	*	SortSam_on_data_132__Alignment_sorted_in_coordinate_order_peak_258	4.96181	11.7163	8.41962	Promoter (<=1kb)	1	28668778	28714886	46109	1	10691	ENST00000361872.8	0	GMEB1	glucocorticoid modulatory element binding protein 1
chr1	28736687	28737775	1089	*	SortSam_on_data_132__Alignment_sorted_in_coordinate_order_peak_259,SortSam_on_data_130__Alignment_sorted_in_coordinate_order_peak_137,SortSam_on_data_131__Alignment_sorted_in_coordinate_order_peak_133	4.76938	13.4119	9.76702	Promoter (<=1kb)	1	28736940	28769775	32836	1	51441	ENST00000373812.8	0	YTHDF2	YTH N6-methyladenosine RNA binding protein F2
chr1	28886852	28887326	475	*	SortSam_on_data_132__Alignment_sorted_in_coordinate_order_peak_260	3.48074	10.0954	6.92067	Promoter (<=1kb)	1	28887091	29120041	232951	1	2035	ENST00000647103.1	0	EPB41	erythrocyte membrane protein band 4.1
chr1	28914206	28914930	725	*	SortSam_on_data_132__Alignment_sorted_in_coordinate_order_peak_261	3.30659	9.02899	5.94379	Promoter (<=1kb)	1	28914544	29072293	157750	1	2035	ENST00000644600.1	0	EPB41	erythrocyte membrane protein band 4.1
chr1	29181297	29182122	826	*	SortSam_on_data_132__Alignment_sorted_in_coordinate_order_peak_262,SortSam_on_data_130__Alignment_sorted_in_coordinate_order_peak_138,SortSam_on_data_131__Alignment_sorted_in_coordinate_order_peak_134	4.49729	10.8429	7.39831	Promoter (<=1kb)	1	29147743	29181900	34158	2	6429	ENST00000373795.7	0	SRSF4	serine and arginine rich splicing factor 4
chr1	29230741	29231059	319	*	SortSam_on_data_132__Alignment_sorted_in_coordinate_order_peak_263	3.08506	6.65314	3.78545	Promoter (<=1kb)	1	29192657	29230934	38278	2	51102	ENST00000263702.11	0	MECR	mitochondrial trans-2-enoyl-CoA reductase
chr1	29236194	29236641	448	*	SortSam_on_data_132__Alignment_sorted_in_coordinate_order_peak_264,SortSam_on_data_131__Alignment_sorted_in_coordinate_order_peak_135	4.58624	12.2158	8.70926	Promoter (<=1kb)	1	29236516	29325661	89146	1	10076	ENST00000345512.7	0	PTPRU	protein tyrosine phosphatase receptor type U
chr1	30718296	30719371	1076	*	SortSam_on_data_132__Alignment_sorted_in_coordinate_order_peak_265	5.34344	14.0625	10.6104	Promoter (<=1kb)	1	30718504	30726744	8241	1	100129196	ENST00000414532.6	0	MATN1-AS1	MATN1 antisense RNA 1
chr1	30773170	30773441	272	*	SortSam_on_data_132__Alignment_sorted_in_coordinate_order_peak_266	6.02569	13.6418	10.2151	Distal Intergenic	1	30732469	30757774	25306	2	7805	ENST00000294507.4	-15396	LAPTM5	lysosomal protein transmembrane 5
chr1	31154724	31155565	842	*	SortSam_on_data_132__Alignment_sorted_in_coordinate_order_peak_267,SortSam_on_data_130__Alignment_sorted_in_coordinate_order_peak_139,SortSam_on_data_131__Alignment_sorted_in_coordinate_order_peak_136	4.96301	11.9433	8.40232	Distal Intergenic	1	31181589	31188153	6565	2	79570	ENST00000526106.5	32588	NKAIN1	sodium/potassium transporting ATPase interacting 1
chr1	31413280	31413735	456	*	SortSam_on_data_132__Alignment_sorted_in_coordinate_order_peak_268	2.66891	6.07215	3.26773	Promoter (<=1kb)	1	31413213	31434678	21466	1	347735	ENST00000373709.8	67	SERINC2	serine incorporator 2
chr1	31644458	31644869	412	*	SortSam_on_data_132__Alignment_sorted_in_coordinate_order_peak_269,SortSam_on_data_131__Alignment_sorted_in_coordinate_order_peak_137	4.6307	9.57063	6.26599	Promoter (<=1kb)	1	31644694	31649371	4678	1	107985471	ENST00000581333.1	0	PEF1-AS1	PEF1 and COL16A1 antisense RNA 1
chr1	31938056	31938758	703	*	SortSam_on_data_132__Alignment_sorted_in_coordinate_order_peak_270,SortSam_on_data_130__Alignment_sorted_in_coordinate_order_peak_140	6.46009	16.8248	13.0832	Promoter (<=1kb)	1	31906421	31938368	31948	2	8073	ENST00000647444.2	0	PTP4A2	protein tyrosine phosphatase 4A2
chr1	32072607	32073239	633	*	SortSam_on_data_132__Alignment_sorted_in_coordinate_order_peak_271	5.61364	15.8868	12.3293	Promoter (<=1kb)	1	32072935	32091745	18811	1	55116	ENST00000438825.5	0	TMEM39B	transmembrane protein 39B
chr1	32179603	32179963	361	*	SortSam_on_data_132__Alignment_sorted_in_coordinate_order_peak_272	3.21287	7.22366	4.30269	Promoter (<=1kb)	1	32179675	32198285	18611	1	200081	ENST00000373610.8	0	TXLNA	taxilin alpha
chr1	32240461	32240765	305	*	SortSam_on_data_132__Alignment_sorted_in_coordinate_order_peak_273	3.19037	6.53278	3.6768	Promoter (<=1kb)	1	32231658	32240790	9133	2	339483	ENST00000423995.5	25	MTMR9LP	myotubularin related protein 9 like, pseudogene
chr1	32291877	32292356	480	*	SortSam_on_data_131__Alignment_sorted_in_coordinate_order_peak_138,SortSam_on_data_132__Alignment_sorted_in_coordinate_order_peak_274	3.82628	9.48015	6.17099	Promoter (<=1kb)	1	32292083	32333626	41544	1	3065	ENST00000373548.8	0	HDAC1	histone deacetylase 1
chr1	32335942	32336499	558	*	SortSam_on_data_131__Alignment_sorted_in_coordinate_order_peak_139,SortSam_on_data_132__Alignment_sorted_in_coordinate_order_peak_275,SortSam_on_data_130__Alignment_sorted_in_coordinate_order_peak_141	3.66374	8.50933	5.22028	Promoter (<=1kb)	1	32333839	32336233	2395	2	65108	ENST00000329421.8	0	MARCKSL1	MARCKS like 1
chr1	32351012	32351385	374	*	SortSam_on_data_132__Alignment_sorted_in_coordinate_order_peak_276	2.70982	5.72171	2.9544	Promoter (<=1kb)	1	32351521	32353541	2021	1	124903933	ENST00000421153.2	-136	LOC124903933	uncharacterized LOC124903933
chr1	32351677	32351991	315	*	SortSam_on_data_132__Alignment_sorted_in_coordinate_order_peak_277	3.56222	9.17208	6.07466	Promoter (<=1kb)	1	32351521	32353541	2021	1	124903933	ENST00000421153.2	156	LOC124903933	uncharacterized LOC124903933
chr1	32500541	32500966	426	*	SortSam_on_data_130__Alignment_sorted_in_coordinate_order_peak_142,SortSam_on_data_132__Alignment_sorted_in_coordinate_order_peak_278	4.00446	11.3605	8.02269	Intron (ENST00000480336.1/653121, intron 4 of 9)	1	32465072	32496686	31615	1	728116	ENST00000609129.2	35469	ZBTB8B	zinc finger and BTB domain containing 8B
chr1	32539469	32540082	614	*	SortSam_on_data_132__Alignment_sorted_in_coordinate_order_peak_279,SortSam_on_data_131__Alignment_sorted_in_coordinate_order_peak_140	4.98111	11.6661	8.18997	Promoter (<=1kb)	1	32539429	32600990	61562	1	653121	ENST00000316459.4	40	ZBTB8A	zinc finger and BTB domain containing 8A
chr1	32650940	32651700	761	*	SortSam_on_data_132__Alignment_sorted_in_coordinate_order_peak_280,SortSam_on_data_130__Alignment_sorted_in_coordinate_order_peak_143,SortSam_on_data_131__Alignment_sorted_in_coordinate_order_peak_141	3.70811	8.16541	4.91322	Promoter (<=1kb)	1	32651142	32680053	28912	1	5928	ENST00000414241.7	0	RBBP4	RB binding protein 4, chromatin remodeling factor
chr1	32753805	32754333	529	*	SortSam_on_data_132__Alignment_sorted_in_coordinate_order_peak_281,SortSam_on_data_131__Alignment_sorted_in_coordinate_order_peak_142	4.36238	10.6922	7.28552	Promoter (<=1kb)	1	32754019	32768946	14928	1	57648	ENST00000468130.1	0	NHSL3	NHS like 3
chr1	32817153	32818043	891	*	SortSam_on_data_132__Alignment_sorted_in_coordinate_order_peak_282,SortSam_on_data_130__Alignment_sorted_in_coordinate_order_peak_144	4.51981	10.932	7.55183	Promoter (<=1kb)	1	32817442	32857854	40413	1	64766	ENST00000373476.5	0	S100PBP	S100P binding protein
chr1	32901240	32901744	505	*	SortSam_on_data_132__Alignment_sorted_in_coordinate_order_peak_283,SortSam_on_data_131__Alignment_sorted_in_coordinate_order_peak_143	3.96224	13.0029	9.43448	Promoter (<=1kb)	1	32894595	32901389	6795	2	113452	ENST00000329151.5	0	TMEM54	transmembrane protein 54
chr1	32964490	32965033	544	*	SortSam_on_data_132__Alignment_sorted_in_coordinate_order_peak_284	4.05022	12.8842	9.5064	Promoter (<=1kb)	1	32936445	32964685	28241	2	127544	ENST00000373456.11	0	RNF19B	ring finger protein 19B
chr1	32973081	32973446	366	*	SortSam_on_data_131__Alignment_sorted_in_coordinate_order_peak_144	5.62034	12.4195	8.7061	Distal Intergenic	1	32936449	32964809	28361	2	127544	ENST00000235150.5	-8272	RNF19B	ring finger protein 19B
chr1	33036632	33036988	357	*	SortSam_on_data_130__Alignment_sorted_in_coordinate_order_peak_145,SortSam_on_data_132__Alignment_sorted_in_coordinate_order_peak_285	4.70426	12.6193	9.08098	Promoter (<=1kb)	1	33007986	33036883	28898	2	204	ENST00000373449.7	0	AK2	adenylate kinase 2
chr1	33051292	33051834	543	*	SortSam_on_data_131__Alignment_sorted_in_coordinate_order_peak_145,SortSam_on_data_130__Alignment_sorted_in_coordinate_order_peak_146,SortSam_on_data_132__Alignment_sorted_in_coordinate_order_peak_286	5.42182	21.1229	17.2459	Intron (ENST00000548559.1/204, intron 2 of 4)	1	33008892	33037004	28113	2	204	ENST00000354858.11	-14288	AK2	adenylate kinase 2
chr1	33052137	33052884	748	*	SortSam_on_data_132__Alignment_sorted_in_coordinate_order_peak_287,SortSam_on_data_130__Alignment_sorted_in_coordinate_order_peak_147,SortSam_on_data_131__Alignment_sorted_in_coordinate_order_peak_146	3.56846	8.88539	5.56318	Intron (ENST00000548559.1/204, intron 2 of 4)	1	33008892	33037004	28113	2	204	ENST00000354858.11	-15133	AK2	adenylate kinase 2
chr1	33103887	33104167	281	*	SortSam_on_data_131__Alignment_sorted_in_coordinate_order_peak_147	4.69881	6.30603	3.14048	Intron (ENST00000481886.5/113451, intron 7 of 8)	1	33094644	33096956	2313	1	113451	ENST00000492521.1	9243	AZIN2	antizyme inhibitor 2
chr1	33180925	33181222	298	*	SortSam_on_data_130__Alignment_sorted_in_coordinate_order_peak_148	3.95552	7.35415	4.06689	Promoter (<=1kb)	1	33145399	33182043	36645	2	55223	ENST00000291416.10	821	TRIM62	tripartite motif containing 62
chr1	33181800	33182199	400	*	SortSam_on_data_132__Alignment_sorted_in_coordinate_order_peak_288,SortSam_on_data_130__Alignment_sorted_in_coordinate_order_peak_149	3.24446	7.1563	4.1057	Promoter (<=1kb)	1	33145399	33182043	36645	2	55223	ENST00000291416.10	0	TRIM62	tripartite motif containing 62
chr1	33256545	33256897	353	*	SortSam_on_data_132__Alignment_sorted_in_coordinate_order_peak_289	4.53497	12.9324	9.55109	Promoter (<=1kb)	1	33256545	33280414	23870	1	149076	ENST00000483388.5	0	ZNF362	zinc finger protein 362
chr1	33349275	33350280	1006	*	SortSam_on_data_132__Alignment_sorted_in_coordinate_order_peak_290,SortSam_on_data_130__Alignment_sorted_in_coordinate_order_peak_150	4.04891	8.62173	5.38539	Promoter (<=1kb)	1	33323626	33349811	26186	2	1912	ENST00000485928.5	0	PHC2	polyhomeotic homolog 2
chr1	33430731	33431405	675	*	SortSam_on_data_132__Alignment_sorted_in_coordinate_order_peak_291	2.81624	6.39597	3.55321	Promoter (<=1kb)	1	33323626	33431020	107395	2	1912	ENST00000431992.6	0	PHC2	polyhomeotic homolog 2
chr1	34866162	34866448	287	*	SortSam_on_data_132__Alignment_sorted_in_coordinate_order_peak_292	3.74836	10.5115	7.30532	Exon (ENST00000235180.4/58512, exon 10 of 10)	1	34855169	34859755	4587	2	113444	ENST00000456842.1	-6407	SMIM12	small integral membrane protein 12
chr1	34985043	34985341	299	*	SortSam_on_data_132__Alignment_sorted_in_coordinate_order_peak_293	3.2956	8.7721	5.70827	Promoter (<=1kb)	1	34974356	34985313	10958	2	653160	ENST00000417456.1	0	GPR199P	G protein-coupled receptor 199, pseudogene
chr1	35191923	35193140	1218	*	SortSam_on_data_130__Alignment_sorted_in_coordinate_order_peak_151,SortSam_on_data_132__Alignment_sorted_in_coordinate_order_peak_294,SortSam_on_data_130__Alignment_sorted_in_coordinate_order_peak_152	5.19951	13.6268	10.0347	Promoter (<=1kb)	1	35182936	35193145	10210	2	6421	ENST00000357214.6	5	SFPQ	splicing factor proline and glutamine rich
chr1	35268727	35269211	485	*	SortSam_on_data_132__Alignment_sorted_in_coordinate_order_peak_295,SortSam_on_data_131__Alignment_sorted_in_coordinate_order_peak_148	4.06558	10.8105	7.44824	Promoter (<=1kb)	1	35269033	35359229	90197	1	9202	ENST00000441447.1	0	ZMYM4	zinc finger MYM-type containing 4
chr1	35557058	35558013	956	*	SortSam_on_data_131__Alignment_sorted_in_coordinate_order_peak_149,SortSam_on_data_132__Alignment_sorted_in_coordinate_order_peak_296	3.82219	10.7741	7.45669	Promoter (<=1kb)	1	35557473	35566772	9300	1	23154	ENST00000373253.7	0	NCDN	neurochondrin
chr1	35718638	35719110	473	*	SortSam_on_data_132__Alignment_sorted_in_coordinate_order_peak_297,SortSam_on_data_131__Alignment_sorted_in_coordinate_order_peak_150	3.5719	7.70944	4.57647	Promoter (<=1kb)	1	35713877	35718884	5008	2	127703	ENST00000270815.5	0	C1orf216	chromosome 1 open reading frame 216
chr1	35769286	35769795	510	*	SortSam_on_data_132__Alignment_sorted_in_coordinate_order_peak_298	3.64155	9.16635	6.06944	Promoter (<=1kb)	1	35736405	35769928	33524	2	63967	ENST00000373220.7	133	CLSPN	claspin
chr1	35807814	35808416	603	*	SortSam_on_data_132__Alignment_sorted_in_coordinate_order_peak_299	3.72923	9.42444	6.30702	Promoter (<=1kb)	1	35808016	35857890	49875	1	192670	ENST00000373210.4	0	AGO4	argonaute RISC component 4
chr1	35930652	35931205	554	*	SortSam_on_data_132__Alignment_sorted_in_coordinate_order_peak_300,SortSam_on_data_131__Alignment_sorted_in_coordinate_order_peak_151,SortSam_on_data_130__Alignment_sorted_in_coordinate_order_peak_153	3.93894	10.4666	7.17617	Promoter (<=1kb)	1	35930718	35983409	52692	1	192669	ENST00000324350.9	0	AGO3	argonaute RISC catalytic component 3
chr1	36088743	36089293	551	*	SortSam_on_data_130__Alignment_sorted_in_coordinate_order_peak_154,SortSam_on_data_132__Alignment_sorted_in_coordinate_order_peak_301	3.83665	10.3875	7.02832	Promoter (<=1kb)	1	36088892	36093932	5041	1	54936	ENST00000373178.5	0	ADPRS	ADP-ribosylserine hydrolase
chr1	36149248	36149778	531	*	SortSam_on_data_132__Alignment_sorted_in_coordinate_order_peak_302,SortSam_on_data_130__Alignment_sorted_in_coordinate_order_peak_155,SortSam_on_data_131__Alignment_sorted_in_coordinate_order_peak_152	4.715	8.59087	5.31546	Promoter (<=1kb)	1	36136570	36149514	12945	2	27095	ENST00000616074.4	0	TRAPPC3	trafficking protein particle complex subunit 3
chr1	36155938	36156368	431	*	SortSam_on_data_132__Alignment_sorted_in_coordinate_order_peak_303	3.23738	9.21479	6.11392	Promoter (<=1kb)	1	36136570	36156053	19484	2	27095	ENST00000617904.4	0	TRAPPC3	trafficking protein particle complex subunit 3
chr1	36156714	36157025	312	*	SortSam_on_data_132__Alignment_sorted_in_coordinate_order_peak_304	2.50521	5.64944	2.88935	Promoter (<=1kb)	1	36157215	36172540	15326	1	55700	ENST00000530729.1	-190	MAP7D1	MAP7 domain containing 1
chr1	36224120	36224685	566	*	SortSam_on_data_132__Alignment_sorted_in_coordinate_order_peak_305,SortSam_on_data_131__Alignment_sorted_in_coordinate_order_peak_153,SortSam_on_data_130__Alignment_sorted_in_coordinate_order_peak_156	8.37329	15.7908	12.0471	Promoter (<=1kb)	1	36224432	36304148	79717	1	9967	ENST00000469141.6	0	THRAP3	thyroid hormone receptor associated protein 3
chr1	36306599	36306980	382	*	SortSam_on_data_132__Alignment_sorted_in_coordinate_order_peak_306	4.29365	14.6287	11.1421	Promoter (<=1kb)	1	36307110	36324977	17868	1	79729	ENST00000505871.7	-130	SH3D21	SH3 domain containing 21
chr1	36323402	36323814	413	*	SortSam_on_data_132__Alignment_sorted_in_coordinate_order_peak_307	3.38562	8.84778	5.77711	Promoter (<=1kb)	1	36322030	36323645	1616	2	55194	ENST00000490466.2	0	EVA1B	eva-1 homolog B
chr1	36385678	36386209	532	*	SortSam_on_data_132__Alignment_sorted_in_coordinate_order_peak_308,SortSam_on_data_131__Alignment_sorted_in_coordinate_order_peak_154	4.425	10.6234	7.35861	Promoter (<=1kb)	1	36339624	36385884	46261	2	83931	ENST00000373129.7	0	STK40	serine/threonine kinase 40
chr1	36957338	36957610	273	*	SortSam_on_data_130__Alignment_sorted_in_coordinate_order_peak_157	6.12632	8.79956	5.36124	Intron (ENST00000373091.8/2899, intron 1 of 15)	1	36804618	37034129	229512	2	2899	ENST00000373093.4	76519	GRIK3	glutamate ionotropic receptor kainate type subunit 3
chr1	37474241	37475051	811	*	SortSam_on_data_132__Alignment_sorted_in_coordinate_order_peak_309,SortSam_on_data_130__Alignment_sorted_in_coordinate_order_peak_158,SortSam_on_data_131__Alignment_sorted_in_coordinate_order_peak_155	5.14409	11.3964	7.89225	Promoter (<=1kb)	1	37350934	37474386	123453	2	107984942	ENST00000668045.1	0	LOC107984942	uncharacterized LOC107984942
chr1	37514369	37514924	556	*	SortSam_on_data_132__Alignment_sorted_in_coordinate_order_peak_310,SortSam_on_data_131__Alignment_sorted_in_coordinate_order_peak_156	4.03674	9.73393	6.39689	Promoter (<=1kb)	1	37489993	37514766	24774	2	64769	ENST00000296214.10	0	MEAF6	MYST/Esa1 associated factor 6
chr1	37752803	37753196	394	*	SortSam_on_data_132__Alignment_sorted_in_coordinate_order_peak_311	3.74971	12.3235	8.98416	Promoter (<=1kb)	1	37713888	37752906	39019	2	284656	ENST00000437645.5	0	EPHA10	EPH receptor A10
chr1	37793886	37794173	288	*	SortSam_on_data_132__Alignment_sorted_in_coordinate_order_peak_312	2.50521	5.64944	2.88935	Promoter (<=1kb)	1	37793883	37801133	7251	1	149175	ENST00000397631.7	3	MANEAL	mannosidase endo-alpha like
chr1	37807835	37808754	920	*	SortSam_on_data_132__Alignment_sorted_in_coordinate_order_peak_313	4.17466	13.0244	9.63821	Promoter (<=1kb)	1	37802945	37808208	5264	2	79693	ENST00000373044.3	0	YRDC	yrdC N6-threonylcarbamoyltransferase domain containing
chr1	38046753	38047129	377	*	SortSam_on_data_132__Alignment_sorted_in_coordinate_order_peak_314,SortSam_on_data_130__Alignment_sorted_in_coordinate_order_peak_159	3.08989	6.40914	3.41328	Promoter (<=1kb)	1	38043829	38046793	2965	2	5453	ENST00000373012.5	0	POU3F1	POU class 3 homeobox 1
chr1	38859635	38860000	366	*	SortSam_on_data_132__Alignment_sorted_in_coordinate_order_peak_315	5.76266	18.2665	14.599	Promoter (<=1kb)	1	38859912	38919526	59615	1	105378662	ENST00000663032.2	0	LOC105378662	uncharacterized LOC105378662
chr1	38873143	38873395	253	*	SortSam_on_data_132__Alignment_sorted_in_coordinate_order_peak_316	4.11641	12.5395	9.18616	Promoter (<=1kb)	1	38862493	38873348	10856	2	26292	ENST00000397572.5	0	MYCBP	MYC binding protein
chr1	38990894	38991591	698	*	SortSam_on_data_132__Alignment_sorted_in_coordinate_order_peak_317,SortSam_on_data_130__Alignment_sorted_in_coordinate_order_peak_160,SortSam_on_data_131__Alignment_sorted_in_coordinate_order_peak_157	4.43777	11.4428	7.99389	Promoter (<=1kb)	1	38991276	39006059	14784	1	79647	ENST00000432648.8	0	AKIRIN1	akirin 1
chr1	39408971	39409570	600	*	SortSam_on_data_132__Alignment_sorted_in_coordinate_order_peak_318	2.96025	8.17137	5.16082	Promoter (<=1kb)	1	39409503	39428092	18590	1	23499	ENST00000530275.3	0	MACF1	microtubule actin crosslinking factor 1
chr1	39514662	39515066	405	*	SortSam_on_data_132__Alignment_sorted_in_coordinate_order_peak_319	3.09566	7.48431	4.53622	Promoter (<=1kb)	1	39514956	39516490	1535	1	192217	ENST00000447263.1	0	OXCT2P1	3-oxoacid CoA-transferase 2 pseudogene 1
chr1	39691204	39691651	448	*	SortSam_on_data_132__Alignment_sorted_in_coordinate_order_peak_320	3.07737	7.22691	4.30505	Promoter (<=1kb)	1	39678648	39691433	12786	2	51440	ENST00000372844.8	0	HPCAL4	hippocalcin like 4
chr1	39785051	39785362	312	*	SortSam_on_data_131__Alignment_sorted_in_coordinate_order_peak_158	4.7127	6.75273	3.53139	Intron (ENST00000372827.8/656, intron 1 of 6)	1	39757182	39788865	31684	2	656	ENST00000372827.8	3503	BMP8B	bone morphogenetic protein 8b
chr1	39901703	39902376	674	*	SortSam_on_data_132__Alignment_sorted_in_coordinate_order_peak_321,SortSam_on_data_130__Alignment_sorted_in_coordinate_order_peak_161	4.19906	10.2299	6.8607	Promoter (<=1kb)	1	39895428	39901917	6490	2	4610	ENST00000372816.3	0	MYCL	MYCL proto-oncogene, bHLH transcription factor
chr1	39955351	39955582	232	*	SortSam_on_data_131__Alignment_sorted_in_coordinate_order_peak_159	4.3515	7.56747	4.24301	Promoter (<=1kb)	1	39955158	39969966	14809	1	84879	ENST00000483824.5	193	MFSD2A	MFSD2 lysolipid transporter A, lysophospholipid
chr1	39999627	39999878	252	*	SortSam_on_data_131__Alignment_sorted_in_coordinate_order_peak_160	6.00548	17.703	13.8002	Distal Intergenic	1	39967619	39968614	996	1	84879	ENST00000481612.1	32008	MFSD2A	MFSD2 lysolipid transporter A, lysophospholipid
chr1	40040610	40040947	338	*	SortSam_on_data_132__Alignment_sorted_in_coordinate_order_peak_322	2.85301	5.98312	3.18703	Promoter (<=1kb)	1	40040720	40069764	29045	1	10487	ENST00000414893.5	0	CAP1	cyclase associated actin cytoskeleton regulatory protein 1
chr1	40097036	40097480	445	*	SortSam_on_data_130__Alignment_sorted_in_coordinate_order_peak_162	4.05921	9.24089	5.76393	Promoter (<=1kb)	1	40072710	40097247	24538	2	5538	ENST00000641471.1	0	PPT1	palmitoyl-protein thioesterase 1
chr1	40161270	40161933	664	*	SortSam_on_data_130__Alignment_sorted_in_coordinate_order_peak_163,SortSam_on_data_132__Alignment_sorted_in_coordinate_order_peak_323	4.73692	10.704	7.2968	Promoter (<=1kb)	1	40161387	40240921	79535	1	6018	ENST00000372771.5	0	RLF	RLF zinc finger
chr1	40373705	40374041	337	*	SortSam_on_data_132__Alignment_sorted_in_coordinate_order_peak_324	3.02686	6.29351	3.46191	Promoter (<=1kb)	1	40373727	40423322	49596	1	64744	ENST00000372718.8	0	SMAP2	small ArfGAP2
chr1	40449812	40450338	527	*	SortSam_on_data_132__Alignment_sorted_in_coordinate_order_peak_325,SortSam_on_data_131__Alignment_sorted_in_coordinate_order_peak_161	4.24869	10.2473	6.8949	Promoter (<=1kb)	1	40450102	40463714	13613	1	65243	ENST00000469416.1	0	ZFP69B	ZFP69 zinc finger protein B
chr1	40691714	40692391	678	*	SortSam_on_data_132__Alignment_sorted_in_coordinate_order_peak_326,SortSam_on_data_131__Alignment_sorted_in_coordinate_order_peak_162	3.56236	9.04173	5.8582	Promoter (<=1kb)	1	40690380	40692074	1695	2	100130557	ENST00000606277.2	0	NFYC-AS1	NFYC antisense RNA 1
chr1	40979988	40980440	453	*	SortSam_on_data_130__Alignment_sorted_in_coordinate_order_peak_164,SortSam_on_data_132__Alignment_sorted_in_coordinate_order_peak_327	3.83068	8.91513	5.71736	Promoter (<=1kb)	1	40980055	41012564	32510	1	1503	ENST00000470271.6	0	CTPS1	CTP synthase 1
chr1	41361177	41361672	496	*	SortSam_on_data_132__Alignment_sorted_in_coordinate_order_peak_328,SortSam_on_data_131__Alignment_sorted_in_coordinate_order_peak_163,SortSam_on_data_130__Alignment_sorted_in_coordinate_order_peak_165	3.50408	8.26601	5.01665	Promoter (<=1kb)	1	41361922	41383590	21669	1	100132074	ENST00000372591.1	-250	FOXO6	forkhead box O6
chr1	42035519	42036077	559	*	SortSam_on_data_130__Alignment_sorted_in_coordinate_order_peak_166,SortSam_on_data_132__Alignment_sorted_in_coordinate_order_peak_329,SortSam_on_data_131__Alignment_sorted_in_coordinate_order_peak_164	4.03095	9.10436	5.7855	Promoter (<=1kb)	1	41847191	42035925	188735	2	59269	ENST00000489103.5	0	HIVEP3	HIVEP zinc finger 3
chr1	42334625	42335588	964	*	SortSam_on_data_130__Alignment_sorted_in_coordinate_order_peak_167,SortSam_on_data_132__Alignment_sorted_in_coordinate_order_peak_330	5.98397	19.3709	15.5367	Promoter (<=1kb)	1	42176539	42334965	158427	2	22887	ENST00000372572.5	0	FOXJ3	forkhead box J3
chr1	42380828	42381235	408	*	SortSam_on_data_132__Alignment_sorted_in_coordinate_order_peak_331	3.19102	7.78789	4.81175	Promoter (<=1kb)	1	42380795	42410165	29371	1	284716	ENST00000410070.6	33	RIMKLA	ribosomal modification protein rimK like family member A
chr1	42456586	42456908	323	*	SortSam_on_data_132__Alignment_sorted_in_coordinate_order_peak_332,SortSam_on_data_131__Alignment_sorted_in_coordinate_order_peak_165	4.33367	10.5905	7.19301	Promoter (<=1kb)	1	42456801	42473385	16585	1	79717	ENST00000471420.1	0	PPCS	phosphopantothenoylcysteine synthetase
chr1	42682427	42683366	940	*	SortSam_on_data_131__Alignment_sorted_in_coordinate_order_peak_166,SortSam_on_data_132__Alignment_sorted_in_coordinate_order_peak_333	4.97423	13.7762	10.1676	Promoter (<=1kb)	1	42682440	42697262	14823	1	4904	ENST00000332220.10	0	YBX1	Y-box binding protein 1
chr1	42767313	42767649	337	*	SortSam_on_data_131__Alignment_sorted_in_coordinate_order_peak_167	5.10243	11.3323	7.6838	Promoter (<=1kb)	1	42767319	42775759	8441	1	79078	ENST00000692016.1	0	C1orf50	chromosome 1 open reading frame 50
chr1	42816937	42817411	475	*	SortSam_on_data_132__Alignment_sorted_in_coordinate_order_peak_334,SortSam_on_data_131__Alignment_sorted_in_coordinate_order_peak_168	6.13554	14.2022	10.6066	Promoter (<=1kb)	1	42817122	42830499	13378	1	114625	ENST00000645239.1	0	ERMAP	erythroblast membrane associated protein (Scianna blood group)
chr1	42924432	42924827	396	*	SortSam_on_data_132__Alignment_sorted_in_coordinate_order_peak_335	4.80667	16.4218	12.8377	Exon (ENST00000691915.1/ENST00000691915.1, exon 1 of 1)	1	42926249	42929499	3251	2	6513	ENST00000674545.1	4672	SLC2A1	solute carrier family 2 member 1
chr1	42958508	42959166	659	*	SortSam_on_data_132__Alignment_sorted_in_coordinate_order_peak_336,SortSam_on_data_131__Alignment_sorted_in_coordinate_order_peak_169	5.173	11.6767	8.20203	Promoter (<=1kb)	1	42959049	42983370	24322	1	440584	ENST00000431759.6	0	SLC2A1-DT	SLC2A1 divergent transcript
chr1	43348785	43349414	630	*	SortSam_on_data_131__Alignment_sorted_in_coordinate_order_peak_170,SortSam_on_data_130__Alignment_sorted_in_coordinate_order_peak_168,SortSam_on_data_132__Alignment_sorted_in_coordinate_order_peak_337	3.78384	7.76342	4.56379	Promoter (<=1kb)	1	43349263	43352736	3474	1	4352	ENST00000643351.1	0	MPL	MPL proto-oncogene, thrombopoietin receptor
chr1	43358700	43359130	431	*	SortSam_on_data_132__Alignment_sorted_in_coordinate_order_peak_338	2.53772	5.62025	2.86399	Promoter (<=1kb)	1	43358981	43363203	4223	1	991	ENST00000310955.11	0	CDC20	cell division cycle 20
chr1	43367740	43368452	713	*	SortSam_on_data_132__Alignment_sorted_in_coordinate_order_peak_339,SortSam_on_data_130__Alignment_sorted_in_coordinate_order_peak_169,SortSam_on_data_131__Alignment_sorted_in_coordinate_order_peak_171	5.25884	14.4526	10.7557	Promoter (<=1kb)	1	43363398	43368074	4677	2	64834	ENST00000413844.3	0	ELOVL1	ELOVL fatty acid elongase 1
chr1	43389925	43390139	215	*	SortSam_on_data_131__Alignment_sorted_in_coordinate_order_peak_172	4.50003	8.44721	5.02599	Promoter (<=1kb)	1	43389951	43410577	20627	1	23334	ENST00000357658.4	0	SZT2	SZT2 subunit of KICSTOR complex
chr1	43530925	43531312	388	*	SortSam_on_data_131__Alignment_sorted_in_coordinate_order_peak_173	4.14436	9.1644	5.68085	Promoter (<=1kb)	1	43530903	43580078	49176	1	5792	ENST00000436724.5	22	PTPRF	protein tyrosine phosphatase receptor type F
chr1	43550016	43550548	533	*	SortSam_on_data_132__Alignment_sorted_in_coordinate_order_peak_340,SortSam_on_data_131__Alignment_sorted_in_coordinate_order_peak_174,SortSam_on_data_130__Alignment_sorted_in_coordinate_order_peak_170	11.5722	33.0799	29.0056	Intron (ENST00000496043.5/5792, intron 4 of 4)	1	43545076	43579284	34209	1	5792	ENST00000437607.1	4940	PTPRF	protein tyrosine phosphatase receptor type F
chr1	43707177	43707965	789	*	SortSam_on_data_132__Alignment_sorted_in_coordinate_order_peak_341,SortSam_on_data_130__Alignment_sorted_in_coordinate_order_peak_171	5.26378	15.345	11.6608	Promoter (<=1kb)	1	43685123	43707365	22243	2	100132774	ENST00000663424.1	0	KDM4A-AS1	KDM4A antisense RNA 1
chr1	43935958	43936457	500	*	SortSam_on_data_132__Alignment_sorted_in_coordinate_order_peak_342,SortSam_on_data_130__Alignment_sorted_in_coordinate_order_peak_172	4.95291	12.353	8.83445	Promoter (<=1kb)	1	43935807	43936765	959	1	9048	ENST00000438616.3	151	ARTN	artemin
chr1	43946319	43946957	639	*	SortSam_on_data_132__Alignment_sorted_in_coordinate_order_peak_343,SortSam_on_data_130__Alignment_sorted_in_coordinate_order_peak_173,SortSam_on_data_131__Alignment_sorted_in_coordinate_order_peak_175	5.16693	14.7607	11.1326	Promoter (<=1kb)	1	43944355	43946624	2270	2	101929609	ENST00000446167.3	0	LOC101929609	uncharacterized LOC101929609
chr1	43974527	43975170	644	*	SortSam_on_data_132__Alignment_sorted_in_coordinate_order_peak_344,SortSam_on_data_131__Alignment_sorted_in_coordinate_order_peak_176	6.25716	16.2213	12.4965	Promoter (<=1kb)	1	43968351	43974821	6471	2	124904167	ENST00000647729.1	0	LOC124904167	uncharacterized LOC124904167
chr1	43991418	43992054	637	*	SortSam_on_data_131__Alignment_sorted_in_coordinate_order_peak_177,SortSam_on_data_132__Alignment_sorted_in_coordinate_order_peak_345	5.1954	12.4363	8.91935	Promoter (<=1kb)	1	43991599	43996528	4930	1	149473	ENST00000372318.8	0	CCDC24	coiled-coil domain containing 24
chr1	44030108	44030822	715	*	SortSam_on_data_132__Alignment_sorted_in_coordinate_order_peak_346,SortSam_on_data_131__Alignment_sorted_in_coordinate_order_peak_178,SortSam_on_data_130__Alignment_sorted_in_coordinate_order_peak_174	3.98274	8.15963	4.96457	Promoter (<=1kb)	1	44030414	44040448	10035	1	107984948	ENST00000693417.1	0	LOC107984948	uncharacterized LOC107984948
chr1	44213377	44213649	273	*	SortSam_on_data_130__Alignment_sorted_in_coordinate_order_peak_175,SortSam_on_data_132__Alignment_sorted_in_coordinate_order_peak_347	6.77127	12.7525	9.20619	Promoter (<=1kb)	1	44213455	44220681	7227	1	55929	ENST00000361745.10	0	DMAP1	DNA methyltransferase 1 associated protein 1
chr1	44354866	44355378	513	*	SortSam_on_data_132__Alignment_sorted_in_coordinate_order_peak_348	4.13053	12.2975	8.95933	Promoter (<=1kb)	1	44221070	44355257	134188	2	79033	ENST00000372257.7	0	ERI3	ERI1 exoribonuclease family member 3
chr1	44631687	44632346	660	*	SortSam_on_data_130__Alignment_sorted_in_coordinate_order_peak_176,SortSam_on_data_132__Alignment_sorted_in_coordinate_order_peak_349,SortSam_on_data_131__Alignment_sorted_in_coordinate_order_peak_179	4.88627	16.2989	12.5879	Promoter (<=1kb)	1	44631732	44649769	18038	1	55182	ENST00000335497.11	0	RNF220	ring finger protein 220
chr1	44674248	44674512	265	*	SortSam_on_data_131__Alignment_sorted_in_coordinate_order_peak_180,SortSam_on_data_132__Alignment_sorted_in_coordinate_order_peak_350	6.35738	13.4744	9.87607	Promoter (<=1kb)	1	44635238	44674459	39222	2	107984950	ENST00000372242.7	0	LOC107984950	uncharacterized LOC107984950
chr1	44775299	44775835	537	*	SortSam_on_data_132__Alignment_sorted_in_coordinate_order_peak_351	4.27802	13.9711	10.5256	Promoter (<=1kb)	1	44775540	44778779	3240	1	6202	ENST00000396651.8	0	RPS8	ribosomal protein S8
chr1	44799830	44800479	650	*	SortSam_on_data_132__Alignment_sorted_in_coordinate_order_peak_352	2.76405	5.55179	2.80261	Promoter (<=1kb)	1	44800377	44805990	5614	1	1263	ENST00000372201.5	0	PLK3	polo like kinase 3
chr1	45011113	45011338	226	*	SortSam_on_data_131__Alignment_sorted_in_coordinate_order_peak_181	5.88587	12.958	9.21827	Promoter (<=1kb)	1	45002548	45011324	8777	2	79654	ENST00000372172.5	0	HECTD3	HECT domain E3 ubiquitin protein ligase 3
chr1	45206158	45206837	680	*	SortSam_on_data_132__Alignment_sorted_in_coordinate_order_peak_353	3.98918	12.1135	8.78833	Promoter (<=1kb)	1	45016399	45206605	190207	2	57643	ENST00000359600.6	0	ZSWIM5	zinc finger SWIM-type containing 5
chr1	45303834	45304151	318	*	SortSam_on_data_132__Alignment_sorted_in_coordinate_order_peak_354,SortSam_on_data_130__Alignment_sorted_in_coordinate_order_peak_177	4.2364	13.2634	9.81152	Promoter (<=1kb)	1	45303910	45305619	1710	1	400752	ENST00000626198.1	0	LINC01144	long intergenic non-protein coding RNA 1144
chr1	45339922	45340323	402	*	SortSam_on_data_131__Alignment_sorted_in_coordinate_order_peak_182,SortSam_on_data_132__Alignment_sorted_in_coordinate_order_peak_355,SortSam_on_data_130__Alignment_sorted_in_coordinate_order_peak_178	4.32389	8.06067	4.871	Promoter (<=1kb)	1	45340052	45342761	2710	1	114034	ENST00000477731.5	0	TOE1	target of EGR1, exonuclease
chr1	45490649	45491120	472	*	SortSam_on_data_131__Alignment_sorted_in_coordinate_order_peak_183	4.13047	7.99364	4.62359	Promoter (<=1kb)	1	45329262	45491155	161894	2	4595	ENST00000671898.1	35	MUTYH	mutY DNA glycosylase
chr1	45521482	45522133	652	*	SortSam_on_data_130__Alignment_sorted_in_coordinate_order_peak_179,SortSam_on_data_132__Alignment_sorted_in_coordinate_order_peak_356	4.02553	10.4879	7.11678	Promoter (<=1kb)	1	45510914	45521938	11025	2	5052	ENST00000447184.6	0	PRDX1	peroxiredoxin 1
chr1	45686121	45687218	1098	*	SortSam_on_data_132__Alignment_sorted_in_coordinate_order_peak_357,SortSam_on_data_130__Alignment_sorted_in_coordinate_order_peak_180,SortSam_on_data_131__Alignment_sorted_in_coordinate_order_peak_184	6.10964	12.5653	8.9932	Promoter (<=1kb)	1	45627304	45686533	59230	2	60313	ENST00000355105.8	0	GPBP1L1	GC-rich promoter binding protein 1 like 1
chr1	45750546	45750895	350	*	SortSam_on_data_131__Alignment_sorted_in_coordinate_order_peak_185,SortSam_on_data_132__Alignment_sorted_in_coordinate_order_peak_358	3.83962	6.76332	3.71769	Promoter (<=1kb)	1	45694324	45750650	56327	2	3652	ENST00000359942.8	0	IPP	intracisternal A particle-promoted polypeptide
chr1	45803439	45804064	626	*	SortSam_on_data_131__Alignment_sorted_in_coordinate_order_peak_186,SortSam_on_data_132__Alignment_sorted_in_coordinate_order_peak_359,SortSam_on_data_130__Alignment_sorted_in_coordinate_order_peak_181	3.34037	6.35688	3.31492	Promoter (<=1kb)	1	45803612	46036122	232511	1	23139	ENST00000361297.7	0	MAST2	microtubule associated serine/threonine kinase 2
chr1	46132656	46133440	785	*	SortSam_on_data_132__Alignment_sorted_in_coordinate_order_peak_360,SortSam_on_data_130__Alignment_sorted_in_coordinate_order_peak_182,SortSam_on_data_131__Alignment_sorted_in_coordinate_order_peak_187	6.72604	17.4013	13.6003	Promoter (<=1kb)	1	46040140	46132794	92655	2	8503	ENST00000372006.5	0	PIK3R3	phosphoinositide-3-kinase regulatory subunit 3
chr1	46198177	46198746	570	*	SortSam_on_data_132__Alignment_sorted_in_coordinate_order_peak_361	7.34981	29.2582	25.3164	Promoter (<=1kb)	1	46188683	46198434	9752	2	55624	ENST00000371984.8	0	POMGNT1	protein O-linked mannose N-acetylglucosaminyltransferase 1 (beta 1,2-)
chr1	46240349	46240955	607	*	SortSam_on_data_131__Alignment_sorted_in_coordinate_order_peak_188,SortSam_on_data_132__Alignment_sorted_in_coordinate_order_peak_362	4.28976	12.3817	8.85056	Distal Intergenic	1	46246461	46248584	2124	1	8438	ENST00000661174.1	-5506	RAD54L	RAD54 like
chr1	46241645	46242008	364	*	SortSam_on_data_130__Alignment_sorted_in_coordinate_order_peak_183	4.74031	22.225	18.2295	Distal Intergenic	1	46246461	46248584	2124	1	8438	ENST00000661174.1	-4453	RAD54L	RAD54 like
chr1	46301797	46302579	783	*	SortSam_on_data_130__Alignment_sorted_in_coordinate_order_peak_184,SortSam_on_data_132__Alignment_sorted_in_coordinate_order_peak_363	3.56611	8.5694	5.35816	Promoter (<=1kb)	1	46278403	46303263	24861	2	10489	ENST00000615587.4	684	LRRC41	leucine rich repeat containing 41
chr1	46303055	46303374	320	*	SortSam_on_data_132__Alignment_sorted_in_coordinate_order_peak_364	3.20065	8.8689	5.79734	Promoter (<=1kb)	1	46278401	46303366	24966	2	10489	ENST00000343304.10	0	LRRC41	leucine rich repeat containing 41
chr1	46394032	46394642	611	*	SortSam_on_data_132__Alignment_sorted_in_coordinate_order_peak_365,SortSam_on_data_131__Alignment_sorted_in_coordinate_order_peak_189,SortSam_on_data_130__Alignment_sorted_in_coordinate_order_peak_185	3.95069	11.4367	8.04456	Promoter (<=1kb)	1	46394317	46413845	19529	1	2166	ENST00000243167.9	0	FAAH	fatty acid amide hydrolase
chr1	46616641	46616938	298	*	SortSam_on_data_132__Alignment_sorted_in_coordinate_order_peak_366	3.31678	8.62299	5.5739	Promoter (<=1kb)	1	46607719	46616811	9093	2	148932	ENST00000319928.9	0	MOB3C	MOB kinase activator 3C
chr1	46668085	46668594	510	*	SortSam_on_data_132__Alignment_sorted_in_coordinate_order_peak_367,SortSam_on_data_130__Alignment_sorted_in_coordinate_order_peak_186,SortSam_on_data_131__Alignment_sorted_in_coordinate_order_peak_190	5.65882	13.7795	10.2305	Promoter (<=1kb)	1	46632737	46668364	35628	2	64756	ENST00000574428.6	0	ATPAF1	ATP synthase mitochondrial F1 complex assembly factor 1
chr1	46718880	46719417	538	*	SortSam_on_data_132__Alignment_sorted_in_coordinate_order_peak_368,SortSam_on_data_130__Alignment_sorted_in_coordinate_order_peak_187,SortSam_on_data_131__Alignment_sorted_in_coordinate_order_peak_191	4.16712	9.68978	6.3193	Promoter (<=1kb)	1	46674659	46719139	44481	2	9813	ENST00000674268.1	0	EFCAB14	EF-hand calcium binding domain 14
chr1	47333751	47334294	544	*	SortSam_on_data_132__Alignment_sorted_in_coordinate_order_peak_369	3.6496	10.6878	7.4686	Promoter (<=1kb)	1	47333790	47378839	45050	1	51727	ENST00000371873.10	0	CMPK1	cytidine/uridine monophosphate kinase 1
chr1	47437426	47438017	592	*	SortSam_on_data_132__Alignment_sorted_in_coordinate_order_peak_370,SortSam_on_data_131__Alignment_sorted_in_coordinate_order_peak_192	4.11738	10.7373	7.32632	Promoter (<=1kb)	1	47438044	47440691	2648	1	2306	ENST00000334793.6	-27	FOXD2	forkhead box D2
chr1	50472076	50472413	338	*	SortSam_on_data_131__Alignment_sorted_in_coordinate_order_peak_193	4.92429	6.90239	3.6501	Intron (ENST00000396153.7/11124, intron 18 of 18)	1	50461469	50471150	9682	1	105378715	ENST00000424664.1	10607	FAF1-AS1	FAF1 antisense RNA 1
chr1	50959802	50960404	603	*	SortSam_on_data_130__Alignment_sorted_in_coordinate_order_peak_188,SortSam_on_data_132__Alignment_sorted_in_coordinate_order_peak_371,SortSam_on_data_131__Alignment_sorted_in_coordinate_order_peak_194	6.76376	18.0432	14.3419	Promoter (<=1kb)	1	50437028	50960267	523240	2	11124	ENST00000396153.7	0	FAF1	Fas associated factor 1
chr1	50967970	50968710	741	*	SortSam_on_data_132__Alignment_sorted_in_coordinate_order_peak_372,SortSam_on_data_130__Alignment_sorted_in_coordinate_order_peak_189	3.98562	9.23974	5.95	Promoter (<=1kb)	1	50968706	50974634	5929	1	1031	ENST00000396148.2	0	CDKN2C	cyclin dependent kinase inhibitor 2C
chr1	50969074	50969594	521	*	SortSam_on_data_132__Alignment_sorted_in_coordinate_order_peak_373	3.44207	9.72581	6.58201	Promoter (<=1kb)	1	50968706	50974634	5929	1	1031	ENST00000396148.2	368	CDKN2C	cyclin dependent kinase inhibitor 2C
chr1	50977639	50978336	698	*	SortSam_on_data_132__Alignment_sorted_in_coordinate_order_peak_374,SortSam_on_data_130__Alignment_sorted_in_coordinate_order_peak_190,SortSam_on_data_131__Alignment_sorted_in_coordinate_order_peak_195	4.9251	12.214	8.6491	Distal Intergenic	1	50970245	50974634	4390	1	1031	ENST00000371761.4	7394	CDKN2C	cyclin dependent kinase inhibitor 2C
chr1	51236159	51237078	920	*	SortSam_on_data_132__Alignment_sorted_in_coordinate_order_peak_375,SortSam_on_data_131__Alignment_sorted_in_coordinate_order_peak_196,SortSam_on_data_130__Alignment_sorted_in_coordinate_order_peak_191	4.85517	10.4924	7.10484	Promoter (<=1kb)	1	51236273	51273447	37175	1	26994	ENST00000242719.4	0	RNF11	ring finger protein 11
chr1	51291637	51291867	231	*	SortSam_on_data_131__Alignment_sorted_in_coordinate_order_peak_197	4.58567	5.85199	2.74998	Intron (ENST00000530004.5/22996, intron 3 of 6)	1	51290092	51296860	6769	2	22996	ENST00000525906.1	4993	TTC39A	tetratricopeptide repeat domain 39A
chr1	51330186	51330790	605	*	SortSam_on_data_132__Alignment_sorted_in_coordinate_order_peak_376,SortSam_on_data_130__Alignment_sorted_in_coordinate_order_peak_192	3.72328	8.93551	5.71678	Promoter (<=1kb)	1	51287258	51330562	43305	2	22996	ENST00000680483.1	0	TTC39A	tetratricopeptide repeat domain 39A
chr1	51518630	51519514	885	*	SortSam_on_data_132__Alignment_sorted_in_coordinate_order_peak_377,SortSam_on_data_131__Alignment_sorted_in_coordinate_order_peak_198	3.97638	9.94253	6.61604	Promoter (<=1kb)	1	51354263	51519241	164979	2	2060	ENST00000371730.6	0	EPS15	epidermal growth factor receptor pathway substrate 15
chr1	52056341	52056683	343	*	SortSam_on_data_130__Alignment_sorted_in_coordinate_order_peak_193,SortSam_on_data_132__Alignment_sorted_in_coordinate_order_peak_378	4.25352	10.7864	7.37596	Promoter (<=1kb)	1	52056332	52083500	27169	1	91408	ENST00000533836.1	9	BTF3L4	basic transcription factor 3 like 4
chr1	52141932	52142721	790	*	SortSam_on_data_132__Alignment_sorted_in_coordinate_order_peak_379	4.46151	17.1161	13.5003	Promoter (<=1kb)	1	52142089	52346634	204546	1	9372	ENST00000287727.8	0	ZFYVE9	zinc finger FYVE-type containing 9
chr1	52365778	52366541	764	*	SortSam_on_data_132__Alignment_sorted_in_coordinate_order_peak_380,SortSam_on_data_130__Alignment_sorted_in_coordinate_order_peak_194	4.73552	10.769	7.35715	Promoter (<=1kb)	1	52350593	52366193	15601	2	200014	ENST00000371586.6	0	CC2D1B	coiled-coil and C2 domain containing 1B
chr1	52502614	52502954	341	*	SortSam_on_data_130__Alignment_sorted_in_coordinate_order_peak_195	5.86571	8.25824	4.8701	Intron (ENST00000257177.9/23318, intron 4 of 29)	1	52462178	52525930	63753	2	23318	ENST00000371541.5	22976	TUT4	terminal uridylyl transferase 4
chr1	52552692	52553058	367	*	SortSam_on_data_130__Alignment_sorted_in_coordinate_order_peak_196,SortSam_on_data_132__Alignment_sorted_in_coordinate_order_peak_381	4.73025	12.368	8.87373	Promoter (<=1kb)	1	52514778	52552994	38217	2	23318	ENST00000355809.4	0	TUT4	terminal uridylyl transferase 4
chr1	52698140	52698526	387	*	SortSam_on_data_132__Alignment_sorted_in_coordinate_order_peak_382,SortSam_on_data_131__Alignment_sorted_in_coordinate_order_peak_199	5.5249	16.036	12.5602	Promoter (<=1kb)	1	52684449	52698347	13899	2	65260	ENST00000371538.5	0	COA7	cytochrome c oxidase assembly factor 7
chr1	52726394	52726763	370	*	SortSam_on_data_132__Alignment_sorted_in_coordinate_order_peak_383	3.81954	12.3256	8.98595	Promoter (<=1kb)	1	52726453	52827336	100884	1	79699	ENST00000294353.7	0	ZYG11B	zyg-11 family member B, cell cycle regulator
chr1	52921142	52921783	642	*	SortSam_on_data_132__Alignment_sorted_in_coordinate_order_peak_384,SortSam_on_data_130__Alignment_sorted_in_coordinate_order_peak_197	3.97893	11.4045	8.01848	Promoter (<=1kb)	1	52895910	52921740	25831	2	55268	ENST00000371522.9	0	ECHDC2	enoyl-CoA hydratase domain containing 2
chr1	52927224	52927982	759	*	SortSam_on_data_130__Alignment_sorted_in_coordinate_order_peak_198,SortSam_on_data_132__Alignment_sorted_in_coordinate_order_peak_385	5.93105	16.6136	12.902	Promoter (<=1kb)	1	52927276	53051698	124423	1	6342	ENST00000371514.8	0	SCP2	sterol carrier protein 2
chr1	53196749	53197164	416	*	SortSam_on_data_132__Alignment_sorted_in_coordinate_order_peak_386,SortSam_on_data_131__Alignment_sorted_in_coordinate_order_peak_200	5.39212	13.4628	9.86604	Promoter (<=1kb)	1	53196792	53214178	17387	1	1376	ENST00000636867.1	0	CPT2	carnitine palmitoyltransferase 2
chr1	53220332	53220740	409	*	SortSam_on_data_132__Alignment_sorted_in_coordinate_order_peak_387,SortSam_on_data_130__Alignment_sorted_in_coordinate_order_peak_199	4.43368	11.3708	7.96192	Promoter (<=1kb)	1	53220663	53224253	3591	1	120017342	ENST00000569869.1	0	CZIB-DT	CZIB divergent transcript
chr1	53283892	53284163	272	*	SortSam_on_data_132__Alignment_sorted_in_coordinate_order_peak_388	8.14221	13.5772	10.1557	Intron (ENST00000306052.12/7804, intron 3 of 18)	1	53245591	53277070	31480	2	7804	ENST00000653217.1	-6822	LRP8	LDL receptor related protein 8
chr1	53327544	53328257	714	*	SortSam_on_data_132__Alignment_sorted_in_coordinate_order_peak_389,SortSam_on_data_130__Alignment_sorted_in_coordinate_order_peak_200,SortSam_on_data_131__Alignment_sorted_in_coordinate_order_peak_201	5.17215	14.339	10.6551	Promoter (<=1kb)	1	53328233	53336509	8277	1	105378732	ENST00000445039.2	0	LRP8-DT	LRP8 divergent transcript
chr1	53837956	53838598	643	*	SortSam_on_data_132__Alignment_sorted_in_coordinate_order_peak_390,SortSam_on_data_131__Alignment_sorted_in_coordinate_order_peak_202,SortSam_on_data_130__Alignment_sorted_in_coordinate_order_peak_201	5.5395	13.6577	10.0053	Promoter (<=1kb)	1	53765478	53838296	72819	2	55706	ENST00000371429.4	0	NDC1	NDC1 transmembrane nucleoporin
chr1	53889584	53889932	349	*	SortSam_on_data_132__Alignment_sorted_in_coordinate_order_peak_391	3.68487	9.29426	6.187	Promoter (<=1kb)	1	53851719	53889733	38015	2	54432	ENST00000464950.6	0	YIPF1	Yip1 domain family member 1
chr1	53945382	53946618	1237	*	SortSam_on_data_132__Alignment_sorted_in_coordinate_order_peak_392,SortSam_on_data_131__Alignment_sorted_in_coordinate_order_peak_203,SortSam_on_data_131__Alignment_sorted_in_coordinate_order_peak_204	4.20498	8.36767	5.13442	Promoter (<=1kb)	1	53946077	53968100	22024	1	115353	ENST00000713564.1	0	LRRC42	leucine rich repeat containing 42
chr1	54406015	54406741	727	*	SortSam_on_data_131__Alignment_sorted_in_coordinate_order_peak_205,SortSam_on_data_132__Alignment_sorted_in_coordinate_order_peak_393	4.22115	13.6007	9.99867	Promoter (<=1kb)	1	54225432	54406394	180963	2	23648	ENST00000610401.6	0	SSBP3	single stranded DNA binding protein 3
chr1	54488207	54488750	544	*	SortSam_on_data_132__Alignment_sorted_in_coordinate_order_peak_394	6.26871	19.6631	15.9427	Distal Intergenic	1	54514417	54517383	2967	1	105378735	ENST00000664270.1	-25667	LOC105378735	uncharacterized LOC105378735
chr1	54561615	54561863	249	*	SortSam_on_data_131__Alignment_sorted_in_coordinate_order_peak_206	4.50305	10.003	6.44605	Intron (ENST00000481208.5/26027, intron 1 of 14)	1	54548228	54639192	90965	1	26027	ENST00000371316.3	13387	ACOT11	acyl-CoA thioesterase 11
chr1	54764367	54764716	350	*	SortSam_on_data_132__Alignment_sorted_in_coordinate_order_peak_395	2.89057	4.83155	2.17174	Promoter (<=1kb)	1	54756898	54764523	7626	2	25973	ENST00000371279.4	0	PARS2	prolyl-tRNA synthetase 2, mitochondrial
chr1	54886668	54887627	960	*	SortSam_on_data_132__Alignment_sorted_in_coordinate_order_peak_396,SortSam_on_data_130__Alignment_sorted_in_coordinate_order_peak_202,SortSam_on_data_131__Alignment_sorted_in_coordinate_order_peak_207	5.42779	13.0785	9.5207	Promoter (<=1kb)	1	54887397	54889104	1708	1	107984958	ENST00000715517.1	0	DHCR24-DT	DHCR24 divergent transcript
chr1	55188749	55188983	235	*	SortSam_on_data_130__Alignment_sorted_in_coordinate_order_peak_203	6.96686	10.4875	6.91039	Intron (ENST00000294383.7/23358, intron 1 of 67)	1	55066359	55215364	149006	2	23358	ENST00000294383.7	26381	USP24	ubiquitin specific peptidase 24
chr1	55214777	55215804	1028	*	SortSam_on_data_131__Alignment_sorted_in_coordinate_order_peak_208,SortSam_on_data_132__Alignment_sorted_in_coordinate_order_peak_397	3.83468	9.73013	6.42178	Promoter (<=1kb)	1	55066359	55215364	149006	2	23358	ENST00000294383.7	0	USP24	ubiquitin specific peptidase 24
chr1	55446942	55447243	302	*	SortSam_on_data_130__Alignment_sorted_in_coordinate_order_peak_204	4.82391	6.62565	3.42593	Intron (ENST00000643167.1/ENST00000643167.1, intron 1 of 3)	1	55225641	55225723	83	1	100616272	ENST00000581938.1	221301	MIR4422	microRNA 4422
chr1	56579120	56579404	285	*	SortSam_on_data_132__Alignment_sorted_in_coordinate_order_peak_398	4.53497	12.9324	9.55109	Promoter (<=1kb)	1	56494761	56579563	84803	2	8613	ENST00000371250.4	159	PLPP3	phospholipid phosphatase 3
chr1	56645486	56645745	260	*	SortSam_on_data_132__Alignment_sorted_in_coordinate_order_peak_399	3.7844	10.3673	7.17159	Promoter (<=1kb)	1	56645314	56715335	70022	1	5563	ENST00000371244.9	172	PRKAA2	protein kinase AMP-activated catalytic subunit alpha 2
chr1	58378693	58379164	472	*	SortSam_on_data_132__Alignment_sorted_in_coordinate_order_peak_400	5.90652	16.2234	12.6496	Intron (ENST00000485760.5/1600, intron 3 of 20)	1	58462552	58506199	43648	2	115209	ENST00000460671.1	127035	OMA1	OMA1 zinc metallopeptidase
chr1	58546232	58546871	640	*	SortSam_on_data_132__Alignment_sorted_in_coordinate_order_peak_401	4.33178	11.4204	8.14516	Promoter (<=1kb)	1	58480719	58546726	66008	2	115209	ENST00000371226.8	0	OMA1	OMA1 zinc metallopeptidase
chr1	58782397	58782886	490	*	SortSam_on_data_132__Alignment_sorted_in_coordinate_order_peak_402,SortSam_on_data_131__Alignment_sorted_in_coordinate_order_peak_209,SortSam_on_data_130__Alignment_sorted_in_coordinate_order_peak_205	3.48244	8.07843	4.83431	Promoter (1-2kb)	1	58780791	58784047	3257	2	3725	ENST00000371222.4	1161	JUN	Jun proto-oncogene, AP-1 transcription factor subunit
chr1	58783392	58783859	468	*	SortSam_on_data_132__Alignment_sorted_in_coordinate_order_peak_403	3.13439	9.2401	6.13734	Promoter (<=1kb)	1	58780791	58784047	3257	2	3725	ENST00000371222.4	188	JUN	Jun proto-oncogene, AP-1 transcription factor subunit
chr1	58784379	58784661	283	*	SortSam_on_data_132__Alignment_sorted_in_coordinate_order_peak_404	6.39297	24.8125	20.9497	Promoter (<=1kb)	1	58780791	58784047	3257	2	3725	ENST00000710273.1	-332	JUN	Jun proto-oncogene, AP-1 transcription factor subunit
chr1	58816311	58816680	370	*	SortSam_on_data_132__Alignment_sorted_in_coordinate_order_peak_405	3.61006	10.0577	6.8879	Promoter (1-2kb)	1	58814435	58816042	1608	1	101926907	ENST00000702876.1	1876	LOC101926907	uncharacterized LOC101926907
chr1	58903613	58904241	629	*	SortSam_on_data_132__Alignment_sorted_in_coordinate_order_peak_406,SortSam_on_data_130__Alignment_sorted_in_coordinate_order_peak_206,SortSam_on_data_131__Alignment_sorted_in_coordinate_order_peak_210	4.52289	9.97795	6.57192	Promoter (<=1kb)	1	58882872	58903679	20808	2	105378753	ENST00000635492.1	0	LINC02777	long intergenic non-protein coding RNA 2777
chr1	59296450	59296967	518	*	SortSam_on_data_131__Alignment_sorted_in_coordinate_order_peak_211,SortSam_on_data_132__Alignment_sorted_in_coordinate_order_peak_407,SortSam_on_data_130__Alignment_sorted_in_coordinate_order_peak_207	6.96232	19.8613	16.1128	Promoter (<=1kb)	1	59131960	59296491	164532	2	105378756	ENST00000647858.1	0	FGGY-DT	FGGY divergent transcript
chr1	59814687	59815307	621	*	SortSam_on_data_132__Alignment_sorted_in_coordinate_order_peak_408,SortSam_on_data_131__Alignment_sorted_in_coordinate_order_peak_212	4.39478	11.9251	8.48484	Promoter (<=1kb)	1	59814786	59835350	20565	1	51361	ENST00000455990.5	0	HOOK1	hook microtubule tethering protein 1
chr1	60337220	60337487	268	*	SortSam_on_data_131__Alignment_sorted_in_coordinate_order_peak_213	4.10358	5.46128	2.41489	Distal Intergenic	1	60129998	60149784	19787	1	107984963	ENST00000659925.1	207222	LOC107984963	uncharacterized LOC107984963
chr1	61050146	61050392	247	*	SortSam_on_data_131__Alignment_sorted_in_coordinate_order_peak_214	3.74635	6.91722	3.66361	Intron (ENST00000371191.5/4774, intron 1 of 10)	1	61053830	61332586	278757	1	4774	ENST00000476646.5	-3438	NFIA	nuclear factor I A
chr1	61082185	61082533	349	*	SortSam_on_data_132__Alignment_sorted_in_coordinate_order_peak_409,SortSam_on_data_130__Alignment_sorted_in_coordinate_order_peak_208,SortSam_on_data_131__Alignment_sorted_in_coordinate_order_peak_215	5.43196	13.4166	9.77742	Promoter (<=1kb)	1	61082398	61456742	374345	1	4774	ENST00000664149.1	0	NFIA	nuclear factor I A
chr1	61742149	61743198	1050	*	SortSam_on_data_131__Alignment_sorted_in_coordinate_order_peak_216,SortSam_on_data_132__Alignment_sorted_in_coordinate_order_peak_410	3.83714	8.31619	5.10794	Promoter (<=1kb)	1	61742477	62114250	371774	1	10207	ENST00000635214.1	0	PATJ	PATJ crumbs cell polarity complex component
chr1	62435910	62436365	456	*	SortSam_on_data_131__Alignment_sorted_in_coordinate_order_peak_217,SortSam_on_data_132__Alignment_sorted_in_coordinate_order_peak_411	4.09119	7.86991	4.77734	Promoter (<=1kb)	1	62436297	62443320	7024	1	7398	ENST00000452143.5	0	USP1	ubiquitin specific peptidase 1
chr1	62436748	62437775	1028	*	SortSam_on_data_132__Alignment_sorted_in_coordinate_order_peak_412	3.62959	12.8516	9.47548	Promoter (<=1kb)	1	62437049	62451804	14756	1	7398	ENST00000339950.5	0	USP1	ubiquitin specific peptidase 1
chr1	62687676	62688750	1075	*	SortSam_on_data_132__Alignment_sorted_in_coordinate_order_peak_413,SortSam_on_data_130__Alignment_sorted_in_coordinate_order_peak_209	4.95887	12.8947	9.3461	Promoter (<=1kb)	1	62688482	62710694	22213	1	121832810	ENST00000453229.1	0	DOCK7-DT	DOCK7 divergent transcript
chr1	63367349	63367882	534	*	SortSam_on_data_131__Alignment_sorted_in_coordinate_order_peak_218,SortSam_on_data_132__Alignment_sorted_in_coordinate_order_peak_414	5.39468	12.6746	9.1251	Promoter (<=1kb)	1	63367575	63437126	69552	1	29929	ENST00000647818.1	0	ALG6	ALG6 alpha-1,3-glucosyltransferase
chr1	63523193	63523462	270	*	SortSam_on_data_132__Alignment_sorted_in_coordinate_order_peak_415	11.0327	22.0513	18.2557	Promoter (<=1kb)	1	63440770	63523225	82456	2	23421	ENST00000271002.15	0	ITGB3BP	integrin subunit beta 3 binding protein
chr1	63593737	63594305	569	*	SortSam_on_data_132__Alignment_sorted_in_coordinate_order_peak_416,SortSam_on_data_130__Alignment_sorted_in_coordinate_order_peak_210,SortSam_on_data_131__Alignment_sorted_in_coordinate_order_peak_219	4.3996	10	6.60905	Promoter (<=1kb)	1	63593809	63660241	66433	1	5236	ENST00000540265.5	0	PGM1	phosphoglucomutase 1
chr1	64744526	64745379	854	*	SortSam_on_data_132__Alignment_sorted_in_coordinate_order_peak_417	3.17283	8.76813	5.70468	Promoter (<=1kb)	1	64745075	64833232	88158	1	55225	ENST00000294428.8	0	RAVER2	ribonucleoprotein, PTB binding 2
chr1	64966284	64966694	411	*	SortSam_on_data_132__Alignment_sorted_in_coordinate_order_peak_418	2.6866	5.81065	3.03269	Promoter (<=1kb)	1	64833229	64966549	133321	2	3716	ENST00000342505.5	0	JAK1	Janus kinase 1
chr1	65147689	65148439	751	*	SortSam_on_data_132__Alignment_sorted_in_coordinate_order_peak_419	3.0011	7.75352	4.78053	Promoter (<=1kb)	1	65147830	65232145	84316	1	205	ENST00000395334.6	0	AK4	adenylate kinase 4
chr1	65254306	65254841	536	*	SortSam_on_data_132__Alignment_sorted_in_coordinate_order_peak_420	3.4149	11.6959	8.40054	Promoter (<=1kb)	1	65254462	65392588	138127	1	9829	ENST00000494710.6	0	DNAJC6	DnaJ heat shock protein family (Hsp40) member C6
chr1	65420001	65421000	1000	*	SortSam_on_data_132__Alignment_sorted_in_coordinate_order_peak_421,SortSam_on_data_130__Alignment_sorted_in_coordinate_order_peak_211	4.51274	11.7594	8.32529	Promoter (<=1kb)	1	65420652	65630422	209771	1	3953	ENST00000371059.7	0	LEPR	leptin receptor
chr1	66924819	66925337	519	*	SortSam_on_data_130__Alignment_sorted_in_coordinate_order_peak_212,SortSam_on_data_132__Alignment_sorted_in_coordinate_order_peak_422	5.56549	15.5272	11.9028	Promoter (<=1kb)	1	66924895	66988619	63725	1	57708	ENST00000355977.10	0	MIER1	MIER1 transcriptional regulator
chr1	66930086	66930768	683	*	SortSam_on_data_132__Alignment_sorted_in_coordinate_order_peak_423,SortSam_on_data_131__Alignment_sorted_in_coordinate_order_peak_220,SortSam_on_data_130__Alignment_sorted_in_coordinate_order_peak_213	4.01209	9.91569	6.51832	Promoter (<=1kb)	1	66930243	66986670	56428	1	57708	ENST00000401042.7	0	MIER1	MIER1 transcriptional regulator
chr1	67040000	67040359	360	*	SortSam_on_data_130__Alignment_sorted_in_coordinate_order_peak_214	4.82391	6.62565	3.42593	Intron (ENST00000235345.6/23169, intron 8 of 11)	1	66999350	67054148	54799	2	23169	ENST00000235345.6	13789	SLC35D1	solute carrier family 35 member D1
chr1	67084630	67084893	264	*	SortSam_on_data_132__Alignment_sorted_in_coordinate_order_peak_424	9.42095	35.7656	31.7458	Distal Intergenic	1	67102645	67102779	135	2	124900434	ENST00000516624.1	17886	LOC124900434	small nucleolar RNA SNORA31
chr1	67362348	67362585	238	*	SortSam_on_data_130__Alignment_sorted_in_coordinate_order_peak_215	7.92983	21.773	17.7851	Intron (ENST00000262345.5/3595, intron 9 of 15)	1	67379928	67395763	15836	1	3595	ENST00000465396.1	-17343	IL12RB2	interleukin 12 receptor subunit beta 2
chr1	67430034	67430382	349	*	SortSam_on_data_132__Alignment_sorted_in_coordinate_order_peak_425	3.97486	11.2355	7.97634	Promoter (<=1kb)	1	67412867	67430372	17506	2	26135	ENST00000370990.5	0	SERBP1	SERPINE1 mRNA binding protein 1
chr1	67684959	67686702	1744	*	SortSam_on_data_131__Alignment_sorted_in_coordinate_order_peak_221,SortSam_on_data_132__Alignment_sorted_in_coordinate_order_peak_426	4.52347	10.6908	7.29678	Promoter (<=1kb)	1	67685201	67687986	2786	1	1647	ENST00000370985.4	0	GADD45A	growth arrest and DNA damage inducible alpha
chr1	67833230	67833699	470	*	SortSam_on_data_132__Alignment_sorted_in_coordinate_order_peak_427	3.43586	9.01041	5.92609	Promoter (<=1kb)	1	67701475	67833467	131993	2	55970	ENST00000370982.4	0	GNG12	G protein subunit gamma 12
chr1	68496900	68497296	397	*	SortSam_on_data_132__Alignment_sorted_in_coordinate_order_peak_428	4.42088	10.738	7.51409	Promoter (<=1kb)	1	68474152	68497082	22931	2	55635	ENST00000456315.7	0	DEPDC1	DEP domain containing 1
chr1	69567282	69567539	258	*	SortSam_on_data_132__Alignment_sorted_in_coordinate_order_peak_429	2.94029	6.42334	3.57773	Promoter (<=1kb)	1	69567922	70144364	576443	1	57554	ENST00000651989.2	-383	LRRC7	leucine rich repeat containing 7
chr1	69567967	69568380	414	*	SortSam_on_data_132__Alignment_sorted_in_coordinate_order_peak_430	3.11025	6.72455	3.84983	Promoter (<=1kb)	1	69568398	70123488	555091	1	57554	ENST00000310961.9	-18	LRRC7	leucine rich repeat containing 7
chr1	70054585	70054867	283	*	SortSam_on_data_130__Alignment_sorted_in_coordinate_order_peak_216	4.86873	6.3797	3.22009	Intron (ENST00000651989.2/57554, intron 23 of 26)	1	70107750	70148005	40256	1	57554	ENST00000588515.5	-52883	LRRC7	leucine rich repeat containing 7
chr1	70205496	70205801	306	*	SortSam_on_data_132__Alignment_sorted_in_coordinate_order_peak_431,SortSam_on_data_130__Alignment_sorted_in_coordinate_order_peak_217	8.56368	18.0848	14.3662	Promoter (<=1kb)	1	70144805	70205579	60775	2	55631	ENST00000370952.4	0	LRRC40	leucine rich repeat containing 40
chr1	70221232	70221827	596	*	SortSam_on_data_132__Alignment_sorted_in_coordinate_order_peak_432,SortSam_on_data_130__Alignment_sorted_in_coordinate_order_peak_218	4.36541	11.3875	7.95671	Promoter (<=1kb)	1	70221370	70235550	14181	1	9295	ENST00000475204.5	0	SRSF11	serine and arginine rich splicing factor 11
chr1	70354406	70354621	216	*	SortSam_on_data_131__Alignment_sorted_in_coordinate_order_peak_222	3.95655	6.29946	3.13647	Promoter (<=1kb)	1	70258999	70354722	95724	2	81573	ENST00000370944.9	101	ANKRD13C	ankyrin repeat domain 13C
chr1	71888655	71888970	316	*	SortSam_on_data_131__Alignment_sorted_in_coordinate_order_peak_223	4.83197	7.81211	4.4618	Intron (ENST00000357731.10/257194, intron 2 of 6)	1	71794232	71837012	42781	2	100852409	ENST00000453121.1	-51643	NEGR1-IT1	NEGR1 intronic transcript 1
chr1	72205429	72205776	348	*	SortSam_on_data_131__Alignment_sorted_in_coordinate_order_peak_224	4.06251	5.3466	2.33365	Intron (ENST00000357731.10/257194, intron 1 of 6)	1	71395943	72282539	886597	2	257194	ENST00000357731.10	76763	NEGR1	neuronal growth regulator 1
chr1	72282883	72283144	262	*	SortSam_on_data_132__Alignment_sorted_in_coordinate_order_peak_433	3.87603	9.5817	6.45037	Promoter (<=1kb)	1	72283170	72618656	335487	1	105378797	ENST00000715640.1	-26	LOC105378797	uncharacterized LOC105378797
chr1	73336797	73337044	248	*	SortSam_on_data_130__Alignment_sorted_in_coordinate_order_peak_219	4.01993	5.23195	2.23142	Exon (ENST00000440762.5/101927295, exon 4 of 4)	1	73307188	73348302	41115	1	101927295	ENST00000664468.1	29609	LINC01360	long intergenic non-protein coding RNA 1360
chr1	75724318	75724711	394	*	SortSam_on_data_131__Alignment_sorted_in_coordinate_order_peak_225,SortSam_on_data_132__Alignment_sorted_in_coordinate_order_peak_434,SortSam_on_data_130__Alignment_sorted_in_coordinate_order_peak_220	5.4423	13.3794	9.77667	Promoter (<=1kb)	1	75724431	75735094	10664	1	34	ENST00000525881.6	0	ACADM	acyl-CoA dehydrogenase medium chain
chr1	76494470	76494755	286	*	SortSam_on_data_132__Alignment_sorted_in_coordinate_order_peak_435	4.7476	6.14891	3.33074	Intron (ENST00000328299.4/256435, intron 3 of 4)	1	76313913	76577209	263297	1	256435	ENST00000464140.1	180557	ST6GALNAC3	ST6 N-acetylgalactosaminide alpha-2,6-sialyltransferase 3
chr1	76868149	76868501	353	*	SortSam_on_data_132__Alignment_sorted_in_coordinate_order_peak_436	3.58311	10.7005	7.47973	Promoter (<=1kb)	1	76867482	76869074	1593	1	81849	ENST00000496845.1	667	ST6GALNAC5	ST6 N-acetylgalactosaminide alpha-2,6-sialyltransferase 5
chr1	77281819	77282149	331	*	SortSam_on_data_132__Alignment_sorted_in_coordinate_order_peak_437	2.66356	6.84626	3.96048	Promoter (<=1kb)	1	77282019	77559966	277948	1	26289	ENST00000354567.7	0	AK5	adenylate kinase 5
chr1	77682922	77683691	770	*	SortSam_on_data_132__Alignment_sorted_in_coordinate_order_peak_438,SortSam_on_data_130__Alignment_sorted_in_coordinate_order_peak_221,SortSam_on_data_131__Alignment_sorted_in_coordinate_order_peak_226	5.81391	13.7863	10.1409	Promoter (<=1kb)	1	77564888	77683419	118532	2	26009	ENST00000370798.5	0	ZZZ3	zinc finger ZZ-type containing 3
chr1	77870157	77870548	392	*	SortSam_on_data_132__Alignment_sorted_in_coordinate_order_peak_439	4.2529	17.4684	13.836	Intron (ENST00000443751.4/374986, intron 14 of 15)	1	77888513	77933384	44872	1	91624	ENST00000401035.7	-17965	NEXN	nexilin F-actin binding protein
chr1	82410776	82410990	215	*	SortSam_on_data_131__Alignment_sorted_in_coordinate_order_peak_227	5.4737	7.4696	4.15494	Intron (ENST00000653483.1/ENST00000653483.1, intron 4 of 4)	1	82474634	82555551	80918	2	124904204	ENST00000649204.1	144561	LOC124904204	uncharacterized LOC124904204
chr1	83998765	83999384	620	*	SortSam_on_data_132__Alignment_sorted_in_coordinate_order_peak_440,SortSam_on_data_131__Alignment_sorted_in_coordinate_order_peak_228	3.19835	7.28887	4.19871	Promoter (<=1kb)	1	83865024	83999132	134109	2	79739	ENST00000260505.13	0	TTLL7	tubulin tyrosine ligase like 7
chr1	84057838	84058383	546	*	SortSam_on_data_131__Alignment_sorted_in_coordinate_order_peak_229,SortSam_on_data_130__Alignment_sorted_in_coordinate_order_peak_222,SortSam_on_data_132__Alignment_sorted_in_coordinate_order_peak_441	14.7815	54.0672	49.8057	Intron (ENST00000646678.1/ENST00000646678.1, intron 1 of 1)	1	84078062	84238498	160437	1	5567	ENST00000370689.6	-19679	PRKACB	protein kinase cAMP-activated catalytic subunit beta
chr1	84077725	84078135	411	*	SortSam_on_data_132__Alignment_sorted_in_coordinate_order_peak_442	3.50506	8.28429	5.26521	Promoter (<=1kb)	1	84078062	84238498	160437	1	5567	ENST00000370689.6	0	PRKACB	protein kinase cAMP-activated catalytic subunit beta
chr1	84411212	84411463	252	*	SortSam_on_data_131__Alignment_sorted_in_coordinate_order_peak_230	4.69881	6.30603	3.14048	Promoter (2-3kb)	1	84408230	84415008	6779	1	58511	ENST00000370662.3	2982	DNASE2B	deoxyribonuclease 2 beta
chr1	84505812	84506349	538	*	SortSam_on_data_131__Alignment_sorted_in_coordinate_order_peak_231,SortSam_on_data_132__Alignment_sorted_in_coordinate_order_peak_443	3.95888	9.31781	6.02776	Promoter (<=1kb)	1	84506300	84507320	1021	1	100505741	ENST00000484939.1	0	SPATA1	spermatogenesis associated 1
chr1	84574159	84574596	438	*	SortSam_on_data_132__Alignment_sorted_in_coordinate_order_peak_444,SortSam_on_data_130__Alignment_sorted_in_coordinate_order_peak_223	5.77423	18.48	14.6722	Promoter (<=1kb)	1	84574585	84583616	9032	1	105378819	ENST00000644618.1	0	LOC105378819	uncharacterized LOC105378819
chr1	84620624	84621198	575	*	SortSam_on_data_132__Alignment_sorted_in_coordinate_order_peak_445,SortSam_on_data_130__Alignment_sorted_in_coordinate_order_peak_224	4.56886	12.8052	9.28773	Promoter (<=1kb)	1	84614068	84621034	6967	2	103695366	ENST00000701339.1	0	LINC01461	long intergenic non-protein coding RNA 1461
chr1	84689937	84690950	1014	*	SortSam_on_data_132__Alignment_sorted_in_coordinate_order_peak_446,SortSam_on_data_130__Alignment_sorted_in_coordinate_order_peak_225,SortSam_on_data_131__Alignment_sorted_in_coordinate_order_peak_232	4.83611	11.0369	7.58195	Promoter (<=1kb)	1	84643706	84690461	46756	2	117178	ENST00000342203.8	0	SSX2IP	SSX family member 2 interacting protein
chr1	84996892	84997489	598	*	SortSam_on_data_132__Alignment_sorted_in_coordinate_order_peak_447,SortSam_on_data_131__Alignment_sorted_in_coordinate_order_peak_233,SortSam_on_data_130__Alignment_sorted_in_coordinate_order_peak_226	4.02964	9.68183	6.28743	Promoter (<=1kb)	1	84925583	84997113	71531	2	255231	ENST00000370608.8	0	MCOLN2	mucolipin TRP cation channel 2
chr1	85200572	85200995	424	*	SortSam_on_data_132__Alignment_sorted_in_coordinate_order_peak_448	2.93542	7.3349	4.40177	Promoter (<=1kb)	1	85156889	85201016	44128	2	84144	ENST00000341460.6	21	SYDE2	synapse defective Rho GTPase homolog 2
chr1	85464922	85465425	504	*	SortSam_on_data_131__Alignment_sorted_in_coordinate_order_peak_234,SortSam_on_data_132__Alignment_sorted_in_coordinate_order_peak_449	4.41105	12.5276	9.13432	Promoter (<=1kb)	1	85318485	85465159	146675	2	23576	ENST00000284031.13	0	DDAH1	dimethylarginine dimethylaminohydrolase 1
chr1	85576715	85576979	265	*	SortSam_on_data_130__Alignment_sorted_in_coordinate_order_peak_227	4.7095	9.49493	5.99641	Promoter (<=1kb)	1	85495739	85576858	81120	2	124904208	ENST00000467666.2	0	LOC124904208	uncharacterized LOC124904208
chr1	85580563	85581461	899	*	SortSam_on_data_132__Alignment_sorted_in_coordinate_order_peak_450,SortSam_on_data_131__Alignment_sorted_in_coordinate_order_peak_235	6.44034	18.3007	14.4958	Promoter (<=1kb)	1	85580761	85583950	3190	1	3491	ENST00000451137.7	0	CCN1	cellular communication network factor 1
chr1	86215745	86216155	411	*	SortSam_on_data_131__Alignment_sorted_in_coordinate_order_peak_236	3.6829	6.53568	3.34181	Distal Intergenic	1	86126092	86156943	30852	2	255631	ENST00000496682.2	-58802	COL24A1	collagen type XXIV alpha 1 chain
chr1	86216266	86216955	690	*	SortSam_on_data_130__Alignment_sorted_in_coordinate_order_peak_228,SortSam_on_data_132__Alignment_sorted_in_coordinate_order_peak_451	3.96431	10.2955	6.91935	Distal Intergenic	1	86126092	86156943	30852	2	255631	ENST00000496682.2	-59323	COL24A1	collagen type XXIV alpha 1 chain
chr1	86275682	86275933	252	*	SortSam_on_data_130__Alignment_sorted_in_coordinate_order_peak_229	4.01993	5.23195	2.23142	Distal Intergenic	1	86288721	86296783	8063	2	105378824	ENST00000647509.1	20850	LINC02795	long intergenic non-protein coding RNA 2795
chr1	86704463	86705192	730	*	SortSam_on_data_132__Alignment_sorted_in_coordinate_order_peak_452,SortSam_on_data_131__Alignment_sorted_in_coordinate_order_peak_237	4.2879	10.1535	6.80164	Promoter (<=1kb)	1	86569024	86704484	135461	2	105378828	ENST00000699483.1	0	CLCA4-AS1	CLCA4 antisense RNA 1
chr1	87328102	87329187	1086	*	SortSam_on_data_132__Alignment_sorted_in_coordinate_order_peak_453,SortSam_on_data_131__Alignment_sorted_in_coordinate_order_peak_238	4.72185	13.3206	9.73259	Promoter (<=1kb)	1	87328880	87348923	20044	1	8543	ENST00000370544.10	0	LMO4	LIM domain only 4
chr1	87331397	87331732	336	*	SortSam_on_data_132__Alignment_sorted_in_coordinate_order_peak_454,SortSam_on_data_130__Alignment_sorted_in_coordinate_order_peak_230,SortSam_on_data_131__Alignment_sorted_in_coordinate_order_peak_239	4.13104	8.99642	5.68353	Promoter (<=1kb)	1	87331668	87345408	13741	1	8543	ENST00000370542.1	0	LMO4	LIM domain only 4
chr1	87335242	87335688	447	*	SortSam_on_data_130__Alignment_sorted_in_coordinate_order_peak_231,SortSam_on_data_132__Alignment_sorted_in_coordinate_order_peak_455	5.03448	14.0197	10.3989	Intron (ENST00000370544.10/8543, intron 2 of 4)	1	87331781	87345015	13235	1	8543	ENST00000489303.1	3461	LMO4	LIM domain only 4
chr1	88684075	88684376	302	*	SortSam_on_data_132__Alignment_sorted_in_coordinate_order_peak_456	5.83365	18.8717	15.1798	Promoter (<=1kb)	1	88684222	88806268	122047	1	5586	ENST00000316005.11	0	PKN2	protein kinase N2
chr1	88992350	88992970	621	*	SortSam_on_data_132__Alignment_sorted_in_coordinate_order_peak_457	4.20583	12.8345	9.46048	Promoter (<=1kb)	1	88979456	88992629	13174	2	494115	ENST00000652648.1	0	RBMXL1	RBMX like 1
chr1	89524384	89525358	975	*	SortSam_on_data_131__Alignment_sorted_in_coordinate_order_peak_240,SortSam_on_data_132__Alignment_sorted_in_coordinate_order_peak_458,SortSam_on_data_130__Alignment_sorted_in_coordinate_order_peak_232	5.14973	13.2495	9.6526	Promoter (<=1kb)	1	89524829	89593366	68538	1	23507	ENST00000439853.6	0	LRRC8B	leucine rich repeat containing 8 VRAC subunit B
chr1	89633205	89633618	414	*	SortSam_on_data_132__Alignment_sorted_in_coordinate_order_peak_459	3.34249	9.15316	6.05745	Promoter (<=1kb)	1	89633181	89708648	75468	1	84230	ENST00000482063.1	24	LRRC8C	leucine rich repeat containing 8 VRAC subunit C
chr1	89820936	89821922	987	*	SortSam_on_data_131__Alignment_sorted_in_coordinate_order_peak_241,SortSam_on_data_132__Alignment_sorted_in_coordinate_order_peak_460	3.47615	7.51403	4.37714	Promoter (<=1kb)	1	89821014	89933160	112147	1	55144	ENST00000525774.5	0	LRRC8D	leucine rich repeat containing 8 VRAC subunit D
chr1	89995044	89995646	603	*	SortSam_on_data_132__Alignment_sorted_in_coordinate_order_peak_461,SortSam_on_data_131__Alignment_sorted_in_coordinate_order_peak_242,SortSam_on_data_130__Alignment_sorted_in_coordinate_order_peak_233	5.85409	15.4648	11.8278	Promoter (<=1kb)	1	89995110	90035533	40424	1	284695	ENST00000340281.9	0	ZNF326	zinc finger protein 326
chr1	90851412	90851753	342	*	SortSam_on_data_132__Alignment_sorted_in_coordinate_order_peak_462	4.06131	12.6395	9.27933	Promoter (<=1kb)	1	90769086	90851528	82443	2	105378853	ENST00000671059.1	0	LINC02609	long intergenic non-protein coding RNA 2609
chr1	91021476	91022229	754	*	SortSam_on_data_132__Alignment_sorted_in_coordinate_order_peak_463,SortSam_on_data_131__Alignment_sorted_in_coordinate_order_peak_243,SortSam_on_data_130__Alignment_sorted_in_coordinate_order_peak_234	5.16239	12.9305	9.36608	Promoter (<=1kb)	1	90915304	91022035	106732	2	84146	ENST00000337393.10	0	ZNF644	zinc finger protein 644
chr1	91096581	91096853	273	*	SortSam_on_data_131__Alignment_sorted_in_coordinate_order_peak_244	4.85983	6.37138	3.19794	Distal Intergenic	1	90916185	91022272	106088	2	84146	ENST00000361321.5	-74309	ZNF644	zinc finger protein 644
chr1	91501146	91501473	328	*	SortSam_on_data_132__Alignment_sorted_in_coordinate_order_peak_465	4.76095	12.2458	8.91208	Promoter (<=1kb)	1	91501160	91508405	7246	1	8317	ENST00000497611.1	0	CDC7	cell division cycle 7
chr1	91885818	91886522	705	*	SortSam_on_data_132__Alignment_sorted_in_coordinate_order_peak_466	3.28396	8.515	5.47491	Promoter (<=1kb)	1	91680343	91886151	205809	2	7049	ENST00000212355.9	0	TGFBR3	transforming growth factor beta receptor 3
chr1	92029832	92030079	248	*	SortSam_on_data_130__Alignment_sorted_in_coordinate_order_peak_235	3.35139	6.28351	3.13645	Promoter (<=1kb)	1	92029985	92063538	33554	1	253152	ENST00000370383.5	0	EPHX4	epoxide hydrolase 4
chr1	92298604	92298973	370	*	SortSam_on_data_132__Alignment_sorted_in_coordinate_order_peak_467,SortSam_on_data_130__Alignment_sorted_in_coordinate_order_peak_236	5.51694	16.7179	13.0629	Promoter (<=1kb)	1	92246402	92298987	52586	2	11146	ENST00000370360.8	14	GLMN	glomulin, FKBP associated protein
chr1	92485582	92485926	345	*	SortSam_on_data_132__Alignment_sorted_in_coordinate_order_peak_468	2.64178	6.13576	3.32491	Promoter (<=1kb)	1	92483373	92485939	2567	2	2672	ENST00000696670.1	13	GFI1	growth factor independent 1 transcriptional repressor
chr1	92784525	92785509	985	*	SortSam_on_data_132__Alignment_sorted_in_coordinate_order_peak_469,SortSam_on_data_131__Alignment_sorted_in_coordinate_order_peak_245	5.33987	13.8873	10.2803	Promoter (<=1kb)	1	92508696	92784669	275974	2	7813	ENST00000706846.1	0	EVI5	ecotropic viral integration site 5
chr1	92960935	92961883	949	*	SortSam_on_data_132__Alignment_sorted_in_coordinate_order_peak_470,SortSam_on_data_130__Alignment_sorted_in_coordinate_order_peak_237	3.24131	7.59207	4.47858	Promoter (<=1kb)	1	92832737	92961522	128786	2	388650	ENST00000615519.4	0	DIPK1A	divergent protein kinase domain 1A
chr1	93079061	93079317	257	*	SortSam_on_data_132__Alignment_sorted_in_coordinate_order_peak_471	13.8089	48.2699	44.1482	Promoter (<=1kb)	1	93079235	93139079	59845	1	22823	ENST00000540243.5	0	MTF2	metal response element binding transcription factor 2
chr1	93179898	93180909	1012	*	SortSam_on_data_132__Alignment_sorted_in_coordinate_order_peak_472,SortSam_on_data_130__Alignment_sorted_in_coordinate_order_peak_238,SortSam_on_data_131__Alignment_sorted_in_coordinate_order_peak_246	7.59375	15.6651	11.9187	Promoter (<=1kb)	1	93179919	93278477	98559	1	343099	ENST00000343253.11	0	CCDC18	coiled-coil domain containing 18
chr1	93345631	93346313	683	*	SortSam_on_data_132__Alignment_sorted_in_coordinate_order_peak_473,SortSam_on_data_130__Alignment_sorted_in_coordinate_order_peak_239	5.85259	17.0288	13.3519	Promoter (<=1kb)	1	93262186	93345831	83646	2	100131564	ENST00000413606.5	0	CCDC18-AS1	CCDC18 antisense RNA 1
chr1	93447850	93449007	1158	*	SortSam_on_data_132__Alignment_sorted_in_coordinate_order_peak_474	4.08237	11.8561	8.55023	Promoter (<=1kb)	1	93448118	93554661	106544	1	54874	ENST00000271234.13	0	FNBP1L	formin binding protein 1 like
chr1	93846435	93848025	1591	*	SortSam_on_data_132__Alignment_sorted_in_coordinate_order_peak_475,SortSam_on_data_131__Alignment_sorted_in_coordinate_order_peak_247	4.50769	10.9891	7.59352	Promoter (<=1kb)	1	93846832	93846911	80	1	100126348	ENST00000390220.3	0	MIR760	microRNA 760
chr1	93908839	93909716	878	*	SortSam_on_data_132__Alignment_sorted_in_coordinate_order_peak_476,SortSam_on_data_131__Alignment_sorted_in_coordinate_order_peak_248	4.34733	10.7452	7.33108	Promoter (<=1kb)	1	93885199	93909430	24232	2	2730	ENST00000370238.8	0	GCLM	glutamate-cysteine ligase modifier subunit
chr1	94237134	94237764	631	*	SortSam_on_data_132__Alignment_sorted_in_coordinate_order_peak_477,SortSam_on_data_130__Alignment_sorted_in_coordinate_order_peak_240	4.30521	11.9869	8.49093	Promoter (<=1kb)	1	94168905	94237584	68680	2	9411	ENST00000260526.11	0	ARHGAP29	Rho GTPase activating protein 29
chr1	94247306	94248048	743	*	SortSam_on_data_132__Alignment_sorted_in_coordinate_order_peak_478,SortSam_on_data_131__Alignment_sorted_in_coordinate_order_peak_249	5.33272	14.0494	10.4252	Promoter (<=1kb)	1	94247819	94334849	87031	1	107985092	ENST00000660441.1	0	ARHGAP29-AS1	ARHGAP29 antisense RNA 1
chr1	94418029	94418676	648	*	SortSam_on_data_132__Alignment_sorted_in_coordinate_order_peak_479	3.1094	7.32668	4.39536	Promoter (<=1kb)	1	94418389	94518663	100275	1	5825	ENST00000370214.9	0	ABCD3	ATP binding cassette subfamily D member 3
chr1	95117295	95117936	642	*	SortSam_on_data_132__Alignment_sorted_in_coordinate_order_peak_480,SortSam_on_data_130__Alignment_sorted_in_coordinate_order_peak_241	4.09868	10.8774	7.46354	Promoter (<=1kb)	1	95117923	95173845	55923	1	100527978	ENST00000455656.1	0	TLCD4-RWDD3	TLCD4-RWDD3 readthrough
chr1	95234011	95234640	630	*	SortSam_on_data_132__Alignment_sorted_in_coordinate_order_peak_481,SortSam_on_data_131__Alignment_sorted_in_coordinate_order_peak_250	4.24742	13.3586	9.90576	Promoter (<=1kb)	1	95234210	95247225	13016	1	25950	ENST00000370202.5	0	RWDD3	RWD domain containing 3
chr1	96721494	96722169	676	*	SortSam_on_data_132__Alignment_sorted_in_coordinate_order_peak_482	3.71124	9.88096	6.72624	Promoter (<=1kb)	1	96721665	96813711	92047	1	58155	ENST00000482253.5	0	PTBP2	polypyrimidine tract binding protein 2
chr1	96806095	96806331	237	*	SortSam_on_data_131__Alignment_sorted_in_coordinate_order_peak_251	4.10358	5.46128	2.41489	Promoter (<=1kb)	1	96805884	96813635	7752	1	58155	ENST00000706598.1	211	PTBP2	polypyrimidine tract binding protein 2
chr1	98307258	98307598	341	*	SortSam_on_data_130__Alignment_sorted_in_coordinate_order_peak_242	4.82391	6.62565	3.42593	Distal Intergenic	1	98210747	98272658	61912	1	729987	ENST00000418344.1	96511	LINC01776	long intergenic non-protein coding RNA 1776
chr1	98661526	98662162	637	*	SortSam_on_data_132__Alignment_sorted_in_coordinate_order_peak_483,SortSam_on_data_131__Alignment_sorted_in_coordinate_order_peak_252	3.60561	7.67426	4.52616	Promoter (<=1kb)	1	98661701	98760498	98798	1	51375	ENST00000529992.5	0	SNX7	sorting nexin 7
chr1	99849840	99850328	489	*	SortSam_on_data_132__Alignment_sorted_in_coordinate_order_peak_484	3.96213	14.2278	10.7648	Promoter (<=1kb)	1	99850361	99924020	73660	1	178	ENST00000361915.8	-33	AGL	amylo-alpha-1, 6-glucosidase, 4-alpha-glucanotransferase
chr1	99969816	99970229	414	*	SortSam_on_data_132__Alignment_sorted_in_coordinate_order_peak_485,SortSam_on_data_130__Alignment_sorted_in_coordinate_order_peak_243	6.03191	18.6356	14.8286	Promoter (<=1kb)	1	99969979	100023259	53281	1	23443	ENST00000427993.7	0	SLC35A3	solute carrier family 35 member A3
chr1	100038002	100038752	751	*	SortSam_on_data_131__Alignment_sorted_in_coordinate_order_peak_253,SortSam_on_data_132__Alignment_sorted_in_coordinate_order_peak_486	4.01805	10.8959	7.48118	Promoter (<=1kb)	1	100038095	100083377	45283	1	64645	ENST00000370152.8	0	MFSD14A	major facilitator superfamily domain containing 14A
chr1	100895798	100896092	295	*	SortSam_on_data_132__Alignment_sorted_in_coordinate_order_peak_487	5.95118	17.9727	14.3181	Promoter (<=1kb)	1	100896076	100981753	85678	1	148867	ENST00000370112.8	0	SLC30A7	solute carrier family 30 member 7
chr1	103525426	103525929	504	*	SortSam_on_data_132__Alignment_sorted_in_coordinate_order_peak_488,SortSam_on_data_131__Alignment_sorted_in_coordinate_order_peak_254	13.103	30.4479	26.493	Promoter (<=1kb)	1	103415980	103525504	109525	2	101928436	ENST00000662345.1	0	RNPC3-DT	RNPC3 divergent transcript
chr1	107056661	107057024	364	*	SortSam_on_data_132__Alignment_sorted_in_coordinate_order_peak_489	3.63806	8.65954	5.60634	Promoter (<=1kb)	1	107056674	107059294	2621	1	55170	ENST00000370078.2	0	PRMT6	protein arginine methyltransferase 6
chr1	107141469	107141773	305	*	SortSam_on_data_132__Alignment_sorted_in_coordinate_order_peak_490	2.69689	6.49121	3.64032	Promoter (<=1kb)	1	107141369	107148807	7439	1	22854	ENST00000462149.1	100	NTNG1	netrin G1
chr1	108200254	108200605	352	*	SortSam_on_data_132__Alignment_sorted_in_coordinate_order_peak_491	3.88756	10.9592	7.71891	Promoter (<=1kb)	1	108134043	108200343	66301	2	29957	ENST00000565488.6	0	SLC25A24	solute carrier family 25 member 24
chr1	108364588	108364972	385	*	SortSam_on_data_131__Alignment_sorted_in_coordinate_order_peak_255	4.10358	5.46128	2.41489	Distal Intergenic	1	108420689	108433184	12496	1	653149	ENST00000419814.1	-55717	NBPF6	NBPF member 6
chr1	108559977	108560305	329	*	SortSam_on_data_132__Alignment_sorted_in_coordinate_order_peak_492	3.5115	8.54004	5.49699	Promoter (<=1kb)	1	108560089	108644900	84812	1	284611	ENST00000405454.1	0	EEIG2	EEIG family member 2
chr1	108675747	108676023	277	*	SortSam_on_data_132__Alignment_sorted_in_coordinate_order_peak_493	2.90936	6.33052	3.49407	Distal Intergenic	1	108661533	108666246	4714	1	105378890	ENST00000648569.1	14214	LOC105378890	uncharacterized LOC105378890
chr1	108692331	108692772	442	*	SortSam_on_data_132__Alignment_sorted_in_coordinate_order_peak_494,SortSam_on_data_131__Alignment_sorted_in_coordinate_order_peak_256	4.33017	9.65184	6.32985	Promoter (<=1kb)	1	108692341	108701803	9463	1	55119	ENST00000370021.1	0	PRPF38B	pre-mRNA processing factor 38B
chr1	108746691	108747206	516	*	SortSam_on_data_130__Alignment_sorted_in_coordinate_order_peak_245,SortSam_on_data_132__Alignment_sorted_in_coordinate_order_peak_495,SortSam_on_data_131__Alignment_sorted_in_coordinate_order_peak_257	3.40592	7.55015	4.35904	Promoter (<=1kb)	1	108746682	108753201	6520	1	6814	ENST00000469338.1	9	STXBP3	syntaxin binding protein 3
chr1	108877029	108877423	395	*	SortSam_on_data_132__Alignment_sorted_in_coordinate_order_peak_496,SortSam_on_data_131__Alignment_sorted_in_coordinate_order_peak_258	3.87608	8.23117	5.05544	Promoter (<=1kb)	1	108877135	108930711	53577	1	29899	ENST00000675086.1	0	GPSM2	G protein signaling modulator 2
chr1	108963124	108963428	305	*	SortSam_on_data_132__Alignment_sorted_in_coordinate_order_peak_497	4.03172	11.1328	7.87935	Promoter (<=1kb)	1	108932020	108963419	31400	2	23155	ENST00000675790.1	0	CLCC1	chloride channel CLIC like 1
chr1	109041725	109042511	787	*	SortSam_on_data_132__Alignment_sorted_in_coordinate_order_peak_498,SortSam_on_data_130__Alignment_sorted_in_coordinate_order_peak_246	4.61518	11.7602	8.28237	Promoter (<=1kb)	1	108970214	109041986	71773	2	22911	ENST00000400794.7	0	WDR47	WD repeat domain 47
chr1	109090799	109091101	303	*	SortSam_on_data_132__Alignment_sorted_in_coordinate_order_peak_499	6.42252	14.8639	11.364	Promoter (<=1kb)	1	109090806	109093776	2971	1	56900	ENST00000473828.1	0	TMEM167B	transmembrane protein 167B
chr1	109100277	109100547	271	*	SortSam_on_data_130__Alignment_sorted_in_coordinate_order_peak_247	3.1738	6.07619	2.95826	Promoter (<=1kb)	1	109100193	109100619	427	1	677766	ENST00000602755.1	84	SCARNA2	small Cajal body-specific RNA 2
chr1	109397401	109398367	967	*	SortSam_on_data_132__Alignment_sorted_in_coordinate_order_peak_500,SortSam_on_data_130__Alignment_sorted_in_coordinate_order_peak_248	3.75541	8.32137	5.1177	Promoter (<=1kb)	1	109309575	109397918	88344	2	6272	ENST00000256637.8	0	SORT1	sortilin 1
chr1	109426136	109426403	268	*	SortSam_on_data_132__Alignment_sorted_in_coordinate_order_peak_501	7.62724	19.1438	15.4416	Promoter (<=1kb)	1	109402013	109426132	24120	2	5686	ENST00000538610.5	-4	PSMA5	proteasome 20S subunit alpha 5
chr1	109483827	109484421	595	*	SortSam_on_data_132__Alignment_sorted_in_coordinate_order_peak_502,SortSam_on_data_130__Alignment_sorted_in_coordinate_order_peak_249,SortSam_on_data_131__Alignment_sorted_in_coordinate_order_peak_259	5.07601	13.0166	9.45777	Promoter (<=1kb)	1	109483905	109492734	8830	1	127002	ENST00000459635.2	0	ATXN7L2	ataxin 7 like 2
chr1	109493935	109494261	327	*	SortSam_on_data_132__Alignment_sorted_in_coordinate_order_peak_503,SortSam_on_data_131__Alignment_sorted_in_coordinate_order_peak_260,SortSam_on_data_130__Alignment_sorted_in_coordinate_order_peak_250	3.54528	6.26883	3.23382	Promoter (<=1kb)	1	109494052	109496272	2221	1	284613	ENST00000393709.3	0	CYB561D1	cytochrome b561 family member D1
chr1	109739981	109740577	597	*	SortSam_on_data_132__Alignment_sorted_in_coordinate_order_peak_504	3.49813	8.02843	5.03131	Promoter (<=1kb)	1	109733932	109740516	6585	2	2947	ENST00000256594.7	0	GSTM3	glutathione S-transferase mu 3
chr1	110026057	110026341	285	*	SortSam_on_data_130__Alignment_sorted_in_coordinate_order_peak_251	4.77693	8.02767	4.66887	Distal Intergenic	1	110031577	110054639	23063	1	85369	ENST00000369796.5	-5236	STRIP1	striatin interacting protein 1
chr1	110034639	110035297	659	*	SortSam_on_data_131__Alignment_sorted_in_coordinate_order_peak_261,SortSam_on_data_132__Alignment_sorted_in_coordinate_order_peak_505	4.97152	12.7365	9.18291	Promoter (<=1kb)	1	110034632	110054641	20010	1	85369	ENST00000485775.5	7	STRIP1	striatin interacting protein 1
chr1	110338188	110338779	592	*	SortSam_on_data_132__Alignment_sorted_in_coordinate_order_peak_506,SortSam_on_data_131__Alignment_sorted_in_coordinate_order_peak_262	6.70939	16.6208	12.8808	Promoter (<=1kb)	1	110338506	110346673	8168	1	64783	ENST00000652747.1	0	RBM15	RNA binding motif protein 15
chr1	110407339	110407637	299	*	SortSam_on_data_132__Alignment_sorted_in_coordinate_order_peak_507,SortSam_on_data_131__Alignment_sorted_in_coordinate_order_peak_263	5.42049	13.7165	10.1301	Promoter (<=1kb)	1	110407525	110416278	8754	1	101410535	ENST00000457535.6	0	LAMTOR5-AS1	LAMTOR5 and SLC16A4 antisense RNA 1
chr1	111139760	111140685	926	*	SortSam_on_data_132__Alignment_sorted_in_coordinate_order_peak_508	4.8184	14.4234	10.9487	Promoter (<=1kb)	1	111140217	111184842	44626	1	10390	ENST00000700751.1	0	CEPT1	choline/ethanolamine phosphotransferase 1
chr1	111619682	111620073	392	*	SortSam_on_data_131__Alignment_sorted_in_coordinate_order_peak_264,SortSam_on_data_132__Alignment_sorted_in_coordinate_order_peak_509,SortSam_on_data_130__Alignment_sorted_in_coordinate_order_peak_252	3.39002	6.97945	3.85117	Promoter (<=1kb)	1	111619777	111716668	96892	1	5906	ENST00000687939.1	0	RAP1A	RAP1A, member of RAS oncogene family
chr1	111738607	111738886	280	*	SortSam_on_data_132__Alignment_sorted_in_coordinate_order_peak_510	2.74061	6.48187	3.63172	Promoter (<=1kb)	1	111727344	111739253	11910	2	55924	ENST00000527621.1	367	INKA2	inka box actin regulator 2
chr1	111739130	111739619	490	*	SortSam_on_data_131__Alignment_sorted_in_coordinate_order_peak_265	3.97656	7.39756	4.09038	Promoter (<=1kb)	1	111739579	111747798	8220	1	100506343	ENST00000658759.1	0	INKA2-AS1	INKA2 antisense RNA 1
chr1	111755482	111756314	833	*	SortSam_on_data_131__Alignment_sorted_in_coordinate_order_peak_266,SortSam_on_data_132__Alignment_sorted_in_coordinate_order_peak_511,SortSam_on_data_130__Alignment_sorted_in_coordinate_order_peak_253	6.74402	15.068	11.3435	Promoter (<=1kb)	1	111745299	111755509	10211	2	101928718	ENST00000412270.1	0	LOC101928718	uncharacterized LOC101928718
chr1	111989392	111989779	388	*	SortSam_on_data_132__Alignment_sorted_in_coordinate_order_peak_512	2.36956	5.28576	2.56729	Promoter (<=1kb)	1	111770662	111989668	219007	2	3752	ENST00000302127.5	0	KCND3	potassium voltage-gated channel subfamily D member 3
chr1	112293294	112293808	515	*	SortSam_on_data_130__Alignment_sorted_in_coordinate_order_peak_254	9.65277	18.7201	14.7918	Intron (ENST00000427290.2/105378909, intron 1 of 1)	1	112234569	112252134	17566	2	105378909	ENST00000690217.1	-41160	LINC02884	long intergenic non-protein coding RNA 2884
chr1	112365568	112365883	316	*	SortSam_on_data_130__Alignment_sorted_in_coordinate_order_peak_255	5.62362	7.95508	4.60285	Distal Intergenic	1	112229690	112360625	130936	2	105378909	ENST00000659549.1	-4943	LINC02884	long intergenic non-protein coding RNA 2884
chr1	112396175	112396428	254	*	SortSam_on_data_132__Alignment_sorted_in_coordinate_order_peak_513	4.80339	9.68581	6.54651	Promoter (<=1kb)	1	112396214	112461164	64951	1	55917	ENST00000271277.11	0	CTTNBP2NL	CTTNBP2 N-terminal like
chr1	112675002	112675446	445	*	SortSam_on_data_132__Alignment_sorted_in_coordinate_order_peak_514	2.86289	6.90328	4.0118	Promoter (<=1kb)	1	112674990	112700681	25692	1	4343	ENST00000689955.1	12	MOV10	Mov10 RNA helicase
chr1	112706857	112707398	542	*	SortSam_on_data_132__Alignment_sorted_in_coordinate_order_peak_515	3.55142	12.7592	9.38943	Promoter (<=1kb)	1	112701127	112707056	5930	2	389	ENST00000369633.6	0	RHOC	ras homolog family member C
chr1	112715186	112715466	281	*	SortSam_on_data_131__Alignment_sorted_in_coordinate_order_peak_267	4.85769	10.1287	6.56219	Promoter (<=1kb)	1	112709994	112715255	5262	2	333926	ENST00000471106.5	0	PPM1J	protein phosphatase, Mg2+/Mn2+ dependent 1J
chr1	112898806	112899390	585	*	SortSam_on_data_130__Alignment_sorted_in_coordinate_order_peak_256,SortSam_on_data_132__Alignment_sorted_in_coordinate_order_peak_516,SortSam_on_data_131__Alignment_sorted_in_coordinate_order_peak_268	6.38244	26.3773	22.3977	Intron (ENST00000715665.1/100506392, intron 1 of 3)	1	112918018	112922392	4375	2	6566	ENST00000481750.1	23002	SLC16A1	solute carrier family 16 member 1
chr1	112955723	112956461	739	*	SortSam_on_data_132__Alignment_sorted_in_coordinate_order_peak_517	3.66232	9.72882	6.58496	Promoter (<=1kb)	1	112956415	112964072	7658	1	100506392	ENST00000664314.1	0	SLC16A1-AS1	SLC16A1 antisense RNA 1
chr1	113068812	113069208	397	*	SortSam_on_data_132__Alignment_sorted_in_coordinate_order_peak_518,SortSam_on_data_131__Alignment_sorted_in_coordinate_order_peak_269,SortSam_on_data_130__Alignment_sorted_in_coordinate_order_peak_257	6.54027	17.8221	14.0125	Intron (ENST00000421157.2/100996251, intron 1 of 2)	1	113011687	113073113	61427	2	100996251	ENST00000421157.2	3905	LRIG2-DT	LRIG2 divergent transcript
chr1	113069794	113070708	915	*	SortSam_on_data_131__Alignment_sorted_in_coordinate_order_peak_270,SortSam_on_data_130__Alignment_sorted_in_coordinate_order_peak_258,SortSam_on_data_132__Alignment_sorted_in_coordinate_order_peak_519	4.33442	13.2238	9.65777	Promoter (2-3kb)	1	113011687	113073113	61427	2	100996251	ENST00000421157.2	2405	LRIG2-DT	LRIG2 divergent transcript
chr1	113497244	113497623	380	*	SortSam_on_data_130__Alignment_sorted_in_coordinate_order_peak_259,SortSam_on_data_132__Alignment_sorted_in_coordinate_order_peak_520	6.73207	21.173	17.3048	Intron (ENST00000307546.14/260425, intron 1 of 20)	1	113391261	113404455	13195	1	260425	ENST00000477955.1	105983	MAGI3	membrane associated guanylate kinase, WW and PDZ domain containing 3
chr1	113758927	113759245	319	*	SortSam_on_data_132__Alignment_sorted_in_coordinate_order_peak_521	4.56336	19.4517	15.7387	Promoter (<=1kb)	1	113697202	113759155	61954	2	10745	ENST00000393357.6	0	PHTF1	putative homeodomain transcription factor 1
chr1	113811896	113812634	739	*	SortSam_on_data_132__Alignment_sorted_in_coordinate_order_peak_522,SortSam_on_data_130__Alignment_sorted_in_coordinate_order_peak_260	4.52109	12.9763	9.41778	Promoter (<=1kb)	1	113812379	113823496	11118	1	100287722	ENST00000429398.5	0	AP4B1-AS1	AP4B1 antisense RNA 1
chr1	113904785	113905460	676	*	SortSam_on_data_130__Alignment_sorted_in_coordinate_order_peak_261,SortSam_on_data_132__Alignment_sorted_in_coordinate_order_peak_523	6.49721	13.2185	9.67643	Promoter (<=1kb)	1	113894194	113904799	10606	2	10717	ENST00000369569.6	0	AP4B1	adaptor related protein complex 4 subunit beta 1
chr1	113929562	113930024	463	*	SortSam_on_data_132__Alignment_sorted_in_coordinate_order_peak_524,SortSam_on_data_130__Alignment_sorted_in_coordinate_order_peak_262	4.60827	12.9751	9.4549	Promoter (<=1kb)	1	113929710	113977804	48095	1	204851	ENST00000369558.5	0	HIPK1	homeodomain interacting protein kinase 1
chr1	114510693	114511480	788	*	SortSam_on_data_132__Alignment_sorted_in_coordinate_order_peak_525,SortSam_on_data_131__Alignment_sorted_in_coordinate_order_peak_271,SortSam_on_data_130__Alignment_sorted_in_coordinate_order_peak_263	3.93451	10.1853	6.81526	Promoter (<=1kb)	1	114392790	114511203	118414	2	51592	ENST00000358465.7	0	TRIM33	tripartite motif containing 33
chr1	114669816	114670105	290	*	SortSam_on_data_132__Alignment_sorted_in_coordinate_order_peak_526,SortSam_on_data_131__Alignment_sorted_in_coordinate_order_peak_272	3.40168	7.36554	4.28747	Promoter (<=1kb)	1	114582850	114670049	87200	2	163259	ENST00000393274.6	0	DENND2C	DENN domain containing 2C
chr1	115337273	115337630	358	*	SortSam_on_data_131__Alignment_sorted_in_coordinate_order_peak_273	4.20867	7.86985	4.51253	Promoter (<=1kb)	1	115285917	115338249	52333	2	4803	ENST00000369512.3	619	NGF	nerve growth factor
chr1	115641706	115642141	436	*	SortSam_on_data_132__Alignment_sorted_in_coordinate_order_peak_527	5.08562	17.7059	14.0631	Promoter (<=1kb)	1	115641970	115698221	56252	1	81839	ENST00000355485.7	0	VANGL1	VANGL planar cell polarity protein 1
chr1	115976116	115976922	807	*	SortSam_on_data_130__Alignment_sorted_in_coordinate_order_peak_264,SortSam_on_data_132__Alignment_sorted_in_coordinate_order_peak_528	3.27334	7.88215	4.74116	Promoter (<=1kb)	1	115976513	116070054	93542	1	55356	ENST00000369503.9	0	SLC22A15	solute carrier family 22 member 15
chr1	116373756	116374150	395	*	SortSam_on_data_132__Alignment_sorted_in_coordinate_order_peak_529	3.31713	9.94842	6.78765	Promoter (<=1kb)	1	116373867	116404772	30906	1	476	ENST00000537345.5	0	ATP1A1	ATPase Na+/K+ transporting subunit alpha 1
chr1	116418526	116418873	348	*	SortSam_on_data_132__Alignment_sorted_in_coordinate_order_peak_530,SortSam_on_data_130__Alignment_sorted_in_coordinate_order_peak_265	4.15131	11.078	7.6548	Promoter (<=1kb)	1	116378437	116418607	40171	2	84852	ENST00000675607.1	0	ATP1A1-AS1	ATP1A1 antisense RNA 1
chr1	116570422	116570901	480	*	SortSam_on_data_132__Alignment_sorted_in_coordinate_order_peak_531	3.09227	7.2734	4.34724	Promoter (<=1kb)	1	116514739	116570984	56246	2	965	ENST00000464088.5	83	CD58	CD58 molecule
chr1	116909925	116910675	751	*	SortSam_on_data_132__Alignment_sorted_in_coordinate_order_peak_532,SortSam_on_data_131__Alignment_sorted_in_coordinate_order_peak_274,SortSam_on_data_130__Alignment_sorted_in_coordinate_order_peak_266	4.01159	10.0955	6.7031	Promoter (<=1kb)	1	116909916	116990353	80438	1	5738	ENST00000393203.3	9	PTGFRN	prostaglandin F2 receptor inhibitor
chr1	117121491	117121778	288	*	SortSam_on_data_132__Alignment_sorted_in_coordinate_order_peak_533,SortSam_on_data_131__Alignment_sorted_in_coordinate_order_peak_275	4.69653	12.9834	9.5034	Promoter (<=1kb)	1	117111060	117121749	10690	2	80263	ENST00000256649.9	0	TRIM45	tripartite motif containing 45
chr1	117366543	117367706	1164	*	SortSam_on_data_132__Alignment_sorted_in_coordinate_order_peak_534,SortSam_on_data_130__Alignment_sorted_in_coordinate_order_peak_267	5.40931	14.403	10.8065	Promoter (<=1kb)	1	117367449	117528872	161424	1	10905	ENST00000356554.7	0	MAN1A2	mannosidase alpha class 1A member 2
chr1	117430322	117430871	550	*	SortSam_on_data_132__Alignment_sorted_in_coordinate_order_peak_535,SortSam_on_data_130__Alignment_sorted_in_coordinate_order_peak_268	4.87448	17.2414	13.4771	Intron (ENST00000356554.7/10905, intron 5 of 12)	1	117420597	117515939	95343	1	10905	ENST00000449370.6	9725	MAN1A2	mannosidase alpha class 1A member 2
chr1	117605884	117606758	875	*	SortSam_on_data_132__Alignment_sorted_in_coordinate_order_peak_536,SortSam_on_data_130__Alignment_sorted_in_coordinate_order_peak_269	5.57582	15.2175	11.537	Promoter (<=1kb)	1	117606048	117628389	22342	1	54855	ENST00000369448.4	0	TENT5C	terminal nucleotidyltransferase 5C
chr1	118682224	118682595	372	*	SortSam_on_data_131__Alignment_sorted_in_coordinate_order_peak_276	4.10358	5.46128	2.41489	Distal Intergenic	1	118883047	118914125	31079	2	6913	ENST00000449873.5	231530	TBX15	T-box transcription factor 15
chr1	119647948	119648677	730	*	SortSam_on_data_132__Alignment_sorted_in_coordinate_order_peak_537,SortSam_on_data_131__Alignment_sorted_in_coordinate_order_peak_277,SortSam_on_data_130__Alignment_sorted_in_coordinate_order_peak_270	5.67188	15.1065	11.4071	Promoter (<=1kb)	1	119648411	119744190	95780	1	26227	ENST00000641597.1	0	PHGDH	phosphoglycerate dehydrogenase
chr1	119712337	119712792	456	*	SortSam_on_data_132__Alignment_sorted_in_coordinate_order_peak_538,SortSam_on_data_130__Alignment_sorted_in_coordinate_order_peak_271	4.18473	10.0709	6.71167	Promoter (<=1kb)	1	119712502	119744218	31717	1	26227	ENST00000641756.1	0	PHGDH	phosphoglycerate dehydrogenase
chr1	120069252	120070036	785	*	SortSam_on_data_132__Alignment_sorted_in_coordinate_order_peak_539,SortSam_on_data_130__Alignment_sorted_in_coordinate_order_peak_272,SortSam_on_data_131__Alignment_sorted_in_coordinate_order_peak_278	12.1045	51.5905	47.3636	Promoter (<=1kb)	1	119911553	120069662	158110	2	4853	ENST00000256646.7	0	NOTCH2	notch receptor 2
chr1	120232916	120233173	258	*	SortSam_on_data_132__Alignment_sorted_in_coordinate_order_peak_540,SortSam_on_data_130__Alignment_sorted_in_coordinate_order_peak_273	5.30997	16.8289	13.0795	Intron (ENST00000612320.1/ENST00000612320.1, intron 1 of 5)	1	120150898	120176520	25623	2	9554	ENST00000578049.4	-56396	SEC22B	SEC22 homolog B, vesicle trafficking protein
chr1	120415070	120415426	357	*	SortSam_on_data_132__Alignment_sorted_in_coordinate_order_peak_541	5.01098	14.986	11.4805	Promoter (<=1kb)	1	120415035	120469676	54642	1	728841	ENST00000698216.1	35	NBPF8	NBPF member 8
chr1	120558142	120559064	923	*	SortSam_on_data_130__Alignment_sorted_in_coordinate_order_peak_274,SortSam_on_data_132__Alignment_sorted_in_coordinate_order_peak_542,SortSam_on_data_131__Alignment_sorted_in_coordinate_order_peak_279	6.69885	14.7649	11.0528	Promoter (<=1kb)	1	120489860	120558143	68284	2	100996724	ENST00000715505.1	0	PDE4DIPP2	PDE4DIP pseudogene 2
chr1	120580465	120580734	270	*	SortSam_on_data_131__Alignment_sorted_in_coordinate_order_peak_280	5.29071	7.25981	3.96895	Intron (ENST00000612480.2/100996724, intron 4 of 41)	1	120489860	120558143	68284	2	100996724	ENST00000715505.1	-22322	PDE4DIPP2	PDE4DIP pseudogene 2
chr1	120665324	120665587	264	*	SortSam_on_data_132__Alignment_sorted_in_coordinate_order_peak_543	7.0122	19.7241	16.0008	Intron (ENST00000612480.2/100996724, intron 1 of 41)	1	120489860	120701289	211430	2	100996724	ENST00000612480.2	35702	PDE4DIPP2	PDE4DIP pseudogene 2
chr1	120723542	120724390	849	*	SortSam_on_data_132__Alignment_sorted_in_coordinate_order_peak_544,SortSam_on_data_131__Alignment_sorted_in_coordinate_order_peak_281,SortSam_on_data_130__Alignment_sorted_in_coordinate_order_peak_275	8.57753	19.5338	15.6686	Promoter (<=1kb)	1	120723945	120842229	118285	1	101060684	ENST00000620612.6	0	NBPF26	NBPF member 26
chr1	120844473	120844750	278	*	SortSam_on_data_132__Alignment_sorted_in_coordinate_order_peak_545	7.17959	16.8181	13.2151	Distal Intergenic	1	120849674	120850985	1312	2	101954277	ENST00000664186.1	6235	RNVU1-19	RNA, variant U1 small nuclear 19
chr1	120912666	120913138	473	*	SortSam_on_data_132__Alignment_sorted_in_coordinate_order_peak_546,SortSam_on_data_130__Alignment_sorted_in_coordinate_order_peak_276	5.1414	14.0709	10.4497	Promoter (<=1kb)	1	120913184	120953460	40277	1	728855	ENST00000613486.2	-46	LINC00623	long intergenic non-protein coding RNA 623
chr1	120913475	120913754	280	*	SortSam_on_data_132__Alignment_sorted_in_coordinate_order_peak_547	8.6836	22.2872	18.4864	Promoter (<=1kb)	1	120913328	121001622	88295	1	728855	ENST00000617702.1	147	LINC00623	long intergenic non-protein coding RNA 623
chr1	121097291	121097959	669	*	SortSam_on_data_132__Alignment_sorted_in_coordinate_order_peak_548,SortSam_on_data_131__Alignment_sorted_in_coordinate_order_peak_282	3.88158	9.85656	6.51452	Promoter (<=1kb)	1	121090289	121097655	7367	2	100996318	ENST00000457996.1	0	LOC100996318	uncharacterized LOC100996318
chr1	121149903	121150124	222	*	SortSam_on_data_131__Alignment_sorted_in_coordinate_order_peak_283	8.63929	17.0337	13.1486	Distal Intergenic	1	121118195	121118610	416	2	106479023	ENST00000401004.2	-31293	H3P4	H3 histone pseudogene 4
chr1	121184950	121186780	1831	*	SortSam_on_data_132__Alignment_sorted_in_coordinate_order_peak_549,SortSam_on_data_131__Alignment_sorted_in_coordinate_order_peak_284,SortSam_on_data_130__Alignment_sorted_in_coordinate_order_peak_277,SortSam_on_data_131__Alignment_sorted_in_coordinate_order_peak_285,SortSam_on_data_131__Alignment_sorted_in_coordinate_order_peak_286	6.50818	19.665	15.8687	Promoter (<=1kb)	1	121184975	121392874	207900	1	653464	ENST00000367123.8	0	SRGAP2C	SLIT-ROBO Rho GTPase activating protein 2C
chr1	121186993	121187356	364	*	SortSam_on_data_132__Alignment_sorted_in_coordinate_order_peak_550	2.3892	6.01026	3.21091	Promoter (<=1kb)	1	121187102	121387966	200865	1	653464	ENST00000304465.7	0	SRGAP2C	SLIT-ROBO Rho GTPase activating protein 2C
chr1	143638763	143639123	361	*	SortSam_on_data_131__Alignment_sorted_in_coordinate_order_peak_290,SortSam_on_data_130__Alignment_sorted_in_coordinate_order_peak_281,SortSam_on_data_132__Alignment_sorted_in_coordinate_order_peak_555	4.13358	9.05145	5.75298	Distal Intergenic	1	143699456	143699619	164	2	101954269	ENST00000384619.1	60496	RNVU1-17	RNA, variant U1 small nuclear 17
chr1	143729570	143729821	252	*	SortSam_on_data_132__Alignment_sorted_in_coordinate_order_peak_556,SortSam_on_data_130__Alignment_sorted_in_coordinate_order_peak_282,SortSam_on_data_131__Alignment_sorted_in_coordinate_order_peak_291	6.38359	15.5451	11.8027	Promoter (<=1kb)	1	143729407	143729570	164	2	26863	ENST00000384010.1	0	RNVU1-18	RNA, variant U1 small nuclear 18
chr1	143904162	143904431	270	*	SortSam_on_data_132__Alignment_sorted_in_coordinate_order_peak_557	5.6371	13.2234	9.82396	Promoter (<=1kb)	1	143875171	143904650	29480	2	338391	ENST00000609585.1	219	H2BP2	H2B histone pseudogene 2
chr1	143971630	143971947	318	*	SortSam_on_data_132__Alignment_sorted_in_coordinate_order_peak_558,SortSam_on_data_131__Alignment_sorted_in_coordinate_order_peak_292	6.72666	14.6176	10.9788	Promoter (<=1kb)	1	143955878	143971965	16088	2	554282	ENST00000369175.4	18	FAM72C	family with sequence similarity 72 member C
chr1	143972633	143973938	1306	*	SortSam_on_data_132__Alignment_sorted_in_coordinate_order_peak_559,SortSam_on_data_130__Alignment_sorted_in_coordinate_order_peak_283,SortSam_on_data_131__Alignment_sorted_in_coordinate_order_peak_293	5.97691	21.9489	18.0727	Promoter (<=1kb)	1	143972669	143975076	2408	1	100996712	ENST00000685922.1	0	SRGAP2D	SLIT-ROBO Rho GTPase activating protein 2D (pseudogene)
chr1	144076485	144076970	486	*	SortSam_on_data_131__Alignment_sorted_in_coordinate_order_peak_294,SortSam_on_data_132__Alignment_sorted_in_coordinate_order_peak_560	3.22701	6.45101	3.4513	Distal Intergenic	1	143975087	144068350	93264	1	100996712	ENST00000605551.2	101398	SRGAP2D	SLIT-ROBO Rho GTPase activating protein 2D (pseudogene)
chr1	144077347	144077819	473	*	SortSam_on_data_132__Alignment_sorted_in_coordinate_order_peak_561,SortSam_on_data_131__Alignment_sorted_in_coordinate_order_peak_295	3.89835	10.2538	6.87233	Distal Intergenic	1	143975087	144068350	93264	1	100996712	ENST00000605551.2	102260	SRGAP2D	SLIT-ROBO Rho GTPase activating protein 2D (pseudogene)
chr1	144102259	144103124	866	*	SortSam_on_data_132__Alignment_sorted_in_coordinate_order_peak_562,SortSam_on_data_131__Alignment_sorted_in_coordinate_order_peak_296,SortSam_on_data_130__Alignment_sorted_in_coordinate_order_peak_284	3.53742	21.0101	17.1152	Distal Intergenic	1	143975087	144068350	93264	1	100996712	ENST00000605551.2	127172	SRGAP2D	SLIT-ROBO Rho GTPase activating protein 2D (pseudogene)
chr1	144103455	144104363	909	*	SortSam_on_data_131__Alignment_sorted_in_coordinate_order_peak_297,SortSam_on_data_132__Alignment_sorted_in_coordinate_order_peak_563,SortSam_on_data_130__Alignment_sorted_in_coordinate_order_peak_285	2.09478	11.3515	7.84124	Distal Intergenic	1	143975087	144068350	93264	1	100996712	ENST00000605551.2	128368	SRGAP2D	SLIT-ROBO Rho GTPase activating protein 2D (pseudogene)
chr1	144104623	144104895	273	*	SortSam_on_data_130__Alignment_sorted_in_coordinate_order_peak_286	1.81232	6.47491	3.30316	Distal Intergenic	1	143975087	144068350	93264	1	100996712	ENST00000605551.2	129536	SRGAP2D	SLIT-ROBO Rho GTPase activating protein 2D (pseudogene)
chr1	144145871	144146121	251	*	SortSam_on_data_131__Alignment_sorted_in_coordinate_order_peak_298	6.9095	16.7367	12.8591	Distal Intergenic	1	144245027	144245821	795	2	100996732	ENST00000457390.1	99700	LINC02802	long intergenic non-protein coding RNA 2802
chr1	144146548	144146895	348	*	SortSam_on_data_132__Alignment_sorted_in_coordinate_order_peak_564,SortSam_on_data_130__Alignment_sorted_in_coordinate_order_peak_287	4.06115	8.36663	5.15733	Distal Intergenic	1	144245027	144245821	795	2	100996732	ENST00000457390.1	98926	LINC02802	long intergenic non-protein coding RNA 2802
chr1	144152475	144153612	1138	*	SortSam_on_data_130__Alignment_sorted_in_coordinate_order_peak_288,SortSam_on_data_131__Alignment_sorted_in_coordinate_order_peak_299,SortSam_on_data_132__Alignment_sorted_in_coordinate_order_peak_565	4.85688	10.5512	7.13892	Distal Intergenic	1	144245027	144245821	795	2	100996732	ENST00000457390.1	92209	LINC02802	long intergenic non-protein coding RNA 2802
chr1	144164366	144164610	245	*	SortSam_on_data_132__Alignment_sorted_in_coordinate_order_peak_566	5.5245	12.9789	9.59539	Distal Intergenic	1	144245027	144245821	795	2	100996732	ENST00000457390.1	81211	LINC02802	long intergenic non-protein coding RNA 2802
chr1	144178410	144178825	416	*	SortSam_on_data_132__Alignment_sorted_in_coordinate_order_peak_567,SortSam_on_data_130__Alignment_sorted_in_coordinate_order_peak_289	4.16186	9.27423	6.03416	Distal Intergenic	1	144245027	144245821	795	2	100996732	ENST00000457390.1	66996	LINC02802	long intergenic non-protein coding RNA 2802
chr1	144249946	144250583	638	*	SortSam_on_data_132__Alignment_sorted_in_coordinate_order_peak_568,SortSam_on_data_130__Alignment_sorted_in_coordinate_order_peak_290,SortSam_on_data_131__Alignment_sorted_in_coordinate_order_peak_300	4.71516	12.6094	9.01129	Promoter (<=1kb)	1	144227029	144250326	23298	2	100996732	ENST00000452399.6	0	LINC02802	long intergenic non-protein coding RNA 2802
chr1	144313390	144313654	265	*	SortSam_on_data_132__Alignment_sorted_in_coordinate_order_peak_569	4.69992	11.103	7.85171	Distal Intergenic	1	144372875	144373634	760	2	730262	ENST00000581164.2	59980	PPIAL4E	peptidylprolyl isomerase A like 4E
chr1	144313936	144314196	261	*	SortSam_on_data_132__Alignment_sorted_in_coordinate_order_peak_570	6.74716	25.4894	21.6126	Distal Intergenic	1	144372875	144373634	760	2	730262	ENST00000581164.2	59438	PPIAL4E	peptidylprolyl isomerase A like 4E
chr1	144322728	144323587	860	*	SortSam_on_data_132__Alignment_sorted_in_coordinate_order_peak_571	3.2322	10.0477	6.87892	Distal Intergenic	1	144372875	144373634	760	2	730262	ENST00000581164.2	50047	PPIAL4E	peptidylprolyl isomerase A like 4E
chr1	144323896	144324645	750	*	SortSam_on_data_132__Alignment_sorted_in_coordinate_order_peak_572	4.27952	13.3752	9.96578	Distal Intergenic	1	144372875	144373634	760	2	730262	ENST00000581164.2	48989	PPIAL4E	peptidylprolyl isomerase A like 4E
chr1	144412338	144412594	257	*	SortSam_on_data_132__Alignment_sorted_in_coordinate_order_peak_573,SortSam_on_data_130__Alignment_sorted_in_coordinate_order_peak_291,SortSam_on_data_131__Alignment_sorted_in_coordinate_order_peak_301	8.05188	23.1937	19.2992	Promoter (<=1kb)	1	144412576	144412740	165	1	101954267	ENST00000384476.1	0	RNVU1-15	RNA, variant U1 small nuclear 15
chr1	144418389	144419124	736	*	SortSam_on_data_132__Alignment_sorted_in_coordinate_order_peak_574,SortSam_on_data_130__Alignment_sorted_in_coordinate_order_peak_292	7.02603	20.3298	16.4793	Exon (ENST00000432512.1/ENST00000432512.1, exon 1 of 1)	1	144412576	144412740	165	1	101954267	ENST00000384476.1	5813	RNVU1-15	RNA, variant U1 small nuclear 15
chr1	144461254	144462063	810	*	SortSam_on_data_132__Alignment_sorted_in_coordinate_order_peak_575,SortSam_on_data_131__Alignment_sorted_in_coordinate_order_peak_302	4.3071	11.2247	7.80537	Promoter (<=1kb)	1	144421390	144461647	40258	2	284565	ENST00000488031.6	0	NBPF15	NBPF member 15
chr1	144560829	144561178	350	*	SortSam_on_data_132__Alignment_sorted_in_coordinate_order_peak_576,SortSam_on_data_131__Alignment_sorted_in_coordinate_order_peak_303	7.37555	12.1205	8.61796	Promoter (<=1kb)	1	144560666	144560829	164	2	124904616	ENST00000610976.1	0	RNVU1-28	RNA, variant U1 small nuclear 28
chr1	144641817	144642348	532	*	SortSam_on_data_132__Alignment_sorted_in_coordinate_order_peak_577	5.6065	17.0385	13.4254	Promoter (<=1kb)	1	144627192	144642058	14867	2	101929826	ENST00000617368.1	0	LINC01632	long intergenic non-protein coding RNA 1632
chr1	144642524	144643523	1000	*	SortSam_on_data_130__Alignment_sorted_in_coordinate_order_peak_293,SortSam_on_data_131__Alignment_sorted_in_coordinate_order_peak_304,SortSam_on_data_132__Alignment_sorted_in_coordinate_order_peak_578	4.50608	9.64661	6.26047	Promoter (<=1kb)	1	144627192	144642058	14867	2	101929826	ENST00000617368.1	-466	LINC01632	long intergenic non-protein coding RNA 1632
chr1	144652186	144652442	257	*	SortSam_on_data_132__Alignment_sorted_in_coordinate_order_peak_579	8.29688	29.9592	26.0082	Intron (ENST00000441760.2/ENST00000441760.2, intron 2 of 3)	1	144661200	144679513	18314	1	101927429	ENST00000615237.1	-8758	KMT2CP1	lysine methyltransferase 2C pseudogene 1
chr1	144715795	144716461	667	*	SortSam_on_data_132__Alignment_sorted_in_coordinate_order_peak_580,SortSam_on_data_130__Alignment_sorted_in_coordinate_order_peak_294,SortSam_on_data_131__Alignment_sorted_in_coordinate_order_peak_305	4.82077	13.3323	9.69363	Promoter (<=1kb)	1	144716025	144758296	42272	1	645166	ENST00000692166.2	0	LSP1P5	LSP1 pseudogene 5
chr1	144787555	144787988	434	*	SortSam_on_data_132__Alignment_sorted_in_coordinate_order_peak_581,SortSam_on_data_130__Alignment_sorted_in_coordinate_order_peak_295	4.89567	11.2639	7.87932	Intron (ENST00000441760.2/ENST00000441760.2, intron 2 of 3)	1	144716073	144739347	23275	1	645166	ENST00000690033.2	71482	LSP1P5	LSP1 pseudogene 5
chr1	144812759	144813005	247	*	SortSam_on_data_132__Alignment_sorted_in_coordinate_order_peak_582	4.00899	9.67077	6.53387	Intron (ENST00000441760.2/ENST00000441760.2, intron 2 of 3)	1	144716073	144739347	23275	1	645166	ENST00000690033.2	96686	LSP1P5	LSP1 pseudogene 5
chr1	144813170	144814006	837	*	SortSam_on_data_131__Alignment_sorted_in_coordinate_order_peak_306,SortSam_on_data_130__Alignment_sorted_in_coordinate_order_peak_296	5.65538	13.8431	10.0715	Intron (ENST00000441760.2/ENST00000441760.2, intron 2 of 3)	1	144716073	144739347	23275	1	645166	ENST00000690033.2	97097	LSP1P5	LSP1 pseudogene 5
chr1	144819690	144820015	326	*	SortSam_on_data_130__Alignment_sorted_in_coordinate_order_peak_297	5.47865	11.7536	8.09191	Intron (ENST00000441760.2/ENST00000441760.2, intron 2 of 3)	1	144716073	144739347	23275	1	645166	ENST00000690033.2	103617	LSP1P5	LSP1 pseudogene 5
chr1	144820465	144820691	227	*	SortSam_on_data_131__Alignment_sorted_in_coordinate_order_peak_307	6.8723	15.3113	11.4771	Intron (ENST00000441760.2/ENST00000441760.2, intron 2 of 3)	1	144716073	144739347	23275	1	645166	ENST00000690033.2	104392	LSP1P5	LSP1 pseudogene 5
chr1	144858548	144859076	529	*	SortSam_on_data_132__Alignment_sorted_in_coordinate_order_peak_583,SortSam_on_data_130__Alignment_sorted_in_coordinate_order_peak_298,SortSam_on_data_131__Alignment_sorted_in_coordinate_order_peak_308	3.88988	16.9974	13.2421	Intron (ENST00000441760.2/ENST00000441760.2, intron 2 of 3)	1	144897236	144955446	58211	2	647135	ENST00000621582.1	96370	SRGAP2B	SLIT-ROBO Rho GTPase activating protein 2B
chr1	144882831	144883476	646	*	SortSam_on_data_132__Alignment_sorted_in_coordinate_order_peak_584,SortSam_on_data_130__Alignment_sorted_in_coordinate_order_peak_299	3.93988	11.6289	8.15678	Intron (ENST00000441760.2/ENST00000441760.2, intron 2 of 3)	1	144897236	144955446	58211	2	647135	ENST00000621582.1	71970	SRGAP2B	SLIT-ROBO Rho GTPase activating protein 2B
chr1	145092995	145093347	353	*	SortSam_on_data_132__Alignment_sorted_in_coordinate_order_peak_585	2.36973	6.05472	3.25184	Promoter (1-2kb)	1	145093053	145094965	1913	2	647135	ENST00000494534.1	1618	SRGAP2B	SLIT-ROBO Rho GTPase activating protein 2B
chr1	145093682	145095356	1675	*	SortSam_on_data_132__Alignment_sorted_in_coordinate_order_peak_586,SortSam_on_data_131__Alignment_sorted_in_coordinate_order_peak_309,SortSam_on_data_130__Alignment_sorted_in_coordinate_order_peak_300,SortSam_on_data_131__Alignment_sorted_in_coordinate_order_peak_310	6.59875	21.3895	17.4957	Promoter (<=1kb)	1	144887288	145095328	208041	2	647135	ENST00000641863.3	0	SRGAP2B	SLIT-ROBO Rho GTPase activating protein 2B
chr1	145096036	145096359	324	*	SortSam_on_data_132__Alignment_sorted_in_coordinate_order_peak_587,SortSam_on_data_130__Alignment_sorted_in_coordinate_order_peak_301,SortSam_on_data_131__Alignment_sorted_in_coordinate_order_peak_311	6.83786	14.0931	10.4209	Promoter (<=1kb)	1	145095974	145112696	16723	1	728833	ENST00000400889.3	62	FAM72D	family with sequence similarity 72 member D
chr1	145214759	145215572	814	*	SortSam_on_data_132__Alignment_sorted_in_coordinate_order_peak_588,SortSam_on_data_130__Alignment_sorted_in_coordinate_order_peak_302,SortSam_on_data_131__Alignment_sorted_in_coordinate_order_peak_312	3.25228	13.9799	10.4982	Promoter (<=1kb)	1	145214851	145215905	1055	1	100996740	ENST00000638358.1	0	LOC100996740	uncharacterized LOC100996740
chr1	145216027	145216458	432	*	SortSam_on_data_130__Alignment_sorted_in_coordinate_order_peak_303,SortSam_on_data_132__Alignment_sorted_in_coordinate_order_peak_589	5.44618	16.8839	13.1651	Promoter (<=1kb)	1	145164099	145216058	51960	2	103091866	ENST00000621798.4	0	LINC01145	long intergenic non-protein coding RNA 1145
chr1	145280887	145281116	230	*	SortSam_on_data_131__Alignment_sorted_in_coordinate_order_peak_313	7.05887	15.6664	11.8204	Promoter (<=1kb)	1	145281116	145281279	164	1	101954266	ENST00000384770.1	0	RNVU1-14	RNA, variant U1 small nuclear 14
chr1	145286888	145287632	745	*	SortSam_on_data_132__Alignment_sorted_in_coordinate_order_peak_590	5.33227	18.5146	14.8375	Intron (ENST00000427732.1/ENST00000427732.1, intron 1 of 1)	1	145281116	145281462	347	1	101954266	ENST00000618589.1	5772	RNVU1-14	RNA, variant U1 small nuclear 14
chr1	145334144	145334547	404	*	SortSam_on_data_132__Alignment_sorted_in_coordinate_order_peak_591	4.28726	5.33318	2.60645	Exon (ENST00000369373.9/100288142, exon 84 of 138)	1	145281116	145281462	347	1	101954266	ENST00000618589.1	53028	RNVU1-14	RNA, variant U1 small nuclear 14
chr1	145345375	145345626	252	*	SortSam_on_data_131__Alignment_sorted_in_coordinate_order_peak_314	4.10358	5.46128	2.41489	Exon (ENST00000369373.9/100288142, exon 70 of 138)	1	145289900	145405567	115668	2	100288142	ENST00000369373.9	59941	NBPF20	NBPF member 20
chr1	145348628	145348963	336	*	SortSam_on_data_132__Alignment_sorted_in_coordinate_order_peak_592	5.42583	7.37881	4.44003	Exon (ENST00000369373.9/100288142, exon 66 of 138)	1	145289900	145405567	115668	2	100288142	ENST00000369373.9	56604	NBPF20	NBPF member 20
chr1	145362921	145363253	333	*	SortSam_on_data_132__Alignment_sorted_in_coordinate_order_peak_593	4.7476	6.14891	3.33074	Exon (ENST00000369373.9/100288142, exon 48 of 138)	1	145289900	145405567	115668	2	100288142	ENST00000369373.9	42314	NBPF20	NBPF member 20
chr1	145381907	145382267	361	*	SortSam_on_data_132__Alignment_sorted_in_coordinate_order_peak_594	5.42583	7.37881	4.44003	Exon (ENST00000369373.9/100288142, exon 24 of 138)	1	145289900	145405567	115668	2	100288142	ENST00000369373.9	23300	NBPF20	NBPF member 20
chr1	145391215	145391618	404	*	SortSam_on_data_132__Alignment_sorted_in_coordinate_order_peak_595	5.42583	7.37881	4.44003	Exon (ENST00000369373.9/100288142, exon 12 of 138)	1	145289900	145405567	115668	2	100288142	ENST00000369373.9	13949	NBPF20	NBPF member 20
chr1	145425196	145425554	359	*	SortSam_on_data_132__Alignment_sorted_in_coordinate_order_peak_596	3.22499	9.38142	6.26692	Promoter (<=1kb)	1	145290005	145425603	135599	2	100288142	ENST00000698833.1	49	NBPF20	NBPF member 20
chr1	145447317	145447925	609	*	SortSam_on_data_130__Alignment_sorted_in_coordinate_order_peak_304,SortSam_on_data_132__Alignment_sorted_in_coordinate_order_peak_597	6.49988	10.8948	7.47806	Distal Intergenic	1	145465617	145465780	164	2	124904619	ENST00000605806.1	17855	RNVU1-31	RNA, variant U1 small nuclear 31
chr1	145823776	145824261	486	*	SortSam_on_data_132__Alignment_sorted_in_coordinate_order_peak_598	3.80789	10.4412	7.24094	Promoter (<=1kb)	1	145824053	145844383	20331	1	10623	ENST00000698751.1	0	POLR3C	RNA polymerase III subunit C
chr1	145858689	145859338	650	*	SortSam_on_data_130__Alignment_sorted_in_coordinate_order_peak_305,SortSam_on_data_132__Alignment_sorted_in_coordinate_order_peak_599	3.55351	7.85636	4.69857	Promoter (<=1kb)	1	145848522	145859045	10524	2	10401	ENST00000369298.5	0	PIAS3	protein inhibitor of activated STAT 3
chr1	145918692	145919041	350	*	SortSam_on_data_130__Alignment_sorted_in_coordinate_order_peak_306	4.02234	6.41651	3.25215	Promoter (<=1kb)	1	145919013	145920200	1188	1	114814	ENST00000604273.1	0	GNRHR2	gonadotropin releasing hormone receptor 2 (pseudogene)
chr1	146089784	146090001	218	*	SortSam_on_data_131__Alignment_sorted_in_coordinate_order_peak_315	4.92429	6.90239	3.6501	Intron (ENST00000583866.9/100132406, intron 60 of 89)	1	146057694	146061706	4013	1	101928979	ENST00000457465.3	32090	LINC01719	long intergenic non-protein coding RNA 1719
chr1	146228085	146229402	1318	*	SortSam_on_data_132__Alignment_sorted_in_coordinate_order_peak_600,SortSam_on_data_131__Alignment_sorted_in_coordinate_order_peak_316,SortSam_on_data_130__Alignment_sorted_in_coordinate_order_peak_307,SortSam_on_data_131__Alignment_sorted_in_coordinate_order_peak_317	9.9744	34.8064	30.8528	Promoter (<=1kb)	1	146113652	146229000	115349	2	100132406	ENST00000612520.2	0	NBPF10	NBPF member 10
chr1	146285395	146285644	250	*	SortSam_on_data_132__Alignment_sorted_in_coordinate_order_peak_601	4.03303	10.0146	6.84756	Distal Intergenic	1	146298170	146298715	546	1	170688	ENST00000578341.2	-12526	NUDT4P2	nudix hydrolase 4 pseudogene 2
chr1	146297716	146298242	527	*	SortSam_on_data_130__Alignment_sorted_in_coordinate_order_peak_308,SortSam_on_data_132__Alignment_sorted_in_coordinate_order_peak_602,SortSam_on_data_131__Alignment_sorted_in_coordinate_order_peak_318	6.58294	27.6307	23.7258	Promoter (<=1kb)	1	146298170	146298715	546	1	170688	ENST00000578341.2	0	NUDT4P2	nudix hydrolase 4 pseudogene 2
chr1	146369238	146369968	731	*	SortSam_on_data_132__Alignment_sorted_in_coordinate_order_peak_603,SortSam_on_data_130__Alignment_sorted_in_coordinate_order_peak_309	6.74273	29.051	25.076	Intron (ENST00000643391.1/112268274, intron 2 of 4)	1	146376807	146376970	164	1	124904613	ENST00000615842.1	-6839	LOC124904613	U1 spliceosomal RNA
chr1	146376570	146376807	238	*	SortSam_on_data_131__Alignment_sorted_in_coordinate_order_peak_319	9.79457	19.4653	15.5207	Promoter (<=1kb)	1	146376807	146376970	164	1	124904613	ENST00000615842.1	0	LOC124904613	U1 spliceosomal RNA
chr1	146938250	146939192	943	*	SortSam_on_data_131__Alignment_sorted_in_coordinate_order_peak_320,SortSam_on_data_130__Alignment_sorted_in_coordinate_order_peak_310,SortSam_on_data_132__Alignment_sorted_in_coordinate_order_peak_604	5.53654	15.4105	11.8073	Promoter (<=1kb)	1	146938324	146996198	57875	1	149013	ENST00000698835.1	0	NBPF12	NBPF member 12
chr1	147172045	147172937	893	*	SortSam_on_data_131__Alignment_sorted_in_coordinate_order_peak_321,SortSam_on_data_132__Alignment_sorted_in_coordinate_order_peak_605	4.3471	12.7062	9.30079	Promoter (<=1kb)	1	147155106	147172470	17365	2	5565	ENST00000254101.4	0	PRKAB2	protein kinase AMP-activated non-catalytic subunit beta 2
chr1	147242533	147243138	606	*	SortSam_on_data_132__Alignment_sorted_in_coordinate_order_peak_606,SortSam_on_data_130__Alignment_sorted_in_coordinate_order_peak_311,SortSam_on_data_131__Alignment_sorted_in_coordinate_order_peak_322	5.43959	12.8997	9.30385	Promoter (<=1kb)	1	147175351	147243050	67700	2	2330	ENST00000527849.5	0	FMO5	flavin containing dimethylaniline monoxygenase 5
chr1	147599107	147600545	1439	*	SortSam_on_data_132__Alignment_sorted_in_coordinate_order_peak_607,SortSam_on_data_130__Alignment_sorted_in_coordinate_order_peak_312,SortSam_on_data_131__Alignment_sorted_in_coordinate_order_peak_323	5.06124	11.9649	8.42069	Promoter (<=1kb)	1	147600196	147611693	11498	1	607	ENST00000497938.1	0	BCL9	BCL9 transcription coactivator
chr1	147928377	147928875	499	*	SortSam_on_data_132__Alignment_sorted_in_coordinate_order_peak_608	3.55026	10.5824	7.37133	Promoter (<=1kb)	1	147928393	147993339	64947	1	51463	ENST00000488165.5	0	GPR89B	G protein-coupled receptor 89B
chr1	148151520	148152037	518	*	SortSam_on_data_132__Alignment_sorted_in_coordinate_order_peak_609	3.98437	13.4847	10.0685	Promoter (<=1kb)	1	148102151	148151988	49838	2	200030	ENST00000614506.4	0	NBPF11	NBPF member 11
chr1	148458717	148459479	763	*	SortSam_on_data_132__Alignment_sorted_in_coordinate_order_peak_610,SortSam_on_data_130__Alignment_sorted_in_coordinate_order_peak_313,SortSam_on_data_131__Alignment_sorted_in_coordinate_order_peak_324	5.74759	18.5645	14.7411	Promoter (<=1kb)	1	148458643	148459689	1047	2	388685	ENST00000645329.1	210	LINC01138	long intergenic non-protein coding RNA 1138
chr1	148459970	148460417	448	*	SortSam_on_data_132__Alignment_sorted_in_coordinate_order_peak_611,SortSam_on_data_130__Alignment_sorted_in_coordinate_order_peak_314,SortSam_on_data_131__Alignment_sorted_in_coordinate_order_peak_325	5.54392	14.5822	10.8958	Promoter (<=1kb)	1	148458501	148460150	1650	2	388685	ENST00000440862.2	0	LINC01138	long intergenic non-protein coding RNA 1138
chr1	148522367	148522626	260	*	SortSam_on_data_132__Alignment_sorted_in_coordinate_order_peak_612	11.5978	34.6806	30.672	Promoter (<=1kb)	1	148522601	148522765	165	1	124904621	ENST00000622285.1	0	RNVU1-27	RNA, variant U1 small nuclear 27
chr1	148528380	148529122	743	*	SortSam_on_data_132__Alignment_sorted_in_coordinate_order_peak_613	6.49434	24.6971	20.8368	Distal Intergenic	1	148522601	148522765	165	1	124904621	ENST00000622285.1	5779	RNVU1-27	RNA, variant U1 small nuclear 27
chr1	148539625	148539896	272	*	SortSam_on_data_132__Alignment_sorted_in_coordinate_order_peak_614	4.7476	6.14891	3.33074	Intron (ENST00000614999.4/25832, intron 57 of 65)	1	148522601	148522765	165	1	124904621	ENST00000622285.1	17024	RNVU1-27	RNA, variant U1 small nuclear 27
chr1	148678821	148680160	1340	*	SortSam_on_data_132__Alignment_sorted_in_coordinate_order_peak_615,SortSam_on_data_130__Alignment_sorted_in_coordinate_order_peak_315,SortSam_on_data_131__Alignment_sorted_in_coordinate_order_peak_326	13.33	57.8451	53.5737	Promoter (<=1kb)	1	148593645	148679742	86098	2	100996763	ENST00000606877.2	0	NOTCH2NLB	notch 2 N-terminal like B
chr1	148748511	148749028	518	*	SortSam_on_data_132__Alignment_sorted_in_coordinate_order_peak_616,SortSam_on_data_130__Alignment_sorted_in_coordinate_order_peak_316,SortSam_on_data_131__Alignment_sorted_in_coordinate_order_peak_327	7.94893	31.7527	27.767	Promoter (<=1kb)	1	148748774	148752415	3642	1	440672	ENST00000322209.5	0	NUDT4B	nudix hydrolase 4B
chr1	148844400	148844664	265	*	SortSam_on_data_132__Alignment_sorted_in_coordinate_order_peak_617	6.08807	15.0025	11.4951	Promoter (<=1kb)	1	148844428	149033016	188589	1	9659	ENST00000695795.1	0	PDE4DIP	phosphodiesterase 4D interacting protein
chr1	148951904	148952776	873	*	SortSam_on_data_131__Alignment_sorted_in_coordinate_order_peak_328,SortSam_on_data_132__Alignment_sorted_in_coordinate_order_peak_618	4.91941	16.5505	12.8653	Promoter (<=1kb)	1	148951937	148981746	29810	1	9659	ENST00000479408.6	0	PDE4DIP	phosphodiesterase 4D interacting protein
chr1	149103144	149103530	387	*	SortSam_on_data_132__Alignment_sorted_in_coordinate_order_peak_619,SortSam_on_data_130__Alignment_sorted_in_coordinate_order_peak_317	4.05694	9.47416	6.19611	Promoter (<=1kb)	1	149054027	149103539	49513	2	400818	ENST00000615421.4	9	NBPF9	NBPF member 9
chr1	149175428	149175868	441	*	SortSam_on_data_132__Alignment_sorted_in_coordinate_order_peak_620,SortSam_on_data_131__Alignment_sorted_in_coordinate_order_peak_329,SortSam_on_data_130__Alignment_sorted_in_coordinate_order_peak_318	5.93666	16.3295	12.6157	Exon (ENST00000668239.1/ENST00000668239.1, exon 1 of 2)	1	149111304	149121866	10563	2	101929790	ENST00000622818.1	-53562	LOC101929790	uncharacterized LOC101929790
chr1	149176297	149177098	802	*	SortSam_on_data_131__Alignment_sorted_in_coordinate_order_peak_330,SortSam_on_data_132__Alignment_sorted_in_coordinate_order_peak_621,SortSam_on_data_130__Alignment_sorted_in_coordinate_order_peak_319	5.43443	16.5017	12.7977	Exon (ENST00000664903.1/ENST00000664903.1, exon 1 of 3)	1	149111304	149121866	10563	2	101929790	ENST00000622818.1	-54431	LOC101929790	uncharacterized LOC101929790
chr1	149285604	149285884	281	*	SortSam_on_data_132__Alignment_sorted_in_coordinate_order_peak_622	5.84961	14.4764	10.999	Intron (ENST00000313342.8/124904395, intron 1 of 6)	1	149197992	149321732	123741	2	124904395	ENST00000313342.8	35848	LOC124904395	uncharacterized LOC124904395
chr1	149321384	149321834	451	*	SortSam_on_data_131__Alignment_sorted_in_coordinate_order_peak_331	4.01821	7.21116	3.92548	Promoter (<=1kb)	1	149197992	149321732	123741	2	124904395	ENST00000313342.8	0	LOC124904395	uncharacterized LOC124904395
chr1	149390263	149391574	1312	*	SortSam_on_data_130__Alignment_sorted_in_coordinate_order_peak_320,SortSam_on_data_131__Alignment_sorted_in_coordinate_order_peak_332,SortSam_on_data_132__Alignment_sorted_in_coordinate_order_peak_623,SortSam_on_data_131__Alignment_sorted_in_coordinate_order_peak_333	5.62974	14.4597	10.7979	Promoter (<=1kb)	1	149390621	149471833	81213	1	100996717	ENST00000650865.2	0	NOTCH2NLC	notch 2 N-terminal like C
chr1	149513491	149513875	385	*	SortSam_on_data_132__Alignment_sorted_in_coordinate_order_peak_624	7.16834	11.2868	8.02283	Exon (ENST00000621744.4/101060226, exon 45 of 97)	1	149477960	149555625	77666	1	101060226	ENST00000369227.7	35531	NBPF19	NBPF member 19
chr1	149558667	149559367	701	*	SortSam_on_data_130__Alignment_sorted_in_coordinate_order_peak_321,SortSam_on_data_132__Alignment_sorted_in_coordinate_order_peak_625	4.93346	15.0599	11.6256	Distal Intergenic	1	149583848	149584607	760	1	653598	ENST00000585245.3	-24481	PPIAL4C	peptidylprolyl isomerase A like 4C
chr1	149606710	149607180	471	*	SortSam_on_data_132__Alignment_sorted_in_coordinate_order_peak_626,SortSam_on_data_130__Alignment_sorted_in_coordinate_order_peak_322,SortSam_on_data_131__Alignment_sorted_in_coordinate_order_peak_334	5.2138	14.6973	11.0953	Promoter (<=1kb)	1	149607032	149646809	39778	1	57234	ENST00000622695.1	0	LINC00869	long intergenic non-protein coding RNA 869
chr1	149607683	149608445	763	*	SortSam_on_data_131__Alignment_sorted_in_coordinate_order_peak_335,SortSam_on_data_132__Alignment_sorted_in_coordinate_order_peak_627,SortSam_on_data_130__Alignment_sorted_in_coordinate_order_peak_323	7.51658	25.0924	21.1496	Promoter (<=1kb)	1	149607467	149608516	1050	1	57234	ENST00000643225.1	216	LINC00869	long intergenic non-protein coding RNA 869
chr1	149811876	149812151	276	*	SortSam_on_data_132__Alignment_sorted_in_coordinate_order_peak_628	10.7898	32.9999	29.0094	Promoter (<=1kb)	1	149805260	149812057	6798	2	440689	ENST00000620458.1	0	H2BC18	H2B clustered histone 18
chr1	149813368	149813639	272	*	SortSam_on_data_132__Alignment_sorted_in_coordinate_order_peak_629	4.63614	15.5123	11.9759	Promoter (<=1kb)	1	149813225	149813693	469	2	653604	ENST00000331491.2	54	H3C13	H3 clustered histone 13
chr1	149840086	149841263	1178	*	SortSam_on_data_132__Alignment_sorted_in_coordinate_order_peak_630,SortSam_on_data_130__Alignment_sorted_in_coordinate_order_peak_324,SortSam_on_data_131__Alignment_sorted_in_coordinate_order_peak_336,SortSam_on_data_131__Alignment_sorted_in_coordinate_order_peak_337	6.32039	20.6974	16.8384	Promoter (<=1kb)	1	149840687	149841208	522	2	126961	ENST00000369158.2	0	H3C14	H3 clustered histone 14
chr1	149841858	149842735	878	*	SortSam_on_data_130__Alignment_sorted_in_coordinate_order_peak_325,SortSam_on_data_132__Alignment_sorted_in_coordinate_order_peak_631,SortSam_on_data_131__Alignment_sorted_in_coordinate_order_peak_338	6.61585	23.2693	19.369	Promoter (<=1kb)	1	149842218	149842750	533	2	8337	ENST00000369159.3	15	H2AC18	H2A clustered histone 18
chr1	149843169	149843492	324	*	SortSam_on_data_132__Alignment_sorted_in_coordinate_order_peak_632,SortSam_on_data_130__Alignment_sorted_in_coordinate_order_peak_326	5.9489	17.6468	13.8761	Promoter (<=1kb)	1	149842218	149842750	533	2	8337	ENST00000369159.3	-419	H2AC18	H2A clustered histone 18
chr1	149850320	149850643	324	*	SortSam_on_data_132__Alignment_sorted_in_coordinate_order_peak_633,SortSam_on_data_130__Alignment_sorted_in_coordinate_order_peak_327	6.45028	19.5365	15.7422	Promoter (<=1kb)	1	149850193	149850772	580	2	337873	ENST00000498492.2	129	H2BC20P	H2B clustered histone 20, pseudogene
chr1	149851057	149851952	896	*	SortSam_on_data_131__Alignment_sorted_in_coordinate_order_peak_339,SortSam_on_data_132__Alignment_sorted_in_coordinate_order_peak_634,SortSam_on_data_130__Alignment_sorted_in_coordinate_order_peak_328	7.67202	24.9642	20.997	Promoter (<=1kb)	1	149851061	149851594	534	1	723790	ENST00000607355.3	0	H2AC19	H2A clustered histone 19
chr1	149852549	149853725	1177	*	SortSam_on_data_132__Alignment_sorted_in_coordinate_order_peak_635,SortSam_on_data_130__Alignment_sorted_in_coordinate_order_peak_329,SortSam_on_data_131__Alignment_sorted_in_coordinate_order_peak_340,SortSam_on_data_131__Alignment_sorted_in_coordinate_order_peak_341	6.06601	19.7671	15.9353	Promoter (<=1kb)	1	149852608	149853125	518	1	333932	ENST00000403683.2	0	H3C15	H3 clustered histone 15
chr1	149886931	149887245	315	*	SortSam_on_data_132__Alignment_sorted_in_coordinate_order_peak_636,SortSam_on_data_130__Alignment_sorted_in_coordinate_order_peak_330	5.73848	15.5319	11.8444	Promoter (<=1kb)	1	149886918	149887411	494	1	8338	ENST00000331380.4	13	H2AC20	H2A clustered histone 20
chr1	149887682	149887945	264	*	SortSam_on_data_132__Alignment_sorted_in_coordinate_order_peak_637	5.9645	17.5966	13.9568	Promoter (<=1kb)	1	149887890	149900491	12602	1	51027	ENST00000369153.2	0	BOLA1	bolA family member 1
chr1	150010365	150010889	525	*	SortSam_on_data_132__Alignment_sorted_in_coordinate_order_peak_638,SortSam_on_data_131__Alignment_sorted_in_coordinate_order_peak_342,SortSam_on_data_130__Alignment_sorted_in_coordinate_order_peak_331	4.69058	13.2543	9.66392	Promoter (<=1kb)	1	149937812	150010726	72915	2	56957	ENST00000581312.6	0	OTUD7B	OTU deubiquitinase 7B
chr1	150364521	150364766	246	*	SortSam_on_data_132__Alignment_sorted_in_coordinate_order_peak_639	3.34521	7.15594	4.23979	Promoter (<=1kb)	1	150364650	150476566	111917	1	23248	ENST00000401000.8	0	RPRD2	regulation of nuclear pre-mRNA domain containing 2
chr1	150515576	150515951	376	*	SortSam_on_data_132__Alignment_sorted_in_coordinate_order_peak_640,SortSam_on_data_130__Alignment_sorted_in_coordinate_order_peak_332	6.32916	13.5418	9.95463	Promoter (<=1kb)	1	150515757	150518032	2276	1	100874054	ENST00000416894.1	0	FALEC	focally amplified long non-coding RNA in epithelial cancer
chr1	150548762	150549301	540	*	SortSam_on_data_132__Alignment_sorted_in_coordinate_order_peak_641,SortSam_on_data_130__Alignment_sorted_in_coordinate_order_peak_333,SortSam_on_data_131__Alignment_sorted_in_coordinate_order_peak_343	3.97077	9.30241	6.01344	Promoter (<=1kb)	1	150549369	150560932	11564	1	54507	ENST00000369039.9	-68	ADAMTSL4	ADAMTS like 4
chr1	150579176	150579891	716	*	SortSam_on_data_132__Alignment_sorted_in_coordinate_order_peak_642,SortSam_on_data_130__Alignment_sorted_in_coordinate_order_peak_334	3.60439	10.5743	7.27797	Promoter (<=1kb)	1	150563102	150579610	16509	2	4170	ENST00000678770.1	0	MCL1	MCL1 apoptosis regulator, BCL2 family member
chr1	150693857	150694078	222	*	SortSam_on_data_131__Alignment_sorted_in_coordinate_order_peak_344	4.10358	5.46128	2.41489	Intron (ENST00000271732.8/55204, intron 2 of 4)	1	150694512	150697108	2597	2	55204	ENST00000479757.1	3030	GOLPH3L	golgi phosphoprotein 3 like
chr1	150876262	150876764	503	*	SortSam_on_data_132__Alignment_sorted_in_coordinate_order_peak_643	5.18597	16.9433	13.335	Promoter (<=1kb)	1	150809713	150876599	66887	2	405	ENST00000358595.10	0	ARNT	aryl hydrocarbon receptor nuclear translocator
chr1	150974165	150974818	654	*	SortSam_on_data_131__Alignment_sorted_in_coordinate_order_peak_345,SortSam_on_data_132__Alignment_sorted_in_coordinate_order_peak_644	3.40166	7.20334	4.09611	Promoter (<=1kb)	1	150967427	150974477	7051	2	29956	ENST00000421609.5	0	CERS2	ceramide synthase 2
chr1	151070988	151071304	317	*	SortSam_on_data_132__Alignment_sorted_in_coordinate_order_peak_645	3.478	8.6763	5.6204	Promoter (<=1kb)	1	151070804	151098002	27199	1	126626	ENST00000486076.5	184	GABPB2	GA binding protein transcription factor subunit beta 2
chr1	151091798	151092120	323	*	SortSam_on_data_131__Alignment_sorted_in_coordinate_order_peak_346	4.45208	5.73923	2.65084	Promoter (1-2kb)	1	151093246	151118495	25250	1	126626	ENST00000467551.1	-1126	GABPB2	GA binding protein transcription factor subunit beta 2
chr1	151282169	151282493	325	*	SortSam_on_data_132__Alignment_sorted_in_coordinate_order_peak_646	7.92806	26.3728	22.479	Promoter (<=1kb)	1	151282288	151291895	9608	1	57592	ENST00000449313.5	0	ZNF687	zinc finger protein 687
chr1	151327187	151327587	401	*	SortSam_on_data_132__Alignment_sorted_in_coordinate_order_peak_647,SortSam_on_data_130__Alignment_sorted_in_coordinate_order_peak_335	3.51099	7.44383	4.34584	Promoter (<=1kb)	1	151291804	151327416	35613	2	5298	ENST00000368873.6	0	PI4KB	phosphatidylinositol 4-kinase beta
chr1	151458504	151458931	428	*	SortSam_on_data_132__Alignment_sorted_in_coordinate_order_peak_648,SortSam_on_data_131__Alignment_sorted_in_coordinate_order_peak_347	5.2749	12.084	8.57205	Promoter (<=1kb)	1	151404802	151459155	54354	2	23126	ENST00000703168.1	224	POGZ	pogo transposable element derived with ZNF domain
chr1	151459163	151459519	357	*	SortSam_on_data_131__Alignment_sorted_in_coordinate_order_peak_348,SortSam_on_data_132__Alignment_sorted_in_coordinate_order_peak_649	5.1867	11.4507	8.0013	Promoter (<=1kb)	1	151402724	151459178	56455	2	23126	ENST00000358476.7	0	POGZ	pogo transposable element derived with ZNF domain
chr1	151511086	151511593	508	*	SortSam_on_data_132__Alignment_sorted_in_coordinate_order_peak_650	3.76875	10.0584	6.88816	Promoter (<=1kb)	1	151511387	151519392	8006	1	57530	ENST00000427934.2	0	CGN	cingulin
chr1	151540312	151540726	415	*	SortSam_on_data_132__Alignment_sorted_in_coordinate_order_peak_651	3.68514	10.0525	6.88325	Promoter (<=1kb)	1	151540334	151569826	29493	1	7286	ENST00000498606.5	0	TUFT1	tuftelin 1
chr1	151763062	151763625	564	*	SortSam_on_data_132__Alignment_sorted_in_coordinate_order_peak_652,SortSam_on_data_130__Alignment_sorted_in_coordinate_order_peak_336	4.67827	12.7718	9.23959	Promoter (<=1kb)	1	151763480	151771321	7842	1	51686	ENST00000453029.2	0	OAZ3	ornithine decarboxylase antizyme 3
chr1	151790212	151790555	344	*	SortSam_on_data_130__Alignment_sorted_in_coordinate_order_peak_337,SortSam_on_data_132__Alignment_sorted_in_coordinate_order_peak_653	3.53812	7.8456	4.68173	Promoter (<=1kb)	1	151770107	151790488	20382	2	11022	ENST00000525790.5	0	TDRKH	tudor and KH domain containing
chr1	151839752	151840137	386	*	SortSam_on_data_132__Alignment_sorted_in_coordinate_order_peak_654	4.71835	14.4581	10.9816	Promoter (<=1kb)	1	151837818	151839820	2003	2	100191040	ENST00000694868.1	0	C2CD4D	C2 calcium dependent domain containing 4D
chr1	151909254	151909902	649	*	SortSam_on_data_132__Alignment_sorted_in_coordinate_order_peak_655,SortSam_on_data_130__Alignment_sorted_in_coordinate_order_peak_338,SortSam_on_data_131__Alignment_sorted_in_coordinate_order_peak_349	5.60675	13.3089	9.69085	Promoter (<=1kb)	1	151870866	151909511	38646	2	117145	ENST00000368814.8	0	THEM4	thioesterase superfamily member 4
chr1	152111943	152112298	356	*	SortSam_on_data_131__Alignment_sorted_in_coordinate_order_peak_350,SortSam_on_data_130__Alignment_sorted_in_coordinate_order_peak_339,SortSam_on_data_132__Alignment_sorted_in_coordinate_order_peak_656	3.61227	8.01161	4.7694	Exon (ENST00000614923.2/7062, exon 3 of 3)	1	152106317	152115444	9128	2	7062	ENST00000614923.2	3146	TCHH	trichohyalin
chr1	152910456	152910792	337	*	SortSam_on_data_130__Alignment_sorted_in_coordinate_order_peak_340	5.05158	6.7008	3.49116	Promoter (1-2kb)	1	152908546	152911886	3341	1	3713	ENST00000368764.4	1910	IVL	involucrin
chr1	153634093	153634385	293	*	SortSam_on_data_132__Alignment_sorted_in_coordinate_order_peak_657,SortSam_on_data_130__Alignment_sorted_in_coordinate_order_peak_341	6.29547	16.5412	12.8108	Promoter (<=1kb)	1	153626332	153634340	8009	2	6284	ENST00000497086.5	0	S100A13	S100 calcium binding protein A13
chr1	153658645	153658925	281	*	SortSam_on_data_132__Alignment_sorted_in_coordinate_order_peak_658	7.82596	22.0519	18.2561	Promoter (<=1kb)	1	153658703	153661852	3150	1	23557	ENST00000368685.6	0	SNAPIN	SNAP associated protein
chr1	153727754	153728096	343	*	SortSam_on_data_132__Alignment_sorted_in_coordinate_order_peak_659	9.22967	16.5959	13.0036	Promoter (<=1kb)	1	153728050	153774808	46759	1	65123	ENST00000318967.7	0	INTS3	integrator complex subunit 3
chr1	153775714	153775988	275	*	SortSam_on_data_132__Alignment_sorted_in_coordinate_order_peak_660	3.1312	5.36669	2.63646	Promoter (<=1kb)	1	153775750	153780124	4375	1	11000	ENST00000483574.6	0	SLC27A3	solute carrier family 27 member 3
chr1	153783463	153783865	403	*	SortSam_on_data_132__Alignment_sorted_in_coordinate_order_peak_661,SortSam_on_data_131__Alignment_sorted_in_coordinate_order_peak_351	5.90383	14.9892	11.3594	Distal Intergenic	1	153779201	153780124	924	1	11000	ENST00000368659.3	4262	SLC27A3	solute carrier family 27 member 3
chr1	153922414	153922978	565	*	SortSam_on_data_132__Alignment_sorted_in_coordinate_order_peak_662	4.18359	14.814	11.3183	Promoter (<=1kb)	1	153804725	153922972	118248	2	57459	ENST00000368655.5	0	GATAD2B	GATA zinc finger domain containing 2B
chr1	153958311	153958593	283	*	SortSam_on_data_131__Alignment_sorted_in_coordinate_order_peak_352,SortSam_on_data_132__Alignment_sorted_in_coordinate_order_peak_663	4.29346	9.77657	6.43461	Promoter (<=1kb)	1	153947675	153958576	10902	2	200186	ENST00000368630.7	0	CRTC2	CREB regulated transcription coactivator 2
chr1	153963333	153963565	233	*	SortSam_on_data_131__Alignment_sorted_in_coordinate_order_peak_353	6.8723	15.3113	11.4771	Promoter (<=1kb)	1	153959099	153963492	4394	2	27173	ENST00000621013.4	0	SLC39A1	solute carrier family 39 member 1
chr1	153967145	153967665	521	*	SortSam_on_data_132__Alignment_sorted_in_coordinate_order_peak_664,SortSam_on_data_130__Alignment_sorted_in_coordinate_order_peak_342	4.90525	9.46749	6.21221	Promoter (<=1kb)	1	153967534	153968968	1435	1	148327	ENST00000477617.5	0	CREB3L4	cAMP responsive element binding protein 3 like 4
chr1	153977187	153977692	506	*	SortSam_on_data_132__Alignment_sorted_in_coordinate_order_peak_665,SortSam_on_data_130__Alignment_sorted_in_coordinate_order_peak_343	6.68932	21.4025	17.5588	Promoter (<=1kb)	1	153974269	153977674	3406	2	10899	ENST00000271843.9	0	JTB	jumping translocation breakpoint
chr1	153986171	153986455	285	*	SortSam_on_data_132__Alignment_sorted_in_coordinate_order_peak_666	4.12075	8.82305	5.75393	Promoter (<=1kb)	1	153975850	153986246	10397	2	5872	ENST00000648869.1	0	RAB13	RAB13, member RAS oncogene family
chr1	154220332	154220816	485	*	SortSam_on_data_132__Alignment_sorted_in_coordinate_order_peak_667	6.04611	15.7348	12.1863	Promoter (<=1kb)	1	154206696	154220578	13883	2	25912	ENST00000648267.1	0	C1orf43	chromosome 1 open reading frame 43
chr1	154272168	154272415	248	*	SortSam_on_data_132__Alignment_sorted_in_coordinate_order_peak_668	5.88787	10.2624	7.07599	Promoter (<=1kb)	1	154272355	154275873	3519	1	10456	ENST00000696932.1	0	HAX1	HCLS1 associated protein X-1
chr1	154405158	154405864	707	*	SortSam_on_data_132__Alignment_sorted_in_coordinate_order_peak_669,SortSam_on_data_130__Alignment_sorted_in_coordinate_order_peak_344,SortSam_on_data_131__Alignment_sorted_in_coordinate_order_peak_354	4.67715	12.9568	9.38317	Promoter (<=1kb)	1	154405193	154438084	32892	1	3570	ENST00000622330.5	0	IL6R	interleukin 6 receptor
chr1	154558449	154559218	770	*	SortSam_on_data_130__Alignment_sorted_in_coordinate_order_peak_345,SortSam_on_data_132__Alignment_sorted_in_coordinate_order_peak_670	5.98892	15.6768	11.9992	Promoter (<=1kb)	1	154548577	154558662	10086	2	55585	ENST00000292211.5	0	UBE2Q1	ubiquitin conjugating enzyme E2 Q1
chr1	154627534	154627969	436	*	SortSam_on_data_130__Alignment_sorted_in_coordinate_order_peak_346,SortSam_on_data_132__Alignment_sorted_in_coordinate_order_peak_671	4.50228	12.7671	9.25004	Promoter (<=1kb)	1	154581695	154627922	46228	2	103	ENST00000679899.1	0	ADAR	adenosine deaminase RNA specific
chr1	154936439	154936953	515	*	SortSam_on_data_130__Alignment_sorted_in_coordinate_order_peak_347,SortSam_on_data_132__Alignment_sorted_in_coordinate_order_peak_672	6.08366	12.2808	8.76412	Promoter (<=1kb)	1	154924740	154936719	11980	2	10654	ENST00000368467.4	0	PMVK	phosphomevalonate kinase
chr1	154961421	154962266	846	*	SortSam_on_data_132__Alignment_sorted_in_coordinate_order_peak_673	4.21191	14.3313	10.8627	Promoter (<=1kb)	1	154961825	154962623	799	1	101928120	ENST00000605085.1	0	PYGO2-AS1	PYGO2 and SHC1 antisense RNA 1
chr1	155000577	155001378	802	*	SortSam_on_data_132__Alignment_sorted_in_coordinate_order_peak_674,SortSam_on_data_131__Alignment_sorted_in_coordinate_order_peak_355,SortSam_on_data_130__Alignment_sorted_in_coordinate_order_peak_348	8.5861	23.1751	19.2528	Promoter (1-2kb)	1	155002630	155018522	15893	1	51043	ENST00000417934.6	-1252	ZBTB7B	zinc finger and BTB domain containing 7B
chr1	155001623	155002240	618	*	SortSam_on_data_132__Alignment_sorted_in_coordinate_order_peak_675,SortSam_on_data_130__Alignment_sorted_in_coordinate_order_peak_349	5.34098	16.3864	12.6661	Promoter (<=1kb)	1	155002630	155018522	15893	1	51043	ENST00000417934.6	-390	ZBTB7B	zinc finger and BTB domain containing 7B
chr1	155003861	155004158	298	*	SortSam_on_data_132__Alignment_sorted_in_coordinate_order_peak_676	3.61453	10.566	7.35651	Promoter (1-2kb)	1	155002845	155014719	11875	1	51043	ENST00000483226.1	1016	ZBTB7B	zinc finger and BTB domain containing 7B
chr1	155004985	155005264	280	*	SortSam_on_data_132__Alignment_sorted_in_coordinate_order_peak_677	6.03875	16.5445	12.9552	Promoter (2-3kb)	1	155002845	155014719	11875	1	51043	ENST00000483226.1	2140	ZBTB7B	zinc finger and BTB domain containing 7B
chr1	155050932	155051611	680	*	SortSam_on_data_130__Alignment_sorted_in_coordinate_order_peak_350,SortSam_on_data_131__Alignment_sorted_in_coordinate_order_peak_356,SortSam_on_data_132__Alignment_sorted_in_coordinate_order_peak_678	5.05933	13.9405	10.2765	Promoter (<=1kb)	1	155050946	155062775	11830	1	8751	ENST00000527418.5	0	ADAM15	ADAM metallopeptidase domain 15
chr1	155063760	155064289	530	*	SortSam_on_data_132__Alignment_sorted_in_coordinate_order_peak_679	5.33227	18.5146	14.8375	Promoter (<=1kb)	1	155063761	155069538	5778	1	1945	ENST00000427683.2	0	EFNA4	ephrin A4
chr1	155078659	155079187	529	*	SortSam_on_data_132__Alignment_sorted_in_coordinate_order_peak_680,SortSam_on_data_130__Alignment_sorted_in_coordinate_order_peak_351	4.11104	9.29601	6.01337	Promoter (<=1kb)	1	155078837	155087538	8702	1	1944	ENST00000368408.4	0	EFNA3	ephrin A3
chr1	155079804	155080273	470	*	SortSam_on_data_132__Alignment_sorted_in_coordinate_order_peak_681	3.82324	12.0749	8.75261	Promoter (<=1kb)	1	155078837	155087538	8702	1	1944	ENST00000368408.4	967	EFNA3	ephrin A3
chr1	155080715	155081155	441	*	SortSam_on_data_132__Alignment_sorted_in_coordinate_order_peak_682,SortSam_on_data_131__Alignment_sorted_in_coordinate_order_peak_357	3.22417	7.50412	4.40982	Promoter (1-2kb)	1	155078837	155087538	8702	1	1944	ENST00000368408.4	1878	EFNA3	ephrin A3
chr1	155085067	155085521	455	*	SortSam_on_data_132__Alignment_sorted_in_coordinate_order_peak_683	4.60471	10.8756	7.64179	Promoter (<=1kb)	1	155085516	155086982	1467	1	125467750	ENST00000470294.5	0	EFNA4-EFNA3	EFNA4-EFNA3 readthrough
chr1	155125988	155126853	866	*	SortSam_on_data_132__Alignment_sorted_in_coordinate_order_peak_684,SortSam_on_data_131__Alignment_sorted_in_coordinate_order_peak_358	5.82779	16.9316	13.2652	Promoter (1-2kb)	1	155127876	155134857	6982	1	1942	ENST00000368406.2	-1023	EFNA1	ephrin A1
chr1	155127433	155127769	337	*	SortSam_on_data_130__Alignment_sorted_in_coordinate_order_peak_352,SortSam_on_data_131__Alignment_sorted_in_coordinate_order_peak_359	4.05846	8.33563	4.95983	Promoter (<=1kb)	1	155127876	155134857	6982	1	1942	ENST00000368406.2	-107	EFNA1	ephrin A1
chr1	155172903	155173140	238	*	SortSam_on_data_132__Alignment_sorted_in_coordinate_order_peak_685	4.51927	8.48476	5.44731	Promoter (<=1kb)	1	155169408	155173238	3831	2	200185	ENST00000487350.5	98	KRTCAP2	keratinocyte associated protein 2
chr1	155188584	155188836	253	*	SortSam_on_data_132__Alignment_sorted_in_coordinate_order_peak_686	4.38226	9.72446	6.58093	Promoter (<=1kb)	1	155185827	155188351	2525	2	4582	ENST00000462317.5	-233	MUC1	mucin 1, cell surface associated
chr1	155189256	155190564	1309	*	SortSam_on_data_132__Alignment_sorted_in_coordinate_order_peak_687,SortSam_on_data_131__Alignment_sorted_in_coordinate_order_peak_360,SortSam_on_data_130__Alignment_sorted_in_coordinate_order_peak_353	8.26571	43.6721	39.4914	Promoter (<=1kb)	1	155185827	155188351	2525	2	4582	ENST00000462317.5	-905	MUC1	mucin 1, cell surface associated
chr1	155208988	155209457	470	*	SortSam_on_data_132__Alignment_sorted_in_coordinate_order_peak_688	3.31678	8.62299	5.5739	Promoter (<=1kb)	1	155209238	155213656	4419	1	4580	ENST00000424959.5	0	MTX1	metaxin 1
chr1	155254727	155255486	760	*	SortSam_on_data_132__Alignment_sorted_in_coordinate_order_peak_689,SortSam_on_data_130__Alignment_sorted_in_coordinate_order_peak_354	4.13563	8.65456	5.47781	Promoter (<=1kb)	1	155247205	155254960	7756	2	10712	ENST00000350210.6	0	ENTREP3	endosomal transmembrane epsin interactor 3
chr1	155262037	155262274	238	*	SortSam_on_data_132__Alignment_sorted_in_coordinate_order_peak_690	8.00801	19.9081	16.1792	Promoter (<=1kb)	1	155255980	155262266	6287	2	10067	ENST00000714214.1	0	SCAMP3	secretory carrier membrane protein 3
chr1	155273051	155273586	536	*	SortSam_on_data_132__Alignment_sorted_in_coordinate_order_peak_691,SortSam_on_data_131__Alignment_sorted_in_coordinate_order_peak_361	7.01128	16.0321	12.312	Promoter (<=1kb)	1	155262868	155273287	10420	2	1196	ENST00000361168.9	0	CLK2	CDC like kinase 2
chr1	155277318	155277722	405	*	SortSam_on_data_132__Alignment_sorted_in_coordinate_order_peak_692,SortSam_on_data_130__Alignment_sorted_in_coordinate_order_peak_355,SortSam_on_data_131__Alignment_sorted_in_coordinate_order_peak_362	4.41634	9.25232	5.92501	Promoter (<=1kb)	1	155277463	155289848	12386	1	57657	ENST00000368358.4	0	HCN3	hyperpolarization activated cyclic nucleotide gated potassium channel 3
chr1	155323468	155323775	308	*	SortSam_on_data_132__Alignment_sorted_in_coordinate_order_peak_693,SortSam_on_data_131__Alignment_sorted_in_coordinate_order_peak_363	4.25737	10.4668	7.09903	Promoter (<=1kb)	1	155323937	155331114	7178	1	23623	ENST00000368347.8	-162	RUSC1	RUN and SH3 domain containing 1
chr1	155562499	155563189	691	*	SortSam_on_data_132__Alignment_sorted_in_coordinate_order_peak_694,SortSam_on_data_131__Alignment_sorted_in_coordinate_order_peak_364	4.3292	11.4804	8.03613	Promoter (<=1kb)	1	155335268	155562693	227426	2	55870	ENST00000368346.7	0	ASH1L	ASH1 like histone lysine methyltransferase
chr1	155609808	155610592	785	*	SortSam_on_data_132__Alignment_sorted_in_coordinate_order_peak_695,SortSam_on_data_130__Alignment_sorted_in_coordinate_order_peak_356,SortSam_on_data_131__Alignment_sorted_in_coordinate_order_peak_365	5.70143	14.4694	10.7718	Promoter (<=1kb)	1	155609776	155610380	605	2	105371452	ENST00000456382.2	0	LOC105371452	uncharacterized LOC105371452
chr1	155688367	155689067	701	*	SortSam_on_data_132__Alignment_sorted_in_coordinate_order_peak_696,SortSam_on_data_130__Alignment_sorted_in_coordinate_order_peak_357	3.97722	9.97784	6.71167	Promoter (<=1kb)	1	155659446	155688670	29225	2	55249	ENST00000368340.10	0	YY1AP1	YY1 associated protein 1
chr1	155745408	155746172	765	*	SortSam_on_data_132__Alignment_sorted_in_coordinate_order_peak_697,SortSam_on_data_131__Alignment_sorted_in_coordinate_order_peak_366	5.67239	14.5424	10.8898	Promoter (<=1kb)	1	155745829	155750137	4309	1	100129405	ENST00000314835.5	0	MSTO2P	misato family member 2, pseudogene
chr1	156053679	156054141	463	*	SortSam_on_data_132__Alignment_sorted_in_coordinate_order_peak_698,SortSam_on_data_130__Alignment_sorted_in_coordinate_order_peak_358,SortSam_on_data_131__Alignment_sorted_in_coordinate_order_peak_367	4.22877	9.88015	6.5065	Promoter (<=1kb)	1	156035299	156053798	18500	2	56893	ENST00000368309.4	0	UBQLN4	ubiquilin 4
chr1	156114786	156115016	231	*	SortSam_on_data_131__Alignment_sorted_in_coordinate_order_peak_368	4.80548	9.36183	5.85965	Promoter (<=1kb)	1	156114722	156139317	24596	1	4000	ENST00000368299.7	64	LMNA	lamin A/C
chr1	156282484	156282868	385	*	SortSam_on_data_132__Alignment_sorted_in_coordinate_order_peak_699,SortSam_on_data_130__Alignment_sorted_in_coordinate_order_peak_359,SortSam_on_data_131__Alignment_sorted_in_coordinate_order_peak_369	4.69229	11.5309	8.1014	Promoter (<=1kb)	1	156249224	156282825	33602	2	23381	ENST00000361813.5	0	SMG5	SMG5 nonsense mediated mRNA decay factor
chr1	156456823	156457168	346	*	SortSam_on_data_132__Alignment_sorted_in_coordinate_order_peak_700,SortSam_on_data_131__Alignment_sorted_in_coordinate_order_peak_370	4.64679	9.21828	5.92423	Promoter (<=1kb)	1	156404253	156456613	52361	2	10485	ENST00000673141.1	-210	MIR9-1HG	MIR9-1 host gene
chr1	156500623	156501355	733	*	SortSam_on_data_132__Alignment_sorted_in_coordinate_order_peak_701,SortSam_on_data_130__Alignment_sorted_in_coordinate_order_peak_360,SortSam_on_data_131__Alignment_sorted_in_coordinate_order_peak_371	4.55642	12.0218	8.52226	Promoter (<=1kb)	1	156463727	156500775	37049	2	4209	ENST00000348159.9	0	MEF2D	myocyte enhancer factor 2D
chr1	156558301	156558657	357	*	SortSam_on_data_130__Alignment_sorted_in_coordinate_order_peak_361	6.54841	10.2747	6.71421	Intron (ENST00000361170.7/128239, intron 11 of 37)	1	156525405	156572565	47161	2	128239	ENST00000361170.7	13908	IQGAP3	IQ motif containing GTPase activating protein 3
chr1	156591718	156592133	416	*	SortSam_on_data_132__Alignment_sorted_in_coordinate_order_peak_702	5.65595	20.7258	16.9682	Promoter (<=1kb)	1	156591756	156599795	8040	1	128240	ENST00000679913.1	0	NAXE	NAD(P)HX epimerase
chr1	156728434	156728757	324	*	SortSam_on_data_132__Alignment_sorted_in_coordinate_order_peak_703,SortSam_on_data_131__Alignment_sorted_in_coordinate_order_peak_372,SortSam_on_data_130__Alignment_sorted_in_coordinate_order_peak_362	8.43951	20.858	16.9654	Promoter (<=1kb)	1	156728442	156736949	8508	1	51093	ENST00000368218.8	0	METTL25B	methyltransferase like 25B
chr1	156751436	156752262	827	*	SortSam_on_data_132__Alignment_sorted_in_coordinate_order_peak_704,SortSam_on_data_130__Alignment_sorted_in_coordinate_order_peak_363	4.95859	14.5174	10.8782	Promoter (<=1kb)	1	156742109	156751675	9567	2	3068	ENST00000357325.10	0	HDGF	heparin binding growth factor
chr1	156767573	156767817	245	*	SortSam_on_data_132__Alignment_sorted_in_coordinate_order_peak_705	4.25883	11.2171	7.95875	Promoter (<=1kb)	1	156767553	156786980	19428	1	5546	ENST00000473387.1	20	PRCC	proline rich mitotic checkpoint control factor
chr1	157045559	157046456	898	*	SortSam_on_data_131__Alignment_sorted_in_coordinate_order_peak_373,SortSam_on_data_132__Alignment_sorted_in_coordinate_order_peak_706	4.17504	10.439	7.06251	Promoter (<=1kb)	1	156934840	157045742	110903	2	9826	ENST00000368194.8	0	ARHGEF11	Rho guanine nucleotide exchange factor 11
chr1	157138088	157138337	250	*	SortSam_on_data_132__Alignment_sorted_in_coordinate_order_peak_707	4.16064	12.6859	9.32134	Promoter (<=1kb)	1	157135092	157138335	3244	2	2117	ENST00000460850.1	0	ETV3	ETS variant transcription factor 3
chr1	157679564	157679846	283	*	SortSam_on_data_130__Alignment_sorted_in_coordinate_order_peak_364	5.03921	6.7194	3.50642	Intron (ENST00000477837.5/115352, intron 12 of 14)	1	157678691	157689890	11200	2	115352	ENST00000468507.1	10044	FCRL3	Fc receptor like 3
chr1	158659625	158659846	222	*	SortSam_on_data_131__Alignment_sorted_in_coordinate_order_peak_374	8.36152	14.7336	10.9203	Promoter (1-2kb)	1	158656631	158661473	4843	2	6708	ENST00000647256.1	1627	SPTA1	spectrin alpha, erythrocytic 1
chr1	159781011	159781363	353	*	SortSam_on_data_132__Alignment_sorted_in_coordinate_order_peak_708	2.884	6.07389	3.2689	Promoter (<=1kb)	1	159780962	159782543	1582	1	54935	ENST00000368107.2	49	DUSP23	dual specificity phosphatase 23
chr1	159900165	159900434	270	*	SortSam_on_data_132__Alignment_sorted_in_coordinate_order_peak_709	4.73592	10.8585	7.62654	Promoter (<=1kb)	1	159872364	159900165	27802	2	25790	ENST00000368099.9	0	CFAP45	cilia and flagella associated protein 45
chr1	159945614	159946036	423	*	SortSam_on_data_130__Alignment_sorted_in_coordinate_order_peak_365,SortSam_on_data_132__Alignment_sorted_in_coordinate_order_peak_710	5.74908	16.6069	12.904	Promoter (<=1kb)	1	159927041	159945613	18573	2	57549	ENST00000368094.6	-1	IGSF9	immunoglobulin superfamily member 9
chr1	160098420	160099172	753	*	SortSam_on_data_132__Alignment_sorted_in_coordinate_order_peak_711,SortSam_on_data_130__Alignment_sorted_in_coordinate_order_peak_366,SortSam_on_data_131__Alignment_sorted_in_coordinate_order_peak_375	3.91899	7.26111	4.12886	Promoter (<=1kb)	1	160091340	160098689	7350	2	93185	ENST00000368086.5	0	IGSF8	immunoglobulin superfamily member 8
chr1	160262154	160262580	427	*	SortSam_on_data_130__Alignment_sorted_in_coordinate_order_peak_367,SortSam_on_data_132__Alignment_sorted_in_coordinate_order_peak_712	3.64196	7.46962	4.34858	Promoter (<=1kb)	1	160215715	160262451	46737	2	50717	ENST00000368073.7	0	DCAF8	DDB1 and CUL4 associated factor 8
chr1	161021073	161021354	282	*	SortSam_on_data_130__Alignment_sorted_in_coordinate_order_peak_368,SortSam_on_data_132__Alignment_sorted_in_coordinate_order_peak_713	8.72491	18.1464	14.3563	Promoter (<=1kb)	1	160995211	161021152	25942	2	50848	ENST00000368026.11	0	F11R	F11 receptor
chr1	161038570	161039070	501	*	SortSam_on_data_132__Alignment_sorted_in_coordinate_order_peak_714,SortSam_on_data_131__Alignment_sorted_in_coordinate_order_peak_376	4.22097	9.10291	5.83988	Promoter (<=1kb)	1	161037631	161038937	1307	2	100131187	ENST00000318289.14	0	TSTD1	thiosulfate sulfurtransferase like domain containing 1
chr1	161045379	161045687	309	*	SortSam_on_data_131__Alignment_sorted_in_coordinate_order_peak_377,SortSam_on_data_132__Alignment_sorted_in_coordinate_order_peak_715	3.67109	7.36066	4.24442	Promoter (<=1kb)	1	161041390	161045873	4484	2	7391	ENST00000534633.5	186	USF1	upstream transcription factor 1
chr1	161117853	161118373	521	*	SortSam_on_data_132__Alignment_sorted_in_coordinate_order_peak_716	3.28618	6.78187	3.90122	Promoter (<=1kb)	1	161118086	161120232	2147	1	4817	ENST00000496768.5	0	NIT1	nitrilase 1
chr1	161132396	161132805	410	*	SortSam_on_data_132__Alignment_sorted_in_coordinate_order_peak_717,SortSam_on_data_131__Alignment_sorted_in_coordinate_order_peak_378,SortSam_on_data_130__Alignment_sorted_in_coordinate_order_peak_369	7.36875	21.1819	17.3292	Promoter (<=1kb)	1	161120974	161132667	11694	2	9191	ENST00000368006.8	0	DEDD	death effector domain containing
chr1	161177301	161177626	326	*	SortSam_on_data_132__Alignment_sorted_in_coordinate_order_peak_718,SortSam_on_data_130__Alignment_sorted_in_coordinate_order_peak_370,SortSam_on_data_131__Alignment_sorted_in_coordinate_order_peak_379	4.26165	7.58662	4.38614	Promoter (<=1kb)	1	161171310	161177507	6198	2	8703	ENST00000319769.10	0	B4GALT3	beta-1,4-galactosyltransferase 3
chr1	161389962	161390364	403	*	SortSam_on_data_132__Alignment_sorted_in_coordinate_order_peak_719	4.73635	9.87529	6.72099	Exon (ENST00000688159.2/ENST00000688159.2, exon 1 of 1)	1	161364733	161367876	3144	2	257177	ENST00000367974.2	-22086	CFAP126	cilia and flagella associated protein 126
chr1	161726763	161727136	374	*	SortSam_on_data_132__Alignment_sorted_in_coordinate_order_peak_733	4.19568	13.0951	9.70426	Promoter (<=1kb)	1	161725901	161728142	2242	1	127943	ENST00000495397.1	862	FCRLB	Fc receptor like B
chr1	161749758	161750213	456	*	SortSam_on_data_132__Alignment_sorted_in_coordinate_order_peak_734,SortSam_on_data_130__Alignment_sorted_in_coordinate_order_peak_386	6.02992	15.6852	11.9971	Promoter (<=1kb)	1	161749758	161757238	7481	1	11266	ENST00000484291.5	0	DUSP12	dual specificity phosphatase 12
chr1	162069406	162070009	604	*	SortSam_on_data_132__Alignment_sorted_in_coordinate_order_peak_735	4.29973	15.2553	11.7328	Promoter (<=1kb)	1	162069691	162370475	300785	1	9722	ENST00000361897.10	0	NOS1AP	nitric oxide synthase 1 adaptor protein
chr1	162497861	162498209	349	*	SortSam_on_data_132__Alignment_sorted_in_coordinate_order_peak_736	3.82124	9.69189	6.55094	Promoter (<=1kb)	1	162498085	162524054	25970	1	127933	ENST00000282169.8	0	UHMK1	U2AF homology motif kinase 1
chr1	162511194	162511479	286	*	SortSam_on_data_130__Alignment_sorted_in_coordinate_order_peak_387	5.34303	7.37932	4.08978	Intron (ENST00000545294.5/127933, intron 4 of 7)	1	162498085	162524054	25970	1	127933	ENST00000282169.8	13109	UHMK1	U2AF homology motif kinase 1
chr1	162561065	162562054	990	*	SortSam_on_data_132__Alignment_sorted_in_coordinate_order_peak_737,SortSam_on_data_131__Alignment_sorted_in_coordinate_order_peak_392,SortSam_on_data_130__Alignment_sorted_in_coordinate_order_peak_388	4.19827	9.76459	6.45333	Promoter (<=1kb)	1	162561722	162562544	823	1	6675	ENST00000476240.1	0	UAP1	UDP-N-acetylglucosamine pyrophosphorylase 1
chr1	162790753	162791009	257	*	SortSam_on_data_132__Alignment_sorted_in_coordinate_order_peak_738	7.09592	13.0788	9.68838	Promoter (<=1kb)	1	162790789	162812551	21763	1	51478	ENST00000649629.1	0	HSD17B7	hydroxysteroid 17-beta dehydrogenase 7
chr1	162996717	162996966	250	*	SortSam_on_data_132__Alignment_sorted_in_coordinate_order_peak_739	6.16562	13.925	10.4811	Distal Intergenic	1	163068775	163076802	8028	1	5999	ENST00000421743.6	-71809	RGS4	regulator of G protein signaling 4
chr1	163613136	163613444	309	*	SortSam_on_data_130__Alignment_sorted_in_coordinate_order_peak_389	4.01993	5.23195	2.23142	Distal Intergenic	1	163340255	163343815	3561	1	83540	ENST00000531529.1	272881	NUF2	NUF2 component of NDC80 kinetochore complex
chr1	164213803	164214042	240	*	SortSam_on_data_132__Alignment_sorted_in_coordinate_order_peak_740	4.7476	6.14891	3.33074	Distal Intergenic	1	164555584	164564015	8432	1	5087	ENST00000467023.5	-341542	PBX1	PBX homeobox 1
chr1	165630402	165630724	323	*	SortSam_on_data_132__Alignment_sorted_in_coordinate_order_peak_741,SortSam_on_data_130__Alignment_sorted_in_coordinate_order_peak_390	3.93974	8.38951	5.18062	Promoter (<=1kb)	1	165631213	165661796	30584	1	4259	ENST00000367888.8	-489	MGST3	microsomal glutathione S-transferase 3
chr1	165631115	165631434	320	*	SortSam_on_data_132__Alignment_sorted_in_coordinate_order_peak_742	4.6939	13.0617	9.67279	Promoter (<=1kb)	1	165631213	165661796	30584	1	4259	ENST00000367888.8	0	MGST3	microsomal glutathione S-transferase 3
chr1	165695500	165695736	237	*	SortSam_on_data_131__Alignment_sorted_in_coordinate_order_peak_393	4.18668	5.19829	2.21258	Promoter (2-3kb)	1	165682825	165698513	15689	2	223	ENST00000471457.1	2777	ALDH9A1	aldehyde dehydrogenase 9 family member A1
chr1	165827468	165828486	1019	*	SortSam_on_data_130__Alignment_sorted_in_coordinate_order_peak_391,SortSam_on_data_132__Alignment_sorted_in_coordinate_order_peak_743	3.76715	9.18217	5.94775	Promoter (<=1kb)	1	165727306	165827755	100450	2	54499	ENST00000580248.5	0	TMCO1	transmembrane and coiled-coil domains 1
chr1	165902603	165902947	345	*	SortSam_on_data_131__Alignment_sorted_in_coordinate_order_peak_394	5.14853	6.87157	3.63411	Promoter (<=1kb)	1	165902595	165911618	9024	1	7371	ENST00000479872.5	8	UCK2	uridine-cytidine kinase 2
chr1	166839137	166840061	925	*	SortSam_on_data_130__Alignment_sorted_in_coordinate_order_peak_392,SortSam_on_data_131__Alignment_sorted_in_coordinate_order_peak_395,SortSam_on_data_132__Alignment_sorted_in_coordinate_order_peak_744	5.21276	10.9951	7.51036	Promoter (<=1kb)	1	166839447	166849208	9762	1	57645	ENST00000449930.5	0	POGK	pogo transposable element derived with KRAB domain
chr1	166875729	166876285	557	*	SortSam_on_data_132__Alignment_sorted_in_coordinate_order_peak_745,SortSam_on_data_130__Alignment_sorted_in_coordinate_order_peak_393,SortSam_on_data_131__Alignment_sorted_in_coordinate_order_peak_396	5.34433	13.9265	10.2624	Promoter (<=1kb)	1	166856510	166876264	19755	2	117143	ENST00000367874.5	0	TADA1	transcriptional adaptor 1
chr1	166975391	166975870	480	*	SortSam_on_data_131__Alignment_sorted_in_coordinate_order_peak_397,SortSam_on_data_132__Alignment_sorted_in_coordinate_order_peak_746	4.10182	9.01561	5.79638	Promoter (<=1kb)	1	166908187	166975540	67354	2	387597	ENST00000271417.8	0	ILDR2	immunoglobulin like domain containing receptor 2
chr1	167066764	167067023	260	*	SortSam_on_data_132__Alignment_sorted_in_coordinate_order_peak_747	6.09705	17.1023	13.4871	Intron (ENST00000527955.5/10223, intron 3 of 6)	1	167052836	167078719	25884	2	10223	ENST00000527955.5	11696	GPA33	glycoprotein A33
chr1	167220298	167220848	551	*	SortSam_on_data_132__Alignment_sorted_in_coordinate_order_peak_748	4.60641	10.8797	7.6458	Promoter (<=1kb)	1	167219822	167220588	767	2	118568815	ENST00000606967.2	0	POU2F1-DT	POU2F1 divergent transcript
chr1	167221097	167222138	1042	*	SortSam_on_data_132__Alignment_sorted_in_coordinate_order_peak_749,SortSam_on_data_130__Alignment_sorted_in_coordinate_order_peak_394	3.11449	6.78737	3.75577	Promoter (<=1kb)	1	167220898	167427345	206448	1	5451	ENST00000541643.7	199	POU2F1	POU class 2 homeobox 1
chr1	167267384	167267640	257	*	SortSam_on_data_131__Alignment_sorted_in_coordinate_order_peak_398	4.10528	5.04319	2.07933	Intron (ENST00000559038.5/5451, intron 2 of 4)	1	167251919	167415908	163990	1	5451	ENST00000648671.1	15465	POU2F1	POU class 2 homeobox 1
chr1	167454798	167455236	439	*	SortSam_on_data_132__Alignment_sorted_in_coordinate_order_peak_750	2.76432	6.90128	4.01005	Promoter (<=1kb)	1	167455195	167458646	3452	1	101928512	ENST00000660512.1	0	LOC101928512	uncharacterized LOC101928512
chr1	167553432	167553829	398	*	SortSam_on_data_132__Alignment_sorted_in_coordinate_order_peak_751	4.7382	16.8585	13.2541	Promoter (<=1kb)	1	167529117	167553805	24689	2	107985224	ENST00000466652.2	0	LOC107985224	uncharacterized LOC107985224
chr1	167714257	167714673	417	*	SortSam_on_data_132__Alignment_sorted_in_coordinate_order_peak_752,SortSam_on_data_130__Alignment_sorted_in_coordinate_order_peak_395	3.83347	9.58631	6.35049	Distal Intergenic	1	167721950	167765896	43947	1	9019	ENST00000464954.1	-7277	MPZL1	myelin protein zero like 1
chr1	167721637	167722602	966	*	SortSam_on_data_132__Alignment_sorted_in_coordinate_order_peak_753,SortSam_on_data_130__Alignment_sorted_in_coordinate_order_peak_396,SortSam_on_data_131__Alignment_sorted_in_coordinate_order_peak_399	4.09208	9.84547	6.50813	Promoter (<=1kb)	1	167721950	167765896	43947	1	9019	ENST00000464954.1	0	MPZL1	myelin protein zero like 1
chr1	167935721	167936239	519	*	SortSam_on_data_132__Alignment_sorted_in_coordinate_order_peak_754,SortSam_on_data_131__Alignment_sorted_in_coordinate_order_peak_400	5.60938	14.8564	11.2564	Promoter (<=1kb)	1	167916729	167936040	19312	2	25874	ENST00000367846.8	0	MPC2	mitochondrial pyruvate carrier 2
chr1	167936705	167937129	425	*	SortSam_on_data_130__Alignment_sorted_in_coordinate_order_peak_397,SortSam_on_data_132__Alignment_sorted_in_coordinate_order_peak_755	4.53944	10.8225	7.40731	Promoter (<=1kb)	1	167916675	167937072	20398	2	25874	ENST00000271373.9	0	MPC2	mitochondrial pyruvate carrier 2
chr1	167967726	167968064	339	*	SortSam_on_data_130__Alignment_sorted_in_coordinate_order_peak_398	4.01993	5.23195	2.23142	Promoter (<=1kb)	1	167968490	167991339	22850	1	55827	ENST00000491067.1	-426	DCAF6	DDB1 and CUL4 associated factor 6
chr1	168178865	168179252	388	*	SortSam_on_data_132__Alignment_sorted_in_coordinate_order_peak_756,SortSam_on_data_130__Alignment_sorted_in_coordinate_order_peak_399	4.25339	8.34524	5.1407	Promoter (<=1kb)	1	168178962	168202109	23148	1	261726	ENST00000367833.7	0	TIPRL	TOR signaling pathway regulator
chr1	168225740	168226223	484	*	SortSam_on_data_132__Alignment_sorted_in_coordinate_order_peak_757,SortSam_on_data_130__Alignment_sorted_in_coordinate_order_peak_400	4.7043	14.2603	10.642	Promoter (<=1kb)	1	168225938	168236770	10833	1	375035	ENST00000471981.1	0	SFT2D2	SFT2 domain containing 2
chr1	169105908	169106808	901	*	SortSam_on_data_132__Alignment_sorted_in_coordinate_order_peak_758,SortSam_on_data_131__Alignment_sorted_in_coordinate_order_peak_401	3.41158	8.37823	5.23916	Promoter (<=1kb)	1	169106323	169131777	25455	1	481	ENST00000690184.1	0	ATP1B1	ATPase Na+/K+ transporting subunit beta 1
chr1	169485493	169485922	430	*	SortSam_on_data_132__Alignment_sorted_in_coordinate_order_peak_759,SortSam_on_data_131__Alignment_sorted_in_coordinate_order_peak_402	4.36355	11.1285	7.71972	Promoter (<=1kb)	1	169463929	169485931	22003	2	10560	ENST00000367804.4	9	SLC19A2	solute carrier family 19 member 2
chr1	169893441	169893880	440	*	SortSam_on_data_131__Alignment_sorted_in_coordinate_order_peak_403	3.65388	6.96647	3.70774	Promoter (<=1kb)	1	169849631	169893896	44266	2	57147	ENST00000367771.11	16	SCYL3	SCY1 like pseudokinase 3
chr1	170065331	170065619	289	*	SortSam_on_data_130__Alignment_sorted_in_coordinate_order_peak_401	5.21165	6.98445	3.74129	Intron (ENST00000367765.5/22920, intron 1 of 19)	1	169921326	170068917	147592	2	22920	ENST00000367765.5	3298	KIFAP3	kinesin associated protein 3
chr1	171741720	171742126	407	*	SortSam_on_data_132__Alignment_sorted_in_coordinate_order_peak_760	3.49066	7.77248	4.79789	Promoter (<=1kb)	1	171700160	171742065	41906	2	8674	ENST00000236192.12	0	VAMP4	vesicle associated membrane protein 4
chr1	171841303	171841579	277	*	SortSam_on_data_132__Alignment_sorted_in_coordinate_order_peak_761	2.50123	4.92455	2.25537	Promoter (<=1kb)	1	171841472	172418466	576995	1	26052	ENST00000485254.3	0	DNM3	dynamin 3
chr1	172532908	172533395	488	*	SortSam_on_data_132__Alignment_sorted_in_coordinate_order_peak_762,SortSam_on_data_131__Alignment_sorted_in_coordinate_order_peak_404,SortSam_on_data_130__Alignment_sorted_in_coordinate_order_peak_402	3.96708	9.17639	5.85747	Promoter (<=1kb)	1	172533118	172611831	78714	1	51430	ENST00000616058.4	0	SUCO	SUN domain containing ossification factor
chr1	173476789	173477716	928	*	SortSam_on_data_132__Alignment_sorted_in_coordinate_order_peak_763,SortSam_on_data_131__Alignment_sorted_in_coordinate_order_peak_405	4.94464	13.233	9.6572	Promoter (<=1kb)	1	173417793	173476996	59204	2	101928673	ENST00000660739.1	0	PRDX6-AS1	PRDX6 antisense RNA 1
chr1	173868393	173868790	398	*	SortSam_on_data_132__Alignment_sorted_in_coordinate_order_peak_764,SortSam_on_data_131__Alignment_sorted_in_coordinate_order_peak_406,SortSam_on_data_130__Alignment_sorted_in_coordinate_order_peak_403	4.78773	13.8047	10.2411	Promoter (<=1kb)	1	173868394	173873643	5250	1	84614	ENST00000367702.1	0	ZBTB37	zinc finger and BTB domain containing 37
chr1	174021951	174022632	682	*	SortSam_on_data_132__Alignment_sorted_in_coordinate_order_peak_765	2.91491	7.08027	4.17171	Promoter (<=1kb)	1	174022509	174022985	477	1	105371620	ENST00000424181.1	0	RC3H1-DT	RC3H1 divergent transcript
chr1	174159067	174160094	1028	*	SortSam_on_data_132__Alignment_sorted_in_coordinate_order_peak_766,SortSam_on_data_131__Alignment_sorted_in_coordinate_order_peak_407,SortSam_on_data_130__Alignment_sorted_in_coordinate_order_peak_404	4.7679	11.2644	7.7633	Promoter (<=1kb)	1	174110268	174159334	49067	2	102724601	ENST00000665650.1	0	RABGAP1L-DT	RABGAP1L divergent transcript
chr1	174350141	174350991	851	*	SortSam_on_data_131__Alignment_sorted_in_coordinate_order_peak_408,SortSam_on_data_130__Alignment_sorted_in_coordinate_order_peak_405,SortSam_on_data_132__Alignment_sorted_in_coordinate_order_peak_767,SortSam_on_data_131__Alignment_sorted_in_coordinate_order_peak_409	4.72017	12.5536	8.97105	Intron (ENST00000357444.10/9910, intron 11 of 13)	1	174365230	174637488	272259	1	9910	ENST00000526253.1	-14239	RABGAP1L	RAB GTPase activating protein 1 like
chr1	174999907	175000481	575	*	SortSam_on_data_130__Alignment_sorted_in_coordinate_order_peak_406,SortSam_on_data_132__Alignment_sorted_in_coordinate_order_peak_768	3.66637	8.12491	4.97942	Promoter (<=1kb)	1	174999945	175005050	5106	1	27101	ENST00000483307.1	0	CACYBP	calcyclin binding protein
chr1	175192634	175193152	519	*	SortSam_on_data_132__Alignment_sorted_in_coordinate_order_peak_769,SortSam_on_data_131__Alignment_sorted_in_coordinate_order_peak_410	4.68708	12.2495	8.72711	Promoter (<=1kb)	1	175156986	175192776	35791	2	9674	ENST00000423313.6	0	KIAA0040	KIAA0040
chr1	176206937	176207578	642	*	SortSam_on_data_132__Alignment_sorted_in_coordinate_order_peak_770,SortSam_on_data_131__Alignment_sorted_in_coordinate_order_peak_411,SortSam_on_data_130__Alignment_sorted_in_coordinate_order_peak_407	4.82676	10.9765	7.57985	Promoter (<=1kb)	1	175944831	176207286	262456	2	64326	ENST00000367669.8	0	COP1	COP1 E3 ubiquitin ligase
chr1	176395775	176396041	267	*	SortSam_on_data_130__Alignment_sorted_in_coordinate_order_peak_408	4.87531	10.1653	6.61083	Intron (ENST00000701212.1/121832809, intron 6 of 6)	1	176463171	176691204	228034	1	60676	ENST00000367661.7	-67130	PAPPA2	pappalysin 2
chr1	178093749	178093991	243	*	SortSam_on_data_132__Alignment_sorted_in_coordinate_order_peak_771	3.20622	8.04648	5.04701	Promoter (<=1kb)	1	178091508	178093984	2477	2	100302401	ENST00000421505.1	0	RASAL2-AS1	RASAL2 antisense RNA 1
chr1	178542644	178543114	471	*	SortSam_on_data_132__Alignment_sorted_in_coordinate_order_peak_772,SortSam_on_data_131__Alignment_sorted_in_coordinate_order_peak_412	3.54609	8.87789	5.71429	Promoter (<=1kb)	1	178542752	178545500	2749	1	400798	ENST00000367638.1	0	C1orf220	chromosome 1 putative open reading frame 220
chr1	178724822	178725218	397	*	SortSam_on_data_132__Alignment_sorted_in_coordinate_order_peak_773	3.75694	11.3156	8.04941	Promoter (<=1kb)	1	178725165	178879788	154624	1	55103	ENST00000495034.5	0	RALGPS2	Ral GEF with PH domain and SH3 binding motif 2
chr1	178804688	178804903	216	*	SortSam_on_data_131__Alignment_sorted_in_coordinate_order_peak_413	4.92429	6.90239	3.6501	Intron (ENST00000495034.5/55103, intron 4 of 9)	1	178865434	178869278	3845	2	9068	ENST00000444255.1	64375	ANGPTL1	angiopoietin like 1
chr1	179025663	179026690	1028	*	SortSam_on_data_131__Alignment_sorted_in_coordinate_order_peak_414,SortSam_on_data_132__Alignment_sorted_in_coordinate_order_peak_774,SortSam_on_data_130__Alignment_sorted_in_coordinate_order_peak_409	5.58105	15.0953	11.4102	Promoter (<=1kb)	1	179025804	179050316	24513	1	9917	ENST00000440702.5	0	FAM20B	FAM20B glycosaminoglycan xylosylkinase
chr1	179082077	179082688	612	*	SortSam_on_data_132__Alignment_sorted_in_coordinate_order_peak_775,SortSam_on_data_131__Alignment_sorted_in_coordinate_order_peak_415	3.23109	7.61543	4.48959	Promoter (<=1kb)	1	179082078	179088083	6006	1	64222	ENST00000483887.1	0	TOR3A	torsin family 3 member A
chr1	179229091	179230027	937	*	SortSam_on_data_132__Alignment_sorted_in_coordinate_order_peak_776	3.34297	10.716	7.49397	Promoter (<=1kb)	1	179099330	179229677	130348	2	27	ENST00000502732.6	0	ABL2	ABL proto-oncogene 2, non-receptor tyrosine kinase
chr1	179293565	179294103	539	*	SortSam_on_data_132__Alignment_sorted_in_coordinate_order_peak_777	3.92289	11.3437	8.07497	Promoter (<=1kb)	1	179293714	179358677	64964	1	6646	ENST00000539888.5	0	SOAT1	sterol O-acyltransferase 1
chr1	179586205	179586763	559	*	SortSam_on_data_132__Alignment_sorted_in_coordinate_order_peak_778,SortSam_on_data_131__Alignment_sorted_in_coordinate_order_peak_416,SortSam_on_data_130__Alignment_sorted_in_coordinate_order_peak_410	4.00045	10.254	6.81859	Exon (ENST00000427215.2/ENST00000427215.2, exon 1 of 1)	1	179591613	179691270	99658	1	163589	ENST00000367614.5	-4850	TDRD5	tudor domain containing 5
chr1	179882268	179882657	390	*	SortSam_on_data_130__Alignment_sorted_in_coordinate_order_peak_411,SortSam_on_data_132__Alignment_sorted_in_coordinate_order_peak_779,SortSam_on_data_131__Alignment_sorted_in_coordinate_order_peak_417	5.94813	13.5815	9.93654	Promoter (<=1kb)	1	179882285	179920076	37792	1	26092	ENST00000606911.7	0	TOR1AIP1	torsin 1A interacting protein 1
chr1	179954730	179955350	621	*	SortSam_on_data_132__Alignment_sorted_in_coordinate_order_peak_780,SortSam_on_data_130__Alignment_sorted_in_coordinate_order_peak_412	3.42411	8.61346	5.386	Promoter (<=1kb)	1	179954738	180114880	160143	1	9857	ENST00000490047.2	0	CEP350	centrosomal protein 350
chr1	180154505	180155452	948	*	SortSam_on_data_132__Alignment_sorted_in_coordinate_order_peak_781,SortSam_on_data_131__Alignment_sorted_in_coordinate_order_peak_418,SortSam_on_data_130__Alignment_sorted_in_coordinate_order_peak_413	4.08437	9.68562	6.36896	Promoter (<=1kb)	1	180154869	180204030	49162	1	5768	ENST00000367602.8	0	QSOX1	quiescin sulfhydryl oxidase 1
chr1	180229712	180230159	448	*	SortSam_on_data_132__Alignment_sorted_in_coordinate_order_peak_782	3.40557	8.68399	5.62788	Promoter (<=1kb)	1	180230264	180278984	48721	1	89884	ENST00000263726.4	-105	LHX4	LIM homeobox 4
chr1	180231111	180231618	508	*	SortSam_on_data_132__Alignment_sorted_in_coordinate_order_peak_783	3.38978	7.27365	4.34724	Promoter (<=1kb)	1	180230298	180248697	18400	1	89884	ENST00000558139.1	813	LHX4	LIM homeobox 4
chr1	180323890	180324151	262	*	SortSam_on_data_132__Alignment_sorted_in_coordinate_order_peak_784	9.73131	27.7653	23.8471	Intron (ENST00000642319.1/84320, intron 6 of 13)	1	180272602	180276224	3623	2	100527964	ENST00000440959.2	-47666	LHX4-AS1	LHX4 antisense RNA 1
chr1	180502350	180502763	414	*	SortSam_on_data_132__Alignment_sorted_in_coordinate_order_peak_785	4.58354	13.7188	10.2883	Promoter (<=1kb)	1	180288230	180502577	214348	2	84320	ENST00000367595.4	0	ACBD6	acyl-CoA binding domain containing 6
chr1	180872509	180872818	310	*	SortSam_on_data_131__Alignment_sorted_in_coordinate_order_peak_419,SortSam_on_data_132__Alignment_sorted_in_coordinate_order_peak_786,SortSam_on_data_130__Alignment_sorted_in_coordinate_order_peak_414	12.1792	43.1033	38.9213	Intron (ENST00000367590.9/9213, intron 12 of 14)	1	180863764	180878290	14527	1	9213	ENST00000464817.1	8745	XPR1	xenotropic and polytropic retrovirus receptor 1
chr1	181022642	181023277	636	*	SortSam_on_data_130__Alignment_sorted_in_coordinate_order_peak_415,SortSam_on_data_131__Alignment_sorted_in_coordinate_order_peak_420,SortSam_on_data_132__Alignment_sorted_in_coordinate_order_peak_787	5.29973	13.8894	10.2366	Promoter (<=1kb)	1	180972712	181023121	50410	2	10228	ENST00000542060.5	0	STX6	syntaxin 6
chr1	181088395	181088700	306	*	SortSam_on_data_132__Alignment_sorted_in_coordinate_order_peak_788	6.47277	16.2627	12.6868	Promoter (<=1kb)	1	181088700	181092900	4201	1	51278	ENST00000367577.7	0	IER5	immediate early response 5
chr1	181089361	181089616	256	*	SortSam_on_data_132__Alignment_sorted_in_coordinate_order_peak_789	3.56804	9.67527	6.53746	Promoter (<=1kb)	1	181088700	181092900	4201	1	51278	ENST00000367577.7	661	IER5	immediate early response 5
chr1	181105159	181105701	543	*	SortSam_on_data_130__Alignment_sorted_in_coordinate_order_peak_416,SortSam_on_data_132__Alignment_sorted_in_coordinate_order_peak_790	4.16371	10.4418	7.06691	Distal Intergenic	1	181088700	181092900	4201	1	51278	ENST00000367577.7	16459	IER5	immediate early response 5
chr1	182029814	182030290	477	*	SortSam_on_data_132__Alignment_sorted_in_coordinate_order_peak_791	4.73796	15.8544	12.2988	Distal Intergenic	1	182054570	182061712	7143	2	127665	ENST00000339948.3	31422	ZNF648	zinc finger protein 648
chr1	182390940	182392188	1249	*	SortSam_on_data_130__Alignment_sorted_in_coordinate_order_peak_417,SortSam_on_data_132__Alignment_sorted_in_coordinate_order_peak_792	4.60548	13.6784	10.0867	Promoter (<=1kb)	1	182378098	182391790	13693	2	2752	ENST00000331872.11	0	GLUL	glutamate-ammonia ligase
chr1	182509138	182509423	286	*	SortSam_on_data_132__Alignment_sorted_in_coordinate_order_peak_793	5.3638	15.6091	12.0676	Promoter (1-2kb)	1	182507201	182540421	33221	1	353299	ENST00000456971.3	1937	RGSL1	regulator of G protein signaling like 1
chr1	182789599	182789978	380	*	SortSam_on_data_130__Alignment_sorted_in_coordinate_order_peak_418	5.70052	12.971	9.24372	Promoter (<=1kb)	1	182789737	182827020	37284	1	80896	ENST00000463899.5	0	NPL	N-acetylneuraminate pyruvate lyase
chr1	182839260	182839616	357	*	SortSam_on_data_132__Alignment_sorted_in_coordinate_order_peak_794	5.047	17.9329	14.2798	Promoter (<=1kb)	1	182839347	182887982	48636	1	1660	ENST00000367549.4	0	DHX9	DExH-box helicase 9
chr1	183023577	183024292	716	*	SortSam_on_data_131__Alignment_sorted_in_coordinate_order_peak_421,SortSam_on_data_132__Alignment_sorted_in_coordinate_order_peak_795	3.27983	7.22623	4.136	Promoter (<=1kb)	1	183023420	183145592	122173	1	3915	ENST00000258341.5	157	LAMC1	laminin subunit gamma 1
chr1	183471271	183471533	263	*	SortSam_on_data_132__Alignment_sorted_in_coordinate_order_peak_796	4.51465	11.9218	8.61001	Promoter (<=1kb)	1	183461746	183471729	9984	2	284649	ENST00000432837.1	196	SMG7-AS1	SMG7 antisense RNA 1
chr1	183635166	183635901	736	*	SortSam_on_data_132__Alignment_sorted_in_coordinate_order_peak_797	3.88756	10.9592	7.71891	Promoter (<=1kb)	1	183620846	183635783	14938	2	10092	ENST00000359856.11	0	ARPC5	actin related protein 2/3 complex subunit 5
chr1	184051628	184051947	320	*	SortSam_on_data_132__Alignment_sorted_in_coordinate_order_peak_798,SortSam_on_data_130__Alignment_sorted_in_coordinate_order_peak_419,SortSam_on_data_131__Alignment_sorted_in_coordinate_order_peak_422	5.96413	15.821	12.0692	Promoter (<=1kb)	1	184051722	184121999	70278	1	102724830	ENST00000643916.1	0	LOC102724830	uncharacterized LOC102724830
chr1	184386679	184387163	485	*	SortSam_on_data_132__Alignment_sorted_in_coordinate_order_peak_799,SortSam_on_data_130__Alignment_sorted_in_coordinate_order_peak_420	3.66908	9.24744	5.96136	Promoter (<=1kb)	1	184385753	184386704	952	2	118827814	ENST00000605589.1	0	C1orf21-DT	C1orf21 divergent transcript
chr1	184754216	184754871	656	*	SortSam_on_data_132__Alignment_sorted_in_coordinate_order_peak_800,SortSam_on_data_130__Alignment_sorted_in_coordinate_order_peak_421,SortSam_on_data_131__Alignment_sorted_in_coordinate_order_peak_423	5.10203	12.1431	8.57757	Promoter (<=1kb)	1	184690237	184754858	64622	2	80267	ENST00000318130.13	0	EDEM3	ER degradation enhancing alpha-mannosidase like protein 3
chr1	184871102	184871366	265	*	SortSam_on_data_130__Alignment_sorted_in_coordinate_order_peak_422	4.64457	6.17489	3.04298	Promoter (2-3kb)	1	184823650	184868558	44909	2	116496	ENST00000461167.1	-2544	NIBAN1	niban apoptosis regulator 1
chr1	184973994	184974303	310	*	SortSam_on_data_132__Alignment_sorted_in_coordinate_order_peak_801	2.52172	5.27619	2.55805	Promoter (<=1kb)	1	184791032	184974508	183477	2	116496	ENST00000367511.4	205	NIBAN1	niban apoptosis regulator 1
chr1	185045145	185045828	684	*	SortSam_on_data_132__Alignment_sorted_in_coordinate_order_peak_802,SortSam_on_data_130__Alignment_sorted_in_coordinate_order_peak_423,SortSam_on_data_131__Alignment_sorted_in_coordinate_order_peak_424	4.3954	11.4096	7.95068	Promoter (<=1kb)	1	185045497	185102603	57107	1	6045	ENST00000715230.1	0	RNF2	ring finger protein 2
chr1	185157248	185157620	373	*	SortSam_on_data_132__Alignment_sorted_in_coordinate_order_peak_803	2.56854	4.98202	2.29459	Promoter (<=1kb)	1	185157482	185174626	17145	1	54823	ENST00000450350.1	0	SWT1	SWT1 RNA endoribonuclease homolog
chr1	185317075	185317344	270	*	SortSam_on_data_132__Alignment_sorted_in_coordinate_order_peak_804	6.16697	18.9643	15.2698	Promoter (<=1kb)	1	185296388	185317243	20856	2	10625	ENST00000367498.8	0	IVNS1ABP	influenza virus NS1A binding protein
chr1	185797700	185797981	282	*	SortSam_on_data_130__Alignment_sorted_in_coordinate_order_peak_424	7.99951	12.9923	9.26359	Intron (ENST00000271588.9/83872, intron 1 of 106)	1	185734391	186190949	456559	1	83872	ENST00000271588.9	63309	HMCN1	hemicentin 1
chr1	186375594	186375843	250	*	SortSam_on_data_132__Alignment_sorted_in_coordinate_order_peak_805	5.09875	8.91107	5.83584	Promoter (<=1kb)	1	186375838	186419551	43714	1	54953	ENST00000419367.8	0	ODR4	odr-4 GPCR localization factor homolog
chr1	186743620	186743856	237	*	SortSam_on_data_130__Alignment_sorted_in_coordinate_order_peak_425	4.1732	5.1723	2.19828	Distal Intergenic	1	186671791	186680922	9132	2	5743	ENST00000680451.1	-62698	PTGS2	prostaglandin-endoperoxide synthase 2
chr1	187616578	187616825	248	*	SortSam_on_data_130__Alignment_sorted_in_coordinate_order_peak_426	3.53938	6.47443	3.30268	Intron (ENST00000643891.1/106144535, intron 7 of 8)	1	187307491	187487207	179717	1	106144535	ENST00000667298.1	309087	LINC01037	long intergenic non-protein coding RNA 1037
chr1	191703654	191703935	282	*	SortSam_on_data_130__Alignment_sorted_in_coordinate_order_peak_427	3.91298	6.22159	3.08232	Distal Intergenic	1	191823432	192010781	187350	1	107985457	ENST00000664489.1	-119497	LINC02770	long intergenic non-protein coding RNA 2770
chr1	192087223	192087483	261	*	SortSam_on_data_132__Alignment_sorted_in_coordinate_order_peak_806	4.7476	6.14891	3.33074	Distal Intergenic	1	192158462	192185815	27354	1	64407	ENST00000367460.4	-70979	RGS18	regulator of G protein signaling 18
chr1	193059650	193060032	383	*	SortSam_on_data_132__Alignment_sorted_in_coordinate_order_peak_807	3.92156	8.35538	5.32854	Promoter (<=1kb)	1	193059659	193069179	9521	1	6738	ENST00000506303.1	0	RO60	Ro60, Y RNA binding protein
chr1	193105057	193105559	503	*	SortSam_on_data_132__Alignment_sorted_in_coordinate_order_peak_808,SortSam_on_data_130__Alignment_sorted_in_coordinate_order_peak_428	5.04017	14.5912	11.0929	Promoter (<=1kb)	1	193090866	193105433	14568	2	51022	ENST00000608166.2	0	GLRX2	glutaredoxin 2
chr1	193121724	193122370	647	*	SortSam_on_data_132__Alignment_sorted_in_coordinate_order_peak_809,SortSam_on_data_130__Alignment_sorted_in_coordinate_order_peak_429,SortSam_on_data_131__Alignment_sorted_in_coordinate_order_peak_425	8.7779	25.0651	21.0862	Promoter (<=1kb)	1	193121983	193237693	115711	1	79577	ENST00000649895.1	0	CDC73	cell division cycle 73
chr1	194657757	194658055	299	*	SortSam_on_data_131__Alignment_sorted_in_coordinate_order_peak_426	8.86367	14.7936	10.9781	Distal Intergenic	1	194149473	194198694	49222	1	124904475	ENST00000454538.1	508284	LOC124904475	uncharacterized LOC124904475
chr1	195763229	195763548	320	*	SortSam_on_data_132__Alignment_sorted_in_coordinate_order_peak_810	4.50186	9.68794	6.5476	Promoter (<=1kb)	1	195747024	195763462	16439	2	105371672	ENST00000658976.1	0	LOC105371672	uncharacterized LOC105371672
chr1	196224814	196225134	321	*	SortSam_on_data_130__Alignment_sorted_in_coordinate_order_peak_430	9.17725	19.9955	16.0407	Distal Intergenic	1	196044883	196065235	20353	2	105371673	ENST00000430519.2	-159579	LINC01724	long intergenic non-protein coding RNA 1724
chr1	196933811	196934060	250	*	SortSam_on_data_132__Alignment_sorted_in_coordinate_order_peak_811	2.5359	5.17689	2.46826	Distal Intergenic	1	196943738	196959622	15885	1	3080	ENST00000367415.8	-9678	CFHR2	complement factor H related 2
chr1	197774904	197775697	794	*	SortSam_on_data_132__Alignment_sorted_in_coordinate_order_peak_812	4.40313	16.5725	12.981	Promoter (<=1kb)	1	197504748	197775480	270733	2	163486	ENST00000620048.6	0	DENND1B	DENN domain containing 1B
chr1	197902510	197903030	521	*	SortSam_on_data_132__Alignment_sorted_in_coordinate_order_peak_813	3.78154	9.05673	5.96886	Promoter (<=1kb)	1	197902630	197907362	4733	1	388722	ENST00000367393.8	0	C1orf53	chromosome 1 open reading frame 53
chr1	198156760	198157588	829	*	SortSam_on_data_130__Alignment_sorted_in_coordinate_order_peak_431,SortSam_on_data_131__Alignment_sorted_in_coordinate_order_peak_427,SortSam_on_data_132__Alignment_sorted_in_coordinate_order_peak_814	4.59328	11.2271	7.77748	Promoter (<=1kb)	1	198156994	198253078	96085	1	140609	ENST00000442588.5	0	NEK7	NIMA related kinase 7
chr1	198158981	198159224	244	*	SortSam_on_data_132__Alignment_sorted_in_coordinate_order_peak_815	6.30749	10.9618	7.72115	Promoter (1-2kb)	1	198157121	198256531	99411	1	140609	ENST00000367383.5	1860	NEK7	NIMA related kinase 7
chr1	200669408	200670050	643	*	SortSam_on_data_132__Alignment_sorted_in_coordinate_order_peak_816,SortSam_on_data_130__Alignment_sorted_in_coordinate_order_peak_432,SortSam_on_data_131__Alignment_sorted_in_coordinate_order_peak_428	5.41662	13.8702	10.2651	Promoter (<=1kb)	1	200669507	200694250	24744	1	101929224	ENST00000568695.1	0	DDX59-AS1	DDX59 antisense RNA 1
chr1	200738822	200739794	973	*	SortSam_on_data_131__Alignment_sorted_in_coordinate_order_peak_429,SortSam_on_data_130__Alignment_sorted_in_coordinate_order_peak_433,SortSam_on_data_132__Alignment_sorted_in_coordinate_order_peak_817	3.76502	8.92238	5.65118	Promoter (<=1kb)	1	200738893	200860704	121812	1	23271	ENST00000358823.7	0	CAMSAP2	calmodulin regulated spectrin associated protein family member 2
chr1	200891084	200891450	367	*	SortSam_on_data_132__Alignment_sorted_in_coordinate_order_peak_818	2.91491	7.08027	4.17171	Promoter (<=1kb)	1	200891341	200915735	24395	1	55765	ENST00000367342.8	0	INAVA	innate immunity activator
chr1	201114341	201115011	671	*	SortSam_on_data_132__Alignment_sorted_in_coordinate_order_peak_819,SortSam_on_data_130__Alignment_sorted_in_coordinate_order_peak_434,SortSam_on_data_131__Alignment_sorted_in_coordinate_order_peak_430	5.44238	13.2125	9.6307	Promoter (1-2kb)	1	201039512	201112451	72940	2	779	ENST00000367338.7	-1890	CACNA1S	calcium voltage-gated channel subunit alpha1 S
chr1	201154072	201154449	378	*	SortSam_on_data_131__Alignment_sorted_in_coordinate_order_peak_431,SortSam_on_data_132__Alignment_sorted_in_coordinate_order_peak_820	4.07998	8.77238	5.52965	Promoter (<=1kb)	1	201135599	201154433	18835	2	252839	ENST00000485839.6	0	TMEM9	transmembrane protein 9
chr1	201399172	201399858	687	*	SortSam_on_data_132__Alignment_sorted_in_coordinate_order_peak_821,SortSam_on_data_131__Alignment_sorted_in_coordinate_order_peak_432	3.91901	10.8922	7.47393	Promoter (<=1kb)	1	201399633	201401190	1558	1	101929343	ENST00000633182.1	0	LOC101929343	uncharacterized LOC101929343
chr1	201468752	201469300	549	*	SortSam_on_data_131__Alignment_sorted_in_coordinate_order_peak_433,SortSam_on_data_132__Alignment_sorted_in_coordinate_order_peak_822	4.8083	16.0709	12.3561	Promoter (<=1kb)	1	201464278	201469188	4911	2	23612	ENST00000367311.5	0	PHLDA3	pleckstrin homology like domain family A member 3
chr1	201506919	201507434	516	*	SortSam_on_data_132__Alignment_sorted_in_coordinate_order_peak_823,SortSam_on_data_131__Alignment_sorted_in_coordinate_order_peak_434	3.35587	8.87041	5.6974	Promoter (<=1kb)	1	201507241	201534784	27544	1	107985246	ENST00000454651.2	0	CSRP1-AS1	CSRP1 antisense RNA 1
chr1	201829032	201829410	379	*	SortSam_on_data_132__Alignment_sorted_in_coordinate_order_peak_824,SortSam_on_data_131__Alignment_sorted_in_coordinate_order_peak_435,SortSam_on_data_130__Alignment_sorted_in_coordinate_order_peak_435	4.99502	10.7341	7.26024	Promoter (<=1kb)	1	201816854	201829218	12365	2	100873949	ENST00000421449.1	0	IPO9-AS1	IPO9 antisense RNA 1
chr1	201982660	201983288	629	*	SortSam_on_data_132__Alignment_sorted_in_coordinate_order_peak_825,SortSam_on_data_130__Alignment_sorted_in_coordinate_order_peak_436	4.16301	11.8573	8.37053	Promoter (<=1kb)	1	201982757	201997554	14798	1	6051	ENST00000487116.5	0	RNPEP	arginyl aminopeptidase
chr1	202332667	202332908	242	*	SortSam_on_data_130__Alignment_sorted_in_coordinate_order_peak_437	5.24487	9.85639	6.32614	Intron (ENST00000699423.1/29089, intron 6 of 6)	1	202333010	202341925	8916	2	29089	ENST00000699429.1	9017	UBE2T	ubiquitin conjugating enzyme E2 T
chr1	202348776	202349089	314	*	SortSam_on_data_132__Alignment_sorted_in_coordinate_order_peak_826	3.68506	9.79966	6.65123	Promoter (<=1kb)	1	202348766	202577299	228534	1	4660	ENST00000704899.1	10	PPP1R12B	protein phosphatase 1 regulatory subunit 12B
chr1	202807288	202807546	259	*	SortSam_on_data_132__Alignment_sorted_in_coordinate_order_peak_827	3.15916	8.92473	5.84746	Promoter (<=1kb)	1	202729905	202807348	77444	2	10765	ENST00000235790.9	0	KDM5B	lysine demethylase 5B
chr1	202808222	202808655	434	*	SortSam_on_data_130__Alignment_sorted_in_coordinate_order_peak_438,SortSam_on_data_132__Alignment_sorted_in_coordinate_order_peak_828	4.07034	11.4718	8.01943	Promoter (<=1kb)	1	202724495	202808421	83927	2	10765	ENST00000367265.9	0	KDM5B	lysine demethylase 5B
chr1	202810794	202811134	341	*	SortSam_on_data_130__Alignment_sorted_in_coordinate_order_peak_439	4.16652	8.92893	5.48017	Promoter (<=1kb)	1	202810876	202811915	1040	1	100506696	ENST00000690240.1	0	PCAT6	prostate cancer associated transcript 6
chr1	202860991	202861434	444	*	SortSam_on_data_132__Alignment_sorted_in_coordinate_order_peak_829	4.52606	10.0556	6.8862	Promoter (<=1kb)	1	202861754	202875241	13488	1	148709	ENST00000456105.2	-320	ACTG1P25	actin gamma 1 pseudogene 25
chr1	202888551	202889186	636	*	SortSam_on_data_132__Alignment_sorted_in_coordinate_order_peak_830,SortSam_on_data_131__Alignment_sorted_in_coordinate_order_peak_436,SortSam_on_data_130__Alignment_sorted_in_coordinate_order_peak_440	5.28465	12.8442	9.26882	Promoter (<=1kb)	1	202878282	202889149	10868	2	5877	ENST00000367262.4	0	RABIF	RAB interacting factor
chr1	202926973	202927340	368	*	SortSam_on_data_132__Alignment_sorted_in_coordinate_order_peak_831,SortSam_on_data_131__Alignment_sorted_in_coordinate_order_peak_437	8.18101	21.733	17.8653	Promoter (<=1kb)	1	202891120	202927234	36115	2	59349	ENST00000367261.8	0	KLHL12	kelch like family member 12
chr1	202958206	202958514	309	*	SortSam_on_data_132__Alignment_sorted_in_coordinate_order_peak_832	3.3789	7.92178	4.93366	Promoter (<=1kb)	1	202940832	202958312	17481	2	51094	ENST00000340990.10	0	ADIPOR1	adiponectin receptor 1
chr1	202967026	202967413	388	*	SortSam_on_data_132__Alignment_sorted_in_coordinate_order_peak_833	2.49981	5.20423	2.49391	Promoter (<=1kb)	1	202961873	202967257	5385	2	51706	ENST00000367249.9	0	CYB5R1	cytochrome b5 reductase 1
chr1	203007398	203007766	369	*	SortSam_on_data_131__Alignment_sorted_in_coordinate_order_peak_438,SortSam_on_data_132__Alignment_sorted_in_coordinate_order_peak_834	3.99638	9.27231	5.99446	Promoter (<=1kb)	1	203007403	203016094	8692	1	92703	ENST00000543891.5	0	TMEM183A	transmembrane protein 183A
chr1	203026317	203026607	291	*	SortSam_on_data_132__Alignment_sorted_in_coordinate_order_peak_835,SortSam_on_data_131__Alignment_sorted_in_coordinate_order_peak_439	4.7104	11.2691	7.81288	Promoter (<=1kb)	1	203026491	203078731	52241	1	8497	ENST00000688357.1	0	PPFIA4	PTPRF interacting protein alpha 4
chr1	203305361	203305910	550	*	SortSam_on_data_130__Alignment_sorted_in_coordinate_order_peak_441,SortSam_on_data_132__Alignment_sorted_in_coordinate_order_peak_836	2.98538	6.1994	3.23189	Promoter (<=1kb)	1	203305491	203309569	4079	1	7832	ENST00000475157.1	0	BTG2	BTG anti-proliferation factor 2
chr1	203327139	203327829	691	*	SortSam_on_data_132__Alignment_sorted_in_coordinate_order_peak_837,SortSam_on_data_130__Alignment_sorted_in_coordinate_order_peak_442	7.29948	21.7581	17.8859	Distal Intergenic	1	203305519	203309602	4084	1	7832	ENST00000290551.5	21620	BTG2	BTG anti-proliferation factor 2
chr1	203795698	203796068	371	*	SortSam_on_data_132__Alignment_sorted_in_coordinate_order_peak_838,SortSam_on_data_130__Alignment_sorted_in_coordinate_order_peak_443	4.57406	11.8716	8.38345	Promoter (<=1kb)	1	203795699	203852430	56732	1	9877	ENST00000367212.7	0	ZC3H11A	zinc finger CCCH-type containing 11A
chr1	204073356	204073700	345	*	SortSam_on_data_130__Alignment_sorted_in_coordinate_order_peak_444	2.9731	5.01692	2.06644	Promoter (<=1kb)	1	204073156	204117158	44003	1	9580	ENST00000530882.1	200	SOX13	SRY-box transcription factor 13
chr1	204084389	204084646	258	*	SortSam_on_data_131__Alignment_sorted_in_coordinate_order_peak_440,SortSam_on_data_132__Alignment_sorted_in_coordinate_order_peak_839	12.5567	26.3506	22.3751	Intron (ENST00000367203.8/9580, intron 1 of 6)	1	204078129	204116627	38499	1	9580	ENST00000528591.5	6260	SOX13	SRY-box transcription factor 13
chr1	204411342	204411925	584	*	SortSam_on_data_130__Alignment_sorted_in_coordinate_order_peak_445,SortSam_on_data_132__Alignment_sorted_in_coordinate_order_peak_840	4.44217	8.71457	5.47324	Promoter (<=1kb)	1	204398890	204411590	12701	2	84919	ENST00000693720.1	0	PPP1R15B	protein phosphatase 1 regulatory subunit 15B
chr1	204494077	204494907	831	*	SortSam_on_data_132__Alignment_sorted_in_coordinate_order_peak_841,SortSam_on_data_130__Alignment_sorted_in_coordinate_order_peak_446,SortSam_on_data_131__Alignment_sorted_in_coordinate_order_peak_441	4.29856	10.6533	7.20751	Promoter (<=1kb)	1	204422633	204494805	72173	2	5287	ENST00000684373.1	0	PIK3C2B	phosphatidylinositol-4-phosphate 3-kinase catalytic subunit type 2 beta
chr1	204516430	204516705	276	*	SortSam_on_data_132__Alignment_sorted_in_coordinate_order_peak_842	6.84981	24.416	20.5615	Promoter (<=1kb)	1	204516451	204546832	30382	1	4194	ENST00000470908.5	0	MDM4	MDM4 regulator of p53
chr1	205210985	205211715	731	*	SortSam_on_data_132__Alignment_sorted_in_coordinate_order_peak_843,SortSam_on_data_131__Alignment_sorted_in_coordinate_order_peak_442,SortSam_on_data_130__Alignment_sorted_in_coordinate_order_peak_447	6.59275	19.5928	15.7417	Promoter (<=1kb)	1	205142505	205211566	69062	2	25778	ENST00000367161.7	0	DSTYK	dual serine/threonine and tyrosine protein kinase
chr1	205227687	205228246	560	*	SortSam_on_data_132__Alignment_sorted_in_coordinate_order_peak_844	3.57361	9.93658	6.77772	Promoter (<=1kb)	1	205227946	205273343	45398	1	9911	ENST00000358024.8	0	TMCC2	transmembrane and coiled-coil domain family 2
chr1	205321165	205321593	429	*	SortSam_on_data_132__Alignment_sorted_in_coordinate_order_peak_845	2.66174	5.73084	2.96174	Promoter (<=1kb)	1	205302063	205321745	19683	2	81788	ENST00000367157.6	152	NUAK2	NUAK family kinase 2
chr1	205631415	205632331	917	*	SortSam_on_data_132__Alignment_sorted_in_coordinate_order_peak_846,SortSam_on_data_130__Alignment_sorted_in_coordinate_order_peak_448	5.81658	15.6524	11.9675	Promoter (<=1kb)	1	205597556	205631893	34338	2	2005	ENST00000616704.4	0	ELK4	ETS transcription factor ELK4
chr1	205680311	205680699	389	*	SortSam_on_data_132__Alignment_sorted_in_coordinate_order_peak_847	3.9485	11.9756	8.66095	Promoter (<=1kb)	1	205657851	205680509	22659	2	85414	ENST00000367145.4	0	SLC45A3	solute carrier family 45 member 3
chr1	205749252	205750175	924	*	SortSam_on_data_132__Alignment_sorted_in_coordinate_order_peak_848,SortSam_on_data_130__Alignment_sorted_in_coordinate_order_peak_449,SortSam_on_data_131__Alignment_sorted_in_coordinate_order_peak_443	4.32565	10.3068	6.91205	Promoter (<=1kb)	1	205712822	205750182	37361	2	64710	ENST00000367142.5	7	NUCKS1	nuclear casein kinase and cyclin dependent kinase substrate 1
chr1	205813340	205813700	361	*	SortSam_on_data_132__Alignment_sorted_in_coordinate_order_peak_849,SortSam_on_data_131__Alignment_sorted_in_coordinate_order_peak_444	3.70474	9.0866	5.85653	Promoter (<=1kb)	1	205813345	205896045	82701	1	284581	ENST00000664067.1	0	PM20D1-AS1	PM20D1 antisense RNA 1
chr1	206202514	206202835	322	*	SortSam_on_data_131__Alignment_sorted_in_coordinate_order_peak_445,SortSam_on_data_132__Alignment_sorted_in_coordinate_order_peak_850,SortSam_on_data_130__Alignment_sorted_in_coordinate_order_peak_450	7.05811	15.0347	11.3144	Promoter (<=1kb)	1	206187281	206202827	15547	2	729533	ENST00000431655.2	0	FAM72A	family with sequence similarity 72 member A
chr1	206203569	206205199	1631	*	SortSam_on_data_132__Alignment_sorted_in_coordinate_order_peak_851,SortSam_on_data_131__Alignment_sorted_in_coordinate_order_peak_446	7.00118	26.673	22.688	Promoter (<=1kb)	1	206203908	206205819	1912	1	23380	ENST00000603575.1	0	SRGAP2	SLIT-ROBO Rho GTPase activating protein 2
chr1	206612238	206612584	347	*	SortSam_on_data_132__Alignment_sorted_in_coordinate_order_peak_852,SortSam_on_data_130__Alignment_sorted_in_coordinate_order_peak_451	8.07649	22.7434	18.8286	Promoter (<=1kb)	1	206591642	206612459	20818	2	1939	ENST00000367114.7	0	EIF2D	eukaryotic translation initiation factor 2D
chr1	206635497	206635798	302	*	SortSam_on_data_132__Alignment_sorted_in_coordinate_order_peak_853	3.5175	8.79569	5.72978	Promoter (<=1kb)	1	206634196	206635714	1519	2	105372876	ENST00000654354.1	0	DYRK3-AS1	DYRK3 antisense RNA 1
chr1	206909311	206909907	597	*	SortSam_on_data_132__Alignment_sorted_in_coordinate_order_peak_854,SortSam_on_data_130__Alignment_sorted_in_coordinate_order_peak_452	3.99503	10.6887	7.31972	Promoter (<=1kb)	1	206904525	206909945	5421	2	9214	ENST00000474041.5	38	FCMR	Fc mu receptor
chr1	207751898	207752436	539	*	SortSam_on_data_132__Alignment_sorted_in_coordinate_order_peak_855,SortSam_on_data_130__Alignment_sorted_in_coordinate_order_peak_453	4.98145	11.1998	7.77569	Promoter (<=1kb)	1	207752037	207795466	43430	1	4179	ENST00000695777.1	0	CD46	CD46 molecule
chr1	207869018	207869288	271	*	SortSam_on_data_132__Alignment_sorted_in_coordinate_order_peak_856	4.27407	11.2597	7.99804	Promoter (<=1kb)	1	207760650	207869170	108521	2	100128537	ENST00000710901.1	0	MIR29B2CHG	MIR29B2 and MIR29C host gene
chr1	207963393	207964018	626	*	SortSam_on_data_131__Alignment_sorted_in_coordinate_order_peak_447,SortSam_on_data_132__Alignment_sorted_in_coordinate_order_peak_857,SortSam_on_data_130__Alignment_sorted_in_coordinate_order_peak_454	6.02331	17.4514	13.6782	Exon (ENST00000638446.1/105372883, exon 3 of 5)	1	207959292	207969329	10038	1	105372883	ENST00000638446.1	4101	LINC02767	long intergenic non-protein coding RNA 2767
chr1	208243276	208243584	309	*	SortSam_on_data_132__Alignment_sorted_in_coordinate_order_peak_858	2.30704	4.92793	2.25796	Promoter (<=1kb)	1	208230191	208244301	14111	2	5362	ENST00000486969.1	717	PLXNA2	plexin A2
chr1	208244181	208244549	369	*	SortSam_on_data_132__Alignment_sorted_in_coordinate_order_peak_859	2.88821	8.07335	5.07178	Promoter (<=1kb)	1	208022242	208244384	222143	2	5362	ENST00000367033.4	0	PLXNA2	plexin A2
chr1	209784583	209784830	248	*	SortSam_on_data_132__Alignment_sorted_in_coordinate_order_peak_860	7.94529	14.4854	11.0075	Promoter (<=1kb)	1	209779208	209784559	5352	2	148304	ENST00000294811.2	-24	C1orf74	chromosome 1 open reading frame 74
chr1	209929175	209929462	288	*	SortSam_on_data_130__Alignment_sorted_in_coordinate_order_peak_455	6.6812	9.83151	6.30334	Intron (ENST00000652023.1/255928, intron 1 of 1)	1	209938174	210164286	226113	1	255928	ENST00000537238.5	-8712	SYT14	synaptotagmin 14
chr1	210328984	210329314	331	*	SortSam_on_data_130__Alignment_sorted_in_coordinate_order_peak_456	3.54625	6.25317	3.10869	Promoter (<=1kb)	1	210329300	210676296	346997	1	55733	ENST00000367010.5	0	HHAT	hedgehog acyltransferase
chr1	210740715	210741028	314	*	SortSam_on_data_131__Alignment_sorted_in_coordinate_order_peak_448	4.92429	6.90239	3.6501	Intron (ENST00000367007.5/3756, intron 10 of 11)	1	210678418	210683929	5512	2	3756	ENST00000640625.1	-56786	KCNH1	potassium voltage-gated channel subfamily H member 1
chr1	211218799	211219111	313	*	SortSam_on_data_132__Alignment_sorted_in_coordinate_order_peak_861	6.10406	8.65925	5.60634	Distal Intergenic	1	211082872	211188533	105662	2	3756	ENST00000638880.1	-30266	KCNH1	potassium voltage-gated channel subfamily H member 1
chr1	211258792	211259841	1050	*	SortSam_on_data_132__Alignment_sorted_in_coordinate_order_peak_862,SortSam_on_data_130__Alignment_sorted_in_coordinate_order_peak_457,SortSam_on_data_131__Alignment_sorted_in_coordinate_order_peak_449	7.90576	24.4151	20.4497	Promoter (<=1kb)	1	211259279	211314591	55313	1	55758	ENST00000367006.8	0	RCOR3	REST corepressor 3
chr1	211260498	211260781	284	*	SortSam_on_data_132__Alignment_sorted_in_coordinate_order_peak_863	3.07669	8.21792	5.20372	Promoter (<=1kb)	1	211259975	211316385	56411	1	55758	ENST00000367005.8	523	RCOR3	REST corepressor 3
chr1	211577698	211579588	1891	*	SortSam_on_data_132__Alignment_sorted_in_coordinate_order_peak_864	5.08271	17.3381	13.7112	Promoter (<=1kb)	1	211571568	211579161	7594	2	7779	ENST00000367001.5	0	SLC30A1	solute carrier family 30 member 1
chr1	211723753	211723993	241	*	SortSam_on_data_132__Alignment_sorted_in_coordinate_order_peak_865	4.06937	4.97615	2.28932	Intron (ENST00000458662.1/ENST00000458662.1, intron 1 of 1)	1	211681764	211687459	5696	1	91548	ENST00000421933.1	41989	NEK2-DT	NEK2 divergent transcript
chr1	211830479	211830877	399	*	SortSam_on_data_131__Alignment_sorted_in_coordinate_order_peak_450,SortSam_on_data_132__Alignment_sorted_in_coordinate_order_peak_866	3.44787	8.94399	5.72328	Promoter (<=1kb)	1	211743457	211830763	87307	2	9926	ENST00000366997.9	0	LPGAT1	lysophosphatidylglycerol acyltransferase 1
chr1	212285264	212286400	1137	*	SortSam_on_data_132__Alignment_sorted_in_coordinate_order_peak_867,SortSam_on_data_131__Alignment_sorted_in_coordinate_order_peak_451	4.07378	9.99146	6.6353	Promoter (<=1kb)	1	212285410	212361853	76444	1	5525	ENST00000261461.7	0	PPP2R5A	protein phosphatase 2 regulatory subunit B'alpha
chr1	212414465	212414883	419	*	SortSam_on_data_132__Alignment_sorted_in_coordinate_order_peak_868	4.62759	14.5045	11.0257	Promoter (<=1kb)	1	212363928	212414886	50959	2	55248	ENST00000261455.9	3	PACC1	proton activated chloride channel 1
chr1	212432776	212433274	499	*	SortSam_on_data_132__Alignment_sorted_in_coordinate_order_peak_869	3.035	7.28895	4.36141	Promoter (<=1kb)	1	212432920	212446379	13460	1	29937	ENST00000366988.5	0	NENF	neudesin neurotrophic factor
chr1	212558784	212559006	223	*	SortSam_on_data_131__Alignment_sorted_in_coordinate_order_peak_452	3.49804	5.692	2.61278	Exon (ENST00000564287.3/ENST00000564287.3, exon 1 of 1)	1	212565334	212619535	54202	1	467	ENST00000366981.8	-6328	ATF3	activating transcription factor 3
chr1	212606854	212607188	335	*	SortSam_on_data_131__Alignment_sorted_in_coordinate_order_peak_453	4.18458	6.97749	3.71766	Promoter (1-2kb)	1	212608670	212619247	10578	1	467	ENST00000465155.5	-1482	ATF3	activating transcription factor 3
chr1	212607995	212609766	1772	*	SortSam_on_data_132__Alignment_sorted_in_coordinate_order_peak_870,SortSam_on_data_130__Alignment_sorted_in_coordinate_order_peak_458,SortSam_on_data_131__Alignment_sorted_in_coordinate_order_peak_454,SortSam_on_data_132__Alignment_sorted_in_coordinate_order_peak_871	3.98608	9.24675	5.95869	Promoter (<=1kb)	1	212608670	212619247	10578	1	467	ENST00000465155.5	0	ATF3	activating transcription factor 3
chr1	212665363	212665659	297	*	SortSam_on_data_132__Alignment_sorted_in_coordinate_order_peak_872	6.07981	22.0896	18.2927	Promoter (<=1kb)	1	212653305	212665638	12334	2	102723761	ENST00000653931.1	0	LINC02773	long intergenic non-protein coding RNA 2773
chr1	212699328	212699662	335	*	SortSam_on_data_132__Alignment_sorted_in_coordinate_order_peak_873	2.59582	5.97313	3.17986	Promoter (<=1kb)	1	212686417	212699840	13424	2	55509	ENST00000243440.2	178	BATF3	basic leucine zipper ATF-like transcription factor 3
chr1	212791631	212791965	335	*	SortSam_on_data_131__Alignment_sorted_in_coordinate_order_peak_455	5.15747	7.00033	3.73762	Promoter (<=1kb)	1	212791828	212815597	23770	1	128387	ENST00000532324.5	0	TATDN3	TatD DNase domain containing 3
chr1	212857918	212859032	1115	*	SortSam_on_data_132__Alignment_sorted_in_coordinate_order_peak_874	3.8077	10.9663	7.72502	Promoter (<=1kb)	1	212858275	212899363	41089	1	28982	ENST00000366971.9	0	FLVCR1	FLVCR choline and heme transporter 1
chr1	212950586	212950945	360	*	SortSam_on_data_132__Alignment_sorted_in_coordinate_order_peak_875	4.99673	14.5936	11.1097	Promoter (<=1kb)	1	212950594	212991585	40992	1	79805	ENST00000366968.8	0	VASH2	vasohibin 2
chr1	213015152	213015579	428	*	SortSam_on_data_132__Alignment_sorted_in_coordinate_order_peak_876,SortSam_on_data_130__Alignment_sorted_in_coordinate_order_peak_459	3.51277	8.25475	5.1022	Promoter (<=1kb)	1	213008210	213015493	7284	2	90806	ENST00000481918.1	0	ANGEL2	angel homolog 2
chr1	214149894	214150293	400	*	SortSam_on_data_130__Alignment_sorted_in_coordinate_order_peak_460	5.75909	8.03484	4.67463	Intron (ENST00000637598.1/105372911, intron 1 of 4)	1	214051194	214187773	136580	2	105372911	ENST00000637598.1	37480	LINC02775	long intergenic non-protein coding RNA 2775
chr1	214187226	214187533	308	*	SortSam_on_data_132__Alignment_sorted_in_coordinate_order_peak_877	2.9851	6.93695	4.0426	Promoter (<=1kb)	1	214051194	214187773	136580	2	105372911	ENST00000637598.1	240	LINC02775	long intergenic non-protein coding RNA 2775
chr1	214280894	214281663	770	*	SortSam_on_data_132__Alignment_sorted_in_coordinate_order_peak_878,SortSam_on_data_130__Alignment_sorted_in_coordinate_order_peak_461	3.53809	9.04171	5.81757	Promoter (<=1kb)	1	214281102	214337131	56030	1	56950	ENST00000491455.5	0	SMYD2	SET and MYND domain containing 2
chr1	214551132	214551922	791	*	SortSam_on_data_132__Alignment_sorted_in_coordinate_order_peak_879,SortSam_on_data_131__Alignment_sorted_in_coordinate_order_peak_456	6.10015	15.5735	11.8719	Promoter (<=1kb)	1	214348700	214551602	202903	2	5784	ENST00000366956.10	0	PTPN14	protein tyrosine phosphatase non-receptor type 14
chr1	214869137	214869470	334	*	SortSam_on_data_130__Alignment_sorted_in_coordinate_order_peak_462	3.95515	8.70736	5.27891	Distal Intergenic	1	214946909	214988040	41132	1	124904510	ENST00000658732.1	-77439	LOC124904510	uncharacterized LOC124904510
chr1	214870017	214870502	486	*	SortSam_on_data_131__Alignment_sorted_in_coordinate_order_peak_457	3.7011	6.32611	3.15794	Distal Intergenic	1	214946909	214988040	41132	1	124904510	ENST00000658732.1	-76407	LOC124904510	uncharacterized LOC124904510
chr1	215567351	215567903	553	*	SortSam_on_data_132__Alignment_sorted_in_coordinate_order_peak_880	2.68353	5.64019	2.881	Promoter (<=1kb)	1	215567304	215621807	54504	1	51133	ENST00000259154.9	47	KCTD3	potassium channel tetramerization domain containing 3
chr1	217939919	217940136	218	*	SortSam_on_data_131__Alignment_sorted_in_coordinate_order_peak_458	4.10358	5.46128	2.41489	Distal Intergenic	1	217892901	217920034	27134	1	100885798	ENST00000659987.1	47018	LINC00210	long intergenic non-protein coding RNA 210
chr1	220093954	220094652	699	*	SortSam_on_data_132__Alignment_sorted_in_coordinate_order_peak_881,SortSam_on_data_130__Alignment_sorted_in_coordinate_order_peak_463	5.3659	14.4161	10.7772	Promoter (<=1kb)	1	220094132	220148041	53910	1	55699	ENST00000366922.3	0	IARS2	isoleucyl-tRNA synthetase 2, mitochondrial
chr1	220583868	220584146	279	*	SortSam_on_data_131__Alignment_sorted_in_coordinate_order_peak_459	4.69429	6.29495	3.13298	Intron (ENST00000366917.6/4139, intron 3 of 17)	1	220593998	220631036	37039	1	4139	ENST00000678409.1	-9852	MARK1	microtubule affinity regulating kinase 1
chr1	220690186	220690844	659	*	SortSam_on_data_132__Alignment_sorted_in_coordinate_order_peak_882	3.9655	11.4817	8.20151	Promoter (<=1kb)	1	220690363	220699153	8791	1	79762	ENST00000294889.6	0	C1orf115	chromosome 1 open reading frame 115
chr1	220748262	220748725	464	*	SortSam_on_data_132__Alignment_sorted_in_coordinate_order_peak_883	2.68945	5.98098	3.18583	Promoter (<=1kb)	1	220748269	220784240	35972	1	54996	ENST00000359316.6	0	MTARC2	mitochondrial amidoxime reducing component 2
chr1	220786252	220786490	239	*	SortSam_on_data_130__Alignment_sorted_in_coordinate_order_peak_464	6.11902	12.609	8.90137	Promoter (<=1kb)	1	220786352	220814334	27983	1	64757	ENST00000694918.1	0	MTARC1	mitochondrial amidoxime reducing component 1
chr1	220786755	220787277	523	*	SortSam_on_data_132__Alignment_sorted_in_coordinate_order_peak_884,SortSam_on_data_131__Alignment_sorted_in_coordinate_order_peak_460,SortSam_on_data_130__Alignment_sorted_in_coordinate_order_peak_465	4.9772	14.6775	11.0194	Promoter (<=1kb)	1	220786913	220819659	32747	1	64757	ENST00000366910.10	0	MTARC1	mitochondrial amidoxime reducing component 1
chr1	220879727	220880275	549	*	SortSam_on_data_132__Alignment_sorted_in_coordinate_order_peak_885	2.51972	5.84545	3.06473	Promoter (<=1kb)	1	220832763	220880140	47378	2	100873924	ENST00000552026.1	0	HLX-AS1	HLX antisense RNA 1
chr1	221189397	221189709	313	*	SortSam_on_data_130__Alignment_sorted_in_coordinate_order_peak_466	5.2217	11.5874	7.93507	Distal Intergenic	1	221332161	221335958	3798	2	400804	ENST00000434398.2	146249	LINC02817	long intergenic non-protein coding RNA 2817
chr1	221742701	221743323	623	*	SortSam_on_data_132__Alignment_sorted_in_coordinate_order_peak_886	2.55813	6.13456	3.32404	Promoter (<=1kb)	1	221702150	221742089	39940	2	11221	ENST00000477026.5	-612	DUSP10	dual specificity phosphatase 10
chr1	222712224	222712819	596	*	SortSam_on_data_132__Alignment_sorted_in_coordinate_order_peak_887,SortSam_on_data_131__Alignment_sorted_in_coordinate_order_peak_461	5.05982	13.1092	9.55854	Promoter (<=1kb)	1	222712553	222735196	22644	1	148362	ENST00000612948.4	0	BROX	BRO1 domain and CAAX motif containing
chr1	222814779	222815348	570	*	SortSam_on_data_132__Alignment_sorted_in_coordinate_order_peak_888	3.43791	10.6373	7.42245	Promoter (<=1kb)	1	222815022	222837384	22363	1	84976	ENST00000450784.5	0	DISP1	dispatched RND transporter family member 1
chr1	223143019	223143359	341	*	SortSam_on_data_132__Alignment_sorted_in_coordinate_order_peak_889	4.00464	9.38174	6.26692	Promoter (<=1kb)	1	223109404	223143238	33835	2	7100	ENST00000407096.7	0	TLR5	toll like receptor 5
chr1	223189417	223189781	365	*	SortSam_on_data_132__Alignment_sorted_in_coordinate_order_peak_890	6.57521	15.171	11.6544	Distal Intergenic	1	223227603	223229450	1848	2	55061	ENST00000484503.1	39669	SUSD4	sushi domain containing 4
chr1	223364126	223364730	605	*	SortSam_on_data_132__Alignment_sorted_in_coordinate_order_peak_891,SortSam_on_data_131__Alignment_sorted_in_coordinate_order_peak_462,SortSam_on_data_130__Alignment_sorted_in_coordinate_order_peak_467	4.68243	12.2099	8.69137	Promoter (<=1kb)	1	223220831	223364130	143300	2	55061	ENST00000484758.6	0	SUSD4	sushi domain containing 4
chr1	223712312	223712713	402	*	SortSam_on_data_132__Alignment_sorted_in_coordinate_order_peak_892	3.11594	8.15611	5.14766	Promoter (<=1kb)	1	223712539	223776018	63480	1	824	ENST00000295006.6	0	CAPN2	calpain 2
chr1	223845378	223846475	1098	*	SortSam_on_data_132__Alignment_sorted_in_coordinate_order_peak_893,SortSam_on_data_130__Alignment_sorted_in_coordinate_order_peak_468,SortSam_on_data_131__Alignment_sorted_in_coordinate_order_peak_463	4.72887	11.5477	8.01669	Promoter (<=1kb)	1	223779893	223845947	66055	2	7159	ENST00000343537.12	0	TP53BP2	tumor protein p53 binding protein 2
chr1	223992785	223993188	404	*	SortSam_on_data_132__Alignment_sorted_in_coordinate_order_peak_894	4.01054	12.7446	9.37698	Promoter (<=1kb)	1	223992764	224004792	12029	1	100287497	ENST00000618315.4	21	SEPTIN7P13	septin 7 pseudogene 13
chr1	224182877	224183199	323	*	SortSam_on_data_132__Alignment_sorted_in_coordinate_order_peak_895	5.0009	16.365	12.7839	Promoter (<=1kb)	1	224183240	224193441	10202	1	8560	ENST00000323699.9	-41	DEGS1	delta 4-desaturase, sphingolipid 1
chr1	224356892	224357451	560	*	SortSam_on_data_132__Alignment_sorted_in_coordinate_order_peak_896	4.64812	14.8972	11.3954	Promoter (<=1kb)	1	224356893	224379452	22560	1	29097	ENST00000366856.3	0	CNIH4	cornichon family member 4
chr1	224434571	224435118	548	*	SortSam_on_data_132__Alignment_sorted_in_coordinate_order_peak_897	4.59593	14.7278	11.2362	Promoter (<=1kb)	1	224434660	224588616	153957	1	149111	ENST00000471578.5	0	CNIH3	cornichon family AMPA receptor auxiliary protein 3
chr1	224503407	224504014	608	*	SortSam_on_data_132__Alignment_sorted_in_coordinate_order_peak_898	5.51987	9.29015	6.18455	Intron (ENST00000471578.5/149111, intron 1 of 5)	1	224513688	224521221	7534	1	149111	ENST00000496372.1	-9674	CNIH3	cornichon family AMPA receptor auxiliary protein 3
chr1	224929415	224930064	650	*	SortSam_on_data_132__Alignment_sorted_in_coordinate_order_peak_899,SortSam_on_data_130__Alignment_sorted_in_coordinate_order_peak_469	4.45457	10.9963	7.58871	Promoter (<=1kb)	1	224929654	225399269	469616	1	127602	ENST00000430092.5	0	DNAH14	dynein axonemal heavy chain 14
chr1	225427846	225428535	690	*	SortSam_on_data_132__Alignment_sorted_in_coordinate_order_peak_900,SortSam_on_data_130__Alignment_sorted_in_coordinate_order_peak_470	4.86149	11.372	7.92502	Promoter (<=1kb)	1	225401502	225428038	26537	2	3930	ENST00000272163.9	0	LBR	lamin B receptor
chr1	225652684	225653359	676	*	SortSam_on_data_132__Alignment_sorted_in_coordinate_order_peak_901,SortSam_on_data_130__Alignment_sorted_in_coordinate_order_peak_471	2.93628	6.69086	3.67049	Promoter (<=1kb)	1	225486829	225653123	166295	2	55740	ENST00000366843.7	0	ENAH	ENAH actin regulator
chr1	225777649	225778167	519	*	SortSam_on_data_130__Alignment_sorted_in_coordinate_order_peak_472	5.27564	8.54986	5.13452	Promoter (<=1kb)	1	225777813	225786969	9157	1	6726	ENST00000619790.4	0	SRP9	signal recognition particle 9
chr1	225810069	225810600	532	*	SortSam_on_data_132__Alignment_sorted_in_coordinate_order_peak_902	5.46066	18.9261	15.2323	Promoter (<=1kb)	1	225810124	225845563	35440	1	2052	ENST00000272167.10	0	EPHX1	epoxide hydrolase 1
chr1	225882085	225882563	479	*	SortSam_on_data_132__Alignment_sorted_in_coordinate_order_peak_903	4.44508	14.8579	11.3585	Promoter (<=1kb)	1	225845536	225882380	36845	2	9725	ENST00000366835.8	0	TMEM63A	transmembrane protein 63A
chr1	225882941	225883205	265	*	SortSam_on_data_132__Alignment_sorted_in_coordinate_order_peak_904	3.27599	8.92266	5.84557	Promoter (<=1kb)	1	225845536	225882380	36845	2	9725	ENST00000366835.8	-561	TMEM63A	transmembrane protein 63A
chr1	225923936	225924641	706	*	SortSam_on_data_132__Alignment_sorted_in_coordinate_order_peak_905,SortSam_on_data_130__Alignment_sorted_in_coordinate_order_peak_473,SortSam_on_data_131__Alignment_sorted_in_coordinate_order_peak_464	5.31123	13.2716	9.68062	Promoter (<=1kb)	1	225886696	225924278	37583	2	10637	ENST00000432920.2	0	LEFTY1	left-right determination factor 1
chr1	225999129	225999496	368	*	SortSam_on_data_132__Alignment_sorted_in_coordinate_order_peak_906,SortSam_on_data_131__Alignment_sorted_in_coordinate_order_peak_465	3.90928	7.62575	4.49695	Promoter (<=1kb)	1	225982702	225999343	16642	2	163859	ENST00000272091.8	0	SDE2	SDE2 telomere maintenance homolog
chr1	226061864	226063232	1369	*	SortSam_on_data_132__Alignment_sorted_in_coordinate_order_peak_907,SortSam_on_data_130__Alignment_sorted_in_coordinate_order_peak_474,SortSam_on_data_131__Alignment_sorted_in_coordinate_order_peak_466	4.25609	10.4162	6.98413	Promoter (<=1kb)	1	226045561	226061898	16338	2	118568813	ENST00000658138.1	0	H3-3A-DT	H3-3A divergent transcript
chr1	226083102	226083941	840	*	SortSam_on_data_132__Alignment_sorted_in_coordinate_order_peak_908,SortSam_on_data_131__Alignment_sorted_in_coordinate_order_peak_467	4.33731	11.2244	7.77683	Promoter (<=1kb)	1	226083590	226090289	6700	1	105373113	ENST00000656201.1	0	LINC01703	long intergenic non-protein coding RNA 1703
chr1	226109954	226110375	422	*	SortSam_on_data_131__Alignment_sorted_in_coordinate_order_peak_468,SortSam_on_data_132__Alignment_sorted_in_coordinate_order_peak_909,SortSam_on_data_130__Alignment_sorted_in_coordinate_order_peak_475	4.56501	12.3376	8.75262	Distal Intergenic	1	226086964	226090465	3502	1	105373113	ENST00000655338.1	22990	LINC01703	long intergenic non-protein coding RNA 1703
chr1	226121975	226122706	732	*	SortSam_on_data_130__Alignment_sorted_in_coordinate_order_peak_476,SortSam_on_data_132__Alignment_sorted_in_coordinate_order_peak_910	3.37279	8.27488	5.09199	Distal Intergenic	1	226148003	226155071	7069	1	107985353	ENST00000440540.1	-25297	ACBD3-AS1	ACBD3 antisense RNA 1
chr1	226308684	226309422	739	*	SortSam_on_data_132__Alignment_sorted_in_coordinate_order_peak_911	3.80657	13.3296	9.92299	Promoter (<=1kb)	1	226231149	226309172	78024	2	286826	ENST00000460719.5	0	LIN9	lin-9 DREAM MuvB core complex component
chr1	226407573	226408263	691	*	SortSam_on_data_131__Alignment_sorted_in_coordinate_order_peak_469,SortSam_on_data_132__Alignment_sorted_in_coordinate_order_peak_912	4.86245	14.1697	10.57	Promoter (<=1kb)	1	226360691	226408093	47403	2	142	ENST00000366794.10	0	PARP1	poly(ADP-ribose) polymerase 1
chr1	226703328	226703642	315	*	SortSam_on_data_132__Alignment_sorted_in_coordinate_order_peak_913	4.39687	13.4526	10.0388	Intron (ENST00000272117.8/3707, intron 2 of 7)	1	226656080	226675092	19013	2	100506443	ENST00000412918.3	-28236	ITPKB-IT1	ITPKB intronic transcript 1
chr1	226738493	226738809	317	*	SortSam_on_data_132__Alignment_sorted_in_coordinate_order_peak_914	3.11289	7.74148	4.76947	Promoter (<=1kb)	1	226631690	226739282	107593	2	3707	ENST00000429204.6	473	ITPKB	inositol-trisphosphate 3-kinase B
chr1	226870398	226871020	623	*	SortSam_on_data_132__Alignment_sorted_in_coordinate_order_peak_915	3.96916	13.9798	10.5333	Promoter (<=1kb)	1	226870561	226922155	51595	1	107985354	ENST00000677599.1	0	LOC107985354	uncharacterized LOC107985354
chr1	226939427	226939947	521	*	SortSam_on_data_132__Alignment_sorted_in_coordinate_order_peak_916	5.70016	20.4731	16.7242	Promoter (<=1kb)	1	226940286	226987544	47259	1	56997	ENST00000366778.5	-339	COQ8A	coenzyme Q8A
chr1	226940233	226940683	451	*	SortSam_on_data_132__Alignment_sorted_in_coordinate_order_peak_917,SortSam_on_data_131__Alignment_sorted_in_coordinate_order_peak_470	4.0323	11.2704	7.89285	Promoter (<=1kb)	1	226940286	226987544	47259	1	56997	ENST00000366778.5	0	COQ8A	coenzyme Q8A
chr1	227317941	227318919	979	*	SortSam_on_data_132__Alignment_sorted_in_coordinate_order_peak_918,SortSam_on_data_131__Alignment_sorted_in_coordinate_order_peak_471	3.42949	8.49115	5.27193	Promoter (<=1kb)	1	226989865	227318474	328610	2	8476	ENST00000366769.7	0	CDC42BPA	CDC42 binding protein kinase alpha
chr1	227563695	227563947	253	*	SortSam_on_data_132__Alignment_sorted_in_coordinate_order_peak_919	4.6748	10.0685	6.89762	Promoter (<=1kb)	1	227563580	227654768	91189	1	339500	ENST00000440339.1	115	ZNF678	zinc finger protein 678
chr1	227728209	227728608	400	*	SortSam_on_data_132__Alignment_sorted_in_coordinate_order_peak_920,SortSam_on_data_131__Alignment_sorted_in_coordinate_order_peak_472,SortSam_on_data_130__Alignment_sorted_in_coordinate_order_peak_477	4.32225	10.9105	7.46483	Promoter (<=1kb)	1	227728539	227734352	5814	1	116841	ENST00000480897.5	0	SNAP47	synaptosome associated protein 47
chr1	227734916	227735715	800	*	SortSam_on_data_132__Alignment_sorted_in_coordinate_order_peak_921,SortSam_on_data_131__Alignment_sorted_in_coordinate_order_peak_473,SortSam_on_data_130__Alignment_sorted_in_coordinate_order_peak_478	4.63401	12.554	9.03417	Promoter (<=1kb)	1	227734996	227781226	46231	1	116841	ENST00000366759.9	0	SNAP47	synaptosome associated protein 47
chr1	227787568	227788043	476	*	SortSam_on_data_132__Alignment_sorted_in_coordinate_order_peak_922,SortSam_on_data_131__Alignment_sorted_in_coordinate_order_peak_474	3.5114	7.08108	4.04586	Promoter (<=1kb)	1	227787652	227792173	4522	1	105373289	ENST00000666622.1	0	LOC105373289	uncharacterized LOC105373289
chr1	227946704	227947032	329	*	SortSam_on_data_132__Alignment_sorted_in_coordinate_order_peak_923	3.60012	12.4806	9.13136	Promoter (<=1kb)	1	227918656	227947932	29277	2	7483	ENST00000272164.6	900	WNT9A	Wnt family member 9A
chr1	228082734	228083005	272	*	SortSam_on_data_132__Alignment_sorted_in_coordinate_order_peak_924,SortSam_on_data_131__Alignment_sorted_in_coordinate_order_peak_475	4.14564	10.9426	7.5333	Promoter (<=1kb)	1	228082741	228098379	15639	1	375	ENST00000478424.5	0	ARF1	ARF GTPase 1
chr1	228102211	228103438	1228	*	SortSam_on_data_132__Alignment_sorted_in_coordinate_order_peak_925	4.18445	12.7643	9.394	Promoter (<=1kb)	1	228100731	228103320	2590	2	79169	ENST00000485896.5	0	C1orf35	chromosome 1 open reading frame 35
chr1	228140059	228140494	436	*	SortSam_on_data_132__Alignment_sorted_in_coordinate_order_peak_926,SortSam_on_data_130__Alignment_sorted_in_coordinate_order_peak_479	4.47753	12.2405	8.74981	Promoter (<=1kb)	1	228140228	228147693	7466	1	2987	ENST00000462807.5	0	GUK1	guanylate kinase 1
chr1	228165575	228166440	866	*	SortSam_on_data_132__Alignment_sorted_in_coordinate_order_peak_927,SortSam_on_data_130__Alignment_sorted_in_coordinate_order_peak_480,SortSam_on_data_131__Alignment_sorted_in_coordinate_order_peak_476	5.5761	15.2999	11.7017	Promoter (<=1kb)	1	228165804	228182257	16454	1	200205	ENST00000366711.4	0	IBA57	iron-sulfur cluster assembly factor IBA57
chr1	228173914	228174697	784	*	SortSam_on_data_132__Alignment_sorted_in_coordinate_order_peak_928,SortSam_on_data_130__Alignment_sorted_in_coordinate_order_peak_481	10.6417	29.7505	25.7427	Promoter (<=1kb)	1	228174550	228175575	1026	1	200205	ENST00000546123.2	0	IBA57	iron-sulfur cluster assembly factor IBA57
chr1	228384513	228384750	238	*	SortSam_on_data_130__Alignment_sorted_in_coordinate_order_peak_482	6.23658	9.46103	5.96602	Intron (ENST00000602345.1/ENST00000602345.1, intron 1 of 1)	1	228374918	228378822	3905	1	84033	ENST00000664862.1	9595	OBSCN	obscurin, cytoskeletal calmodulin and titin-interacting RhoGEF
chr1	228406372	228407196	825	*	SortSam_on_data_131__Alignment_sorted_in_coordinate_order_peak_477,SortSam_on_data_130__Alignment_sorted_in_coordinate_order_peak_483	5.69524	12.3615	8.6988	Promoter (<=1kb)	1	228393676	228406835	13160	2	81559	ENST00000284551.11	0	TRIM11	tripartite motif containing 11
chr1	228486691	228487578	888	*	SortSam_on_data_132__Alignment_sorted_in_coordinate_order_peak_929,SortSam_on_data_130__Alignment_sorted_in_coordinate_order_peak_484	3.84811	9.46971	6.16688	Promoter (<=1kb)	1	228487382	228496188	8807	1	149603	ENST00000305943.9	0	RNF187	ring finger protein 187
chr1	228556413	228556817	405	*	SortSam_on_data_132__Alignment_sorted_in_coordinate_order_peak_930,SortSam_on_data_131__Alignment_sorted_in_coordinate_order_peak_478,SortSam_on_data_130__Alignment_sorted_in_coordinate_order_peak_485	11.5602	129.345	124.662	Distal Intergenic	1	228510425	228512305	1881	2	100129094	ENST00000595971.3	-44108	BTNL10P	butyrophilin like 10, pseudogene
chr1	228557080	228558192	1113	*	SortSam_on_data_132__Alignment_sorted_in_coordinate_order_peak_931,SortSam_on_data_131__Alignment_sorted_in_coordinate_order_peak_479,SortSam_on_data_130__Alignment_sorted_in_coordinate_order_peak_486,SortSam_on_data_131__Alignment_sorted_in_coordinate_order_peak_480	12.4726	65.9875	61.6172	Distal Intergenic	1	228510425	228512305	1881	2	100129094	ENST00000595971.3	-44775	BTNL10P	butyrophilin like 10, pseudogene
chr1	228608382	228611160	2779	*	SortSam_on_data_132__Alignment_sorted_in_coordinate_order_peak_932,SortSam_on_data_130__Alignment_sorted_in_coordinate_order_peak_487,SortSam_on_data_131__Alignment_sorted_in_coordinate_order_peak_481	11.784	247.652	242.378	Promoter (<=1kb)	1	228610268	228610386	119	2	100169751	ENST00000362482.1	0	RNA5S1	RNA, 5S ribosomal 1
chr1	228611464	228615642	4179	*	SortSam_on_data_132__Alignment_sorted_in_coordinate_order_peak_933,SortSam_on_data_130__Alignment_sorted_in_coordinate_order_peak_488,SortSam_on_data_131__Alignment_sorted_in_coordinate_order_peak_482	12.054	241.341	236.083	Promoter (<=1kb)	1	228612509	228612627	119	2	100169753	ENST00000364718.1	0	RNA5S2	RNA, 5S ribosomal 2
chr1	228615928	228617875	1948	*	SortSam_on_data_132__Alignment_sorted_in_coordinate_order_peak_934,SortSam_on_data_130__Alignment_sorted_in_coordinate_order_peak_489,SortSam_on_data_131__Alignment_sorted_in_coordinate_order_peak_483	9.31687	135.426	130.701	Promoter (<=1kb)	1	228616991	228617109	119	2	100169755	ENST00000363511.1	0	RNA5S4	RNA, 5S ribosomal 4
chr1	228618297	228619984	1688	*	SortSam_on_data_132__Alignment_sorted_in_coordinate_order_peak_935,SortSam_on_data_131__Alignment_sorted_in_coordinate_order_peak_484,SortSam_on_data_130__Alignment_sorted_in_coordinate_order_peak_490	12.7559	246.486	241.21	Promoter (<=1kb)	1	228619232	228619350	119	2	100169756	ENST00000362526.1	0	RNA5S5	RNA, 5S ribosomal 5
chr1	228621093	228622181	1089	*	SortSam_on_data_131__Alignment_sorted_in_coordinate_order_peak_485,SortSam_on_data_132__Alignment_sorted_in_coordinate_order_peak_936,SortSam_on_data_130__Alignment_sorted_in_coordinate_order_peak_491	9.14856	124.844	120.177	Promoter (<=1kb)	1	228621447	228621565	119	2	100169757	ENST00000363754.1	0	RNA5S6	RNA, 5S ribosomal 6
chr1	228622451	228624559	2109	*	SortSam_on_data_130__Alignment_sorted_in_coordinate_order_peak_492,SortSam_on_data_132__Alignment_sorted_in_coordinate_order_peak_937,SortSam_on_data_131__Alignment_sorted_in_coordinate_order_peak_486	10.1362	137.387	132.67	Promoter (<=1kb)	1	228623667	228623785	119	2	100169758	ENST00000365651.1	0	RNA5S7	RNA, 5S ribosomal 7
chr1	228624878	228626615	1738	*	SortSam_on_data_130__Alignment_sorted_in_coordinate_order_peak_493,SortSam_on_data_131__Alignment_sorted_in_coordinate_order_peak_487,SortSam_on_data_132__Alignment_sorted_in_coordinate_order_peak_938	12.954	245.013	239.741	Promoter (<=1kb)	1	228625909	228626027	119	2	100169759	ENST00000363473.1	0	RNA5S8	RNA, 5S ribosomal 8
chr1	228627213	228629040	1828	*	SortSam_on_data_131__Alignment_sorted_in_coordinate_order_peak_488,SortSam_on_data_132__Alignment_sorted_in_coordinate_order_peak_939,SortSam_on_data_130__Alignment_sorted_in_coordinate_order_peak_494	13.4777	239.898	234.658	Promoter (<=1kb)	1	228628148	228628266	119	2	100169760	ENST00000364451.1	0	RNA5S9	RNA, 5S ribosomal 9
chr1	228629368	228633523	4156	*	SortSam_on_data_131__Alignment_sorted_in_coordinate_order_peak_489,SortSam_on_data_130__Alignment_sorted_in_coordinate_order_peak_495,SortSam_on_data_132__Alignment_sorted_in_coordinate_order_peak_940	12.6241	252.957	247.648	Promoter (<=1kb)	1	228630390	228630508	119	2	100169761	ENST00000363040.1	0	RNA5S10	RNA, 5S ribosomal 10
chr1	228633841	228635628	1788	*	SortSam_on_data_132__Alignment_sorted_in_coordinate_order_peak_941,SortSam_on_data_131__Alignment_sorted_in_coordinate_order_peak_490,SortSam_on_data_130__Alignment_sorted_in_coordinate_order_peak_496	13.3274	219.595	214.471	Promoter (<=1kb)	1	228634871	228634989	119	2	100169763	ENST00000362400.1	0	RNA5S12	RNA, 5S ribosomal 12
chr1	228636075	228636317	243	*	SortSam_on_data_132__Alignment_sorted_in_coordinate_order_peak_942,SortSam_on_data_131__Alignment_sorted_in_coordinate_order_peak_491,SortSam_on_data_130__Alignment_sorted_in_coordinate_order_peak_497	5.21938	43.476	39.2933	Promoter (<=1kb)	1	228637096	228637214	119	2	100169764	ENST00000365656.1	897	RNA5S13	RNA, 5S ribosomal 13
chr1	228636765	228640081	3317	*	SortSam_on_data_132__Alignment_sorted_in_coordinate_order_peak_943,SortSam_on_data_131__Alignment_sorted_in_coordinate_order_peak_492,SortSam_on_data_130__Alignment_sorted_in_coordinate_order_peak_498	14.5802	267.92	262.54	Promoter (<=1kb)	1	228637096	228637214	119	2	100169764	ENST00000365656.1	0	RNA5S13	RNA, 5S ribosomal 13
chr1	228640326	228641410	1085	*	SortSam_on_data_130__Alignment_sorted_in_coordinate_order_peak_499,SortSam_on_data_131__Alignment_sorted_in_coordinate_order_peak_493,SortSam_on_data_132__Alignment_sorted_in_coordinate_order_peak_944	5.91458	88.9751	84.4922	Promoter (<=1kb)	1	228641568	228641686	119	2	100169766	ENST00000365055.1	276	RNA5S15	RNA, 5S ribosomal 15
chr1	228641735	228642448	714	*	SortSam_on_data_132__Alignment_sorted_in_coordinate_order_peak_945,SortSam_on_data_130__Alignment_sorted_in_coordinate_order_peak_500,SortSam_on_data_131__Alignment_sorted_in_coordinate_order_peak_494	7.7718	88.6913	84.2118	Promoter (<=1kb)	1	228641568	228641686	119	2	100169766	ENST00000365055.1	-49	RNA5S15	RNA, 5S ribosomal 15
chr1	228642740	228643660	921	*	SortSam_on_data_130__Alignment_sorted_in_coordinate_order_peak_501,SortSam_on_data_132__Alignment_sorted_in_coordinate_order_peak_946,SortSam_on_data_131__Alignment_sorted_in_coordinate_order_peak_495	6.42212	69.1056	64.7442	Promoter (<=1kb)	1	228643809	228643927	119	2	100169767	ENST00000365387.1	267	RNA5S16	RNA, 5S ribosomal 16
chr1	228643954	228644553	600	*	SortSam_on_data_132__Alignment_sorted_in_coordinate_order_peak_947,SortSam_on_data_131__Alignment_sorted_in_coordinate_order_peak_496,SortSam_on_data_130__Alignment_sorted_in_coordinate_order_peak_502	10.188	133.144	128.441	Promoter (<=1kb)	1	228643809	228643927	119	2	100169767	ENST00000365387.1	-27	RNA5S16	RNA, 5S ribosomal 16
chr1	228644804	228646738	1935	*	SortSam_on_data_131__Alignment_sorted_in_coordinate_order_peak_497,SortSam_on_data_130__Alignment_sorted_in_coordinate_order_peak_503,SortSam_on_data_132__Alignment_sorted_in_coordinate_order_peak_948	13.2743	253.567	248.245	Promoter (<=1kb)	1	228646040	228646158	119	2	100169768	ENST00000363500.1	0	RNA5S17	RNA, 5S ribosomal 17
chr1	228735095	228735519	425	*	SortSam_on_data_132__Alignment_sorted_in_coordinate_order_peak_949,SortSam_on_data_131__Alignment_sorted_in_coordinate_order_peak_498	5.28773	15.8857	12.1955	Promoter (<=1kb)	1	228735479	228746664	11186	1	58480	ENST00000366691.4	0	RHOU	ras homolog family member U
chr1	228798844	228799123	280	*	SortSam_on_data_130__Alignment_sorted_in_coordinate_order_peak_504	4.70023	6.30954	3.16132	Distal Intergenic	1	228735479	228746664	11186	1	58480	ENST00000366691.4	63365	RHOU	ras homolog family member U
chr1	229270804	229271076	273	*	SortSam_on_data_132__Alignment_sorted_in_coordinate_order_peak_950	6.06296	18.2686	14.601	Promoter (<=1kb)	1	229256933	229271040	14108	2	105373159	ENST00000653511.1	0	RAB4A-AS1	RAB4A antisense RNA 1
chr1	229342060	229342900	841	*	SortSam_on_data_132__Alignment_sorted_in_coordinate_order_peak_951,SortSam_on_data_130__Alignment_sorted_in_coordinate_order_peak_505	3.4419	7.72096	4.6087	Promoter (<=1kb)	1	229321011	229342517	21507	2	126731	ENST00000366687.5	0	CCSAP	centriole, cilia and spindle associated protein
chr1	229508073	229508310	238	*	SortSam_on_data_132__Alignment_sorted_in_coordinate_order_peak_952	4.63052	12.8841	9.5064	Promoter (<=1kb)	1	229499167	229508326	9160	2	55746	ENST00000366678.4	16	NUP133	nucleoporin 133
chr1	229520304	229520524	221	*	SortSam_on_data_131__Alignment_sorted_in_coordinate_order_peak_499	4.53489	5.92144	2.8086	Promoter (1-2kb)	1	229517797	229519103	1307	2	23456	ENST00000498158.1	-1201	ABCB10	ATP binding cassette subfamily B member 10
chr1	229557981	229558274	294	*	SortSam_on_data_132__Alignment_sorted_in_coordinate_order_peak_953	2.7174	6.40102	3.5581	Promoter (<=1kb)	1	229516582	229558707	42126	2	23456	ENST00000344517.5	433	ABCB10	ATP binding cassette subfamily B member 10
chr1	229558527	229559353	827	*	SortSam_on_data_132__Alignment_sorted_in_coordinate_order_peak_954,SortSam_on_data_130__Alignment_sorted_in_coordinate_order_peak_506	3.31622	7.99756	4.85926	Promoter (<=1kb)	1	229516582	229558707	42126	2	23456	ENST00000344517.5	0	ABCB10	ATP binding cassette subfamily B member 10
chr1	229625488	229626446	959	*	SortSam_on_data_131__Alignment_sorted_in_coordinate_order_peak_500,SortSam_on_data_132__Alignment_sorted_in_coordinate_order_peak_955	4.503	10.9799	7.55581	Promoter (<=1kb)	1	229593134	229626122	32989	2	27097	ENST00000258281.7	0	TAF5L	TATA-box binding protein associated factor 5 like
chr1	230066761	230067451	691	*	SortSam_on_data_132__Alignment_sorted_in_coordinate_order_peak_956,SortSam_on_data_130__Alignment_sorted_in_coordinate_order_peak_507,SortSam_on_data_131__Alignment_sorted_in_coordinate_order_peak_501	6.00046	14.1995	10.5189	Promoter (<=1kb)	1	230067238	230282122	214885	1	2590	ENST00000366672.5	0	GALNT2	polypeptide N-acetylgalactosaminyltransferase 2
chr1	230068065	230068327	263	*	SortSam_on_data_130__Alignment_sorted_in_coordinate_order_peak_508	3.40794	5.96265	2.85937	Promoter (<=1kb)	1	230067259	230092033	24775	1	2590	ENST00000488903.1	806	GALNT2	polypeptide N-acetylgalactosaminyltransferase 2
chr1	230642322	230642749	428	*	SortSam_on_data_132__Alignment_sorted_in_coordinate_order_peak_957,SortSam_on_data_130__Alignment_sorted_in_coordinate_order_peak_509	4.28071	10.6141	7.21425	Promoter (<=1kb)	1	230642481	230693982	51502	1	22796	ENST00000366669.9	0	COG2	component of oligomeric golgi complex 2
chr1	230868484	230868808	325	*	SortSam_on_data_132__Alignment_sorted_in_coordinate_order_peak_958,SortSam_on_data_130__Alignment_sorted_in_coordinate_order_peak_510	3.8215	9.17212	5.89199	Promoter (<=1kb)	1	230837119	230868521	31403	2	84886	ENST00000366663.10	0	C1orf198	chromosome 1 open reading frame 198
chr1	230978939	230979296	358	*	SortSam_on_data_132__Alignment_sorted_in_coordinate_order_peak_959	5.38182	13.4096	9.99887	Promoter (<=1kb)	1	230978981	230997154	18174	1	64801	ENST00000497753.1	0	ARV1	ARV1 homolog, fatty acid homeostasis modulator
chr1	231337280	231337833	554	*	SortSam_on_data_132__Alignment_sorted_in_coordinate_order_peak_960	4.63458	11.2708	8.00815	Promoter (<=1kb)	1	231332753	231337852	5100	2	149371	ENST00000366645.1	19	EXOC8	exocyst complex component 8
chr1	231421269	231422691	1423	*	SortSam_on_data_132__Alignment_sorted_in_coordinate_order_peak_961,SortSam_on_data_130__Alignment_sorted_in_coordinate_order_peak_511,SortSam_on_data_131__Alignment_sorted_in_coordinate_order_peak_502	4.1027	10.0567	6.68279	Promoter (<=1kb)	1	231363756	231422287	58532	2	54583	ENST00000366641.4	0	EGLN1	egl-9 family hypoxia inducible factor 1
chr1	231528245	231528707	463	*	SortSam_on_data_132__Alignment_sorted_in_coordinate_order_peak_962,SortSam_on_data_130__Alignment_sorted_in_coordinate_order_peak_512	5.75417	11.3007	7.86602	Promoter (<=1kb)	1	231528541	231561229	32689	1	100303453	ENST00000413309.3	0	TSNAX-DISC1	TSNAX-DISC1 readthrough (NMD candidate)
chr1	232310186	232310444	259	*	SortSam_on_data_131__Alignment_sorted_in_coordinate_order_peak_503	4.92429	6.90239	3.6501	Distal Intergenic	1	232399142	232402766	3625	2	57568	ENST00000494056.1	92322	SIPA1L2	signal induced proliferation associated 1 like 2
chr1	232629717	232630644	928	*	SortSam_on_data_132__Alignment_sorted_in_coordinate_order_peak_963	3.18451	9.43637	6.31739	Promoter (<=1kb)	1	232397965	232630122	232158	2	57568	ENST00000674749.1	0	SIPA1L2	signal induced proliferation associated 1 like 2
chr1	233295370	233295702	333	*	SortSam_on_data_132__Alignment_sorted_in_coordinate_order_peak_964	2.76417	6.39507	3.55258	Promoter (<=1kb)	1	232983435	233295725	312291	2	80003	ENST00000258229.14	23	PCNX2	pecanex 2
chr1	233327263	233327980	718	*	SortSam_on_data_132__Alignment_sorted_in_coordinate_order_peak_965,SortSam_on_data_131__Alignment_sorted_in_coordinate_order_peak_504,SortSam_on_data_130__Alignment_sorted_in_coordinate_order_peak_513	5.10822	10.9131	7.52756	Promoter (<=1kb)	1	233327724	233385148	57425	1	84451	ENST00000366624.8	0	MAP3K21	mitogen-activated protein kinase kinase kinase 21
chr1	233613602	233614749	1148	*	SortSam_on_data_132__Alignment_sorted_in_coordinate_order_peak_966,SortSam_on_data_130__Alignment_sorted_in_coordinate_order_peak_514	4.59019	12.5665	9.06011	Promoter (<=1kb)	1	233614106	233672514	58409	1	3775	ENST00000366621.8	0	KCNK1	potassium two pore domain channel subfamily K member 1
chr1	233904541	233904812	272	*	SortSam_on_data_132__Alignment_sorted_in_coordinate_order_peak_967	3.49162	10.6065	7.39304	Promoter (<=1kb)	1	233904676	234324511	419836	1	148641	ENST00000366618.8	0	SLC35F3	solute carrier family 35 member F3
chr1	234162030	234162400	371	*	SortSam_on_data_131__Alignment_sorted_in_coordinate_order_peak_505	5.74501	8.40987	4.99221	Intron (ENST00000366618.8/148641, intron 2 of 7)	1	234214271	234324511	110241	1	148641	ENST00000366617.3	-51871	SLC35F3	solute carrier family 35 member F3
chr1	234373461	234373739	279	*	SortSam_on_data_132__Alignment_sorted_in_coordinate_order_peak_968,SortSam_on_data_131__Alignment_sorted_in_coordinate_order_peak_506	8.64398	20.8895	17.0148	Promoter (<=1kb)	1	234372807	234373664	858	2	101927765	ENST00000451795.3	0	COA6-AS1	COA6 antisense RNA 1
chr1	234478317	234479099	783	*	SortSam_on_data_130__Alignment_sorted_in_coordinate_order_peak_515,SortSam_on_data_132__Alignment_sorted_in_coordinate_order_peak_969,SortSam_on_data_131__Alignment_sorted_in_coordinate_order_peak_507	3.41191	7.10693	3.9697	Promoter (<=1kb)	1	234391313	234479179	87867	2	6894	ENST00000040877.2	80	TARBP1	TAR (HIV-1) RNA binding protein 1
chr1	234599713	234600389	677	*	SortSam_on_data_132__Alignment_sorted_in_coordinate_order_peak_970,SortSam_on_data_131__Alignment_sorted_in_coordinate_order_peak_508	4.51376	12.9244	9.38673	Exon (ENST00000690958.1/ENST00000690958.1, exon 1 of 1)	1	234593275	234593402	128	1	124900421	ENST00000390842.1	6438	LOC124900421	U8 small nucleolar RNA
chr1	234608525	234609721	1197	*	SortSam_on_data_132__Alignment_sorted_in_coordinate_order_peak_971,SortSam_on_data_131__Alignment_sorted_in_coordinate_order_peak_509	4.59281	11.5643	8.08925	Promoter (<=1kb)	1	234604269	234609525	5257	2	359948	ENST00000366610.7	0	IRF2BP2	interferon regulatory factor 2 binding protein 2
chr1	234609983	234611349	1367	*	SortSam_on_data_132__Alignment_sorted_in_coordinate_order_peak_972,SortSam_on_data_130__Alignment_sorted_in_coordinate_order_peak_516	7.61693	21.3759	17.4952	Promoter (<=1kb)	1	234604269	234610178	5910	2	359948	ENST00000366609.4	0	IRF2BP2	interferon regulatory factor 2 binding protein 2
chr1	235128645	235128961	317	*	SortSam_on_data_132__Alignment_sorted_in_coordinate_order_peak_973,SortSam_on_data_131__Alignment_sorted_in_coordinate_order_peak_510	3.31921	7.01181	3.94233	Promoter (<=1kb)	1	235109341	235128837	19497	2	9804	ENST00000366607.5	0	TOMM20	translocase of outer mitochondrial membrane 20
chr1	235161250	235161483	234	*	SortSam_on_data_130__Alignment_sorted_in_coordinate_order_peak_517	5.53625	10.7523	7.15676	Promoter (<=1kb)	1	235131183	235161250	30068	2	23029	ENST00000408888.8	0	RBM34	RNA binding motif protein 34
chr1	235503982	235504802	821	*	SortSam_on_data_132__Alignment_sorted_in_coordinate_order_peak_974,SortSam_on_data_130__Alignment_sorted_in_coordinate_order_peak_518,SortSam_on_data_131__Alignment_sorted_in_coordinate_order_peak_511	4.38037	10.0157	6.60589	Promoter (<=1kb)	1	235447190	235504452	57263	2	148789	ENST00000366600.8	0	B3GALNT2	beta-1,3-N-acetylgalactosaminyltransferase 2
chr1	235866734	235867271	538	*	SortSam_on_data_132__Alignment_sorted_in_coordinate_order_peak_975	3.53545	10.289	7.10066	Promoter (<=1kb)	1	235661041	235866906	205866	2	1130	ENST00000389793.7	0	LYST	lysosomal trafficking regulator
chr1	236097112	236097387	276	*	SortSam_on_data_130__Alignment_sorted_in_coordinate_order_peak_519,SortSam_on_data_131__Alignment_sorted_in_coordinate_order_peak_512	8.26522	66.5508	62.1495	Distal Intergenic	1	235975830	236065109	89280	2	4811	ENST00000366595.7	-32003	NID1	nidogen 1
chr1	236142110	236142698	589	*	SortSam_on_data_132__Alignment_sorted_in_coordinate_order_peak_976	3.16478	7.91156	4.9246	Promoter (<=1kb)	1	236142505	236205198	62694	1	7107	ENST00000419162.5	0	GPR137B	G protein-coupled receptor 137B
chr1	236281786	236282331	546	*	SortSam_on_data_132__Alignment_sorted_in_coordinate_order_peak_977	4.86895	13.2035	9.80692	Promoter (<=1kb)	1	236215101	236281958	66858	2	56605	ENST00000354619.10	0	ERO1B	endoplasmic reticulum oxidoreductase 1 beta
chr1	236386815	236387238	424	*	SortSam_on_data_131__Alignment_sorted_in_coordinate_order_peak_513,SortSam_on_data_130__Alignment_sorted_in_coordinate_order_peak_520	4.10308	8.84524	5.47827	Intron (ENST00000637660.1/128178, intron 1 of 5)	1	236394286	236484930	90645	1	128178	ENST00000334232.9	-7048	EDARADD	EDAR associated via death domain
chr1	236431715	236431931	217	*	SortSam_on_data_131__Alignment_sorted_in_coordinate_order_peak_514	8.18186	14.8741	11.0557	Intron (ENST00000637660.1/128178, intron 4 of 5)	1	236395449	236502915	107467	1	128178	ENST00000642595.1	36266	EDARADD	EDAR associated via death domain
chr1	236523437	236524282	846	*	SortSam_on_data_132__Alignment_sorted_in_coordinate_order_peak_978	3.64043	9.90924	6.75282	Promoter (<=1kb)	1	236523439	236549263	25825	1	3964	ENST00000341872.10	0	LGALS8	galectin 8
chr1	236795377	236795648	272	*	SortSam_on_data_132__Alignment_sorted_in_coordinate_order_peak_980	3.56387	11.6014	8.31258	Promoter (<=1kb)	1	236795387	236900656	105270	1	4548	ENST00000679569.1	0	MTR	5-methyltetrahydrofolate-homocysteine methyltransferase
chr1	239551150	239551422	273	*	SortSam_on_data_130__Alignment_sorted_in_coordinate_order_peak_522	6.43188	9.60319	6.09328	Intron (ENST00000468573.5/1131, intron 3 of 8)	1	239613328	239909378	296051	1	1131	ENST00000676433.1	-61906	CHRM3	cholinergic receptor muscarinic 3
chr1	241519188	241519721	534	*	SortSam_on_data_130__Alignment_sorted_in_coordinate_order_peak_523,SortSam_on_data_132__Alignment_sorted_in_coordinate_order_peak_981	5.15292	12.4083	8.88684	Promoter (<=1kb)	1	241497511	241519694	22184	2	2271	ENST00000493477.2	0	FH	fumarate hydratase
chr1	241640104	241640687	584	*	SortSam_on_data_132__Alignment_sorted_in_coordinate_order_peak_982,SortSam_on_data_130__Alignment_sorted_in_coordinate_order_peak_524,SortSam_on_data_131__Alignment_sorted_in_coordinate_order_peak_517	4.22085	10.5462	7.13367	Promoter (<=1kb)	1	241628851	241640369	11519	2	1122	ENST00000366553.3	0	CHML	CHM like Rab escort protein
chr1	243254689	243255245	557	*	SortSam_on_data_132__Alignment_sorted_in_coordinate_order_peak_983,SortSam_on_data_130__Alignment_sorted_in_coordinate_order_peak_525,SortSam_on_data_131__Alignment_sorted_in_coordinate_order_peak_518	7.13975	14.0492	10.3798	Promoter (<=1kb)	1	243211213	243255231	44019	2	9859	ENST00000522522.5	0	CEP170	centrosomal protein 170
chr1	243850417	243850999	583	*	SortSam_on_data_132__Alignment_sorted_in_coordinate_order_peak_984	4.45632	10.5162	7.3094	Promoter (<=1kb)	1	243505249	243851079	345831	2	10000	ENST00000263826.12	80	AKT3	AKT serine/threonine kinase 3
chr1	244451544	244452153	610	*	SortSam_on_data_132__Alignment_sorted_in_coordinate_order_peak_985,SortSam_on_data_130__Alignment_sorted_in_coordinate_order_peak_526,SortSam_on_data_131__Alignment_sorted_in_coordinate_order_peak_519	6.08281	12.8253	9.21381	Promoter (<=1kb)	1	244408494	244451909	43416	2	159	ENST00000366535.4	0	ADSS2	adenylosuccinate synthase 2
chr1	244652882	244653545	664	*	SortSam_on_data_130__Alignment_sorted_in_coordinate_order_peak_527,SortSam_on_data_132__Alignment_sorted_in_coordinate_order_peak_986	4.95854	12.1233	8.61511	Promoter (<=1kb)	1	244653103	244705951	52849	1	51029	ENST00000263831.11	0	DESI2	desumoylating isopeptidase 2
chr1	244835021	244835893	873	*	SortSam_on_data_131__Alignment_sorted_in_coordinate_order_peak_520,SortSam_on_data_132__Alignment_sorted_in_coordinate_order_peak_987,SortSam_on_data_131__Alignment_sorted_in_coordinate_order_peak_521	5.35505	15.6145	11.9381	Promoter (<=1kb)	1	244835616	244843252	7637	1	116228	ENST00000366528.3	0	COX20	cytochrome c oxidase assembly factor COX20
chr1	244862915	244863618	704	*	SortSam_on_data_131__Alignment_sorted_in_coordinate_order_peak_522,SortSam_on_data_132__Alignment_sorted_in_coordinate_order_peak_988,SortSam_on_data_130__Alignment_sorted_in_coordinate_order_peak_528	5.73272	16.9266	13.1396	Promoter (<=1kb)	1	244853406	244863106	9701	2	3192	ENST00000440865.2	0	HNRNPU	heterogeneous nuclear ribonucleoprotein U
chr1	244864063	244864724	662	*	SortSam_on_data_132__Alignment_sorted_in_coordinate_order_peak_989	4.47172	14.0052	10.5562	Promoter (<=1kb)	1	244840687	244864531	23845	2	3192	ENST00000649899.1	0	HNRNPU	heterogeneous nuclear ribonucleoprotein U
chr1	244969793	244971369	1577	*	SortSam_on_data_132__Alignment_sorted_in_coordinate_order_peak_990,SortSam_on_data_130__Alignment_sorted_in_coordinate_order_peak_529,SortSam_on_data_131__Alignment_sorted_in_coordinate_order_peak_523	5.31428	15.7145	11.9849	Promoter (<=1kb)	1	244969982	245127164	157183	1	84288	ENST00000366522.6	0	EFCAB2	EF-hand calcium binding domain 2
chr1	245154560	245154952	393	*	SortSam_on_data_130__Alignment_sorted_in_coordinate_order_peak_530,SortSam_on_data_132__Alignment_sorted_in_coordinate_order_peak_991	3.09299	7.04168	3.9687	Promoter (<=1kb)	1	245154985	245709432	554448	1	55083	ENST00000407071.7	-33	KIF26B	kinesin family member 26B
chr1	245673169	245673482	314	*	SortSam_on_data_132__Alignment_sorted_in_coordinate_order_peak_992	6.90655	20.4019	16.6549	Promoter (2-3kb)	1	245673732	245676478	2747	2	105373265	ENST00000414565.1	2996	LOC105373265	uncharacterized LOC105373265
chr1	245843548	245843797	250	*	SortSam_on_data_131__Alignment_sorted_in_coordinate_order_peak_524	4.92429	6.90239	3.6501	Intron (ENST00000366516.5/64754, intron 5 of 6)	1	245749351	245858647	109297	2	64754	ENST00000483072.5	14850	SMYD3	SET and MYND domain containing 3
chr1	245974384	245977008	2625	*	SortSam_on_data_132__Alignment_sorted_in_coordinate_order_peak_993,SortSam_on_data_131__Alignment_sorted_in_coordinate_order_peak_525,SortSam_on_data_130__Alignment_sorted_in_coordinate_order_peak_531	21.4797	91.2933	86.7746	Intron (ENST00000630181.2/64754, intron 5 of 11)	1	245814342	245988538	174197	2	64754	ENST00000488153.5	11530	SMYD3	SET and MYND domain containing 3
chr1	246251514	246252370	857	*	SortSam_on_data_131__Alignment_sorted_in_coordinate_order_peak_526,SortSam_on_data_130__Alignment_sorted_in_coordinate_order_peak_532,SortSam_on_data_132__Alignment_sorted_in_coordinate_order_peak_994	5.27259	15.0278	11.4785	Intron (ENST00000630181.2/64754, intron 5 of 11)	1	245858498	246306009	447512	2	64754	ENST00000492487.5	53639	SMYD3	SET and MYND domain containing 3
chr1	246484050	246484900	851	*	SortSam_on_data_131__Alignment_sorted_in_coordinate_order_peak_527	12.3107	22.1152	18.1179	Promoter (<=1kb)	1	246327333	246483765	156433	2	64754	ENST00000455277.2	-285	SMYD3	SET and MYND domain containing 3
chr1	246566449	246566811	363	*	SortSam_on_data_131__Alignment_sorted_in_coordinate_order_peak_528,SortSam_on_data_130__Alignment_sorted_in_coordinate_order_peak_533	5.32855	10.9033	7.29537	Promoter (<=1kb)	1	246566456	246668595	102140	1	163882	ENST00000366513.9	0	CNST	consortin, connexin sorting protein
chr1	246724163	246724637	475	*	SortSam_on_data_132__Alignment_sorted_in_coordinate_order_peak_995	2.80691	7.40219	4.46038	Promoter (<=1kb)	1	246724409	246768137	43729	1	51097	ENST00000366510.4	0	SCCPDH	saccharopine dehydrogenase (putative)
chr1	246931182	246931873	692	*	SortSam_on_data_132__Alignment_sorted_in_coordinate_order_peak_996	3.40214	10.2712	7.08381	Promoter (<=1kb)	1	246839098	246931363	92266	2	25909	ENST00000366508.5	0	AHCTF1	AT-hook containing transcription factor 1
chr1	247103966	247104323	358	*	SortSam_on_data_132__Alignment_sorted_in_coordinate_order_peak_997	4.5225	14.169	10.7117	Promoter (<=1kb)	1	247100856	247104278	3423	2	79862	ENST00000366501.1	0	ZNF669	zinc finger protein 669
chr1	247115953	247116429	477	*	SortSam_on_data_132__Alignment_sorted_in_coordinate_order_peak_998	6.21702	13.6137	10.1894	Distal Intergenic	1	247110160	247112417	2258	2	388759	ENST00000623686.1	-3536	LINC02897	long intergenic non-protein coding RNA 2897
chr1	247118128	247118924	797	*	SortSam_on_data_132__Alignment_sorted_in_coordinate_order_peak_999,SortSam_on_data_130__Alignment_sorted_in_coordinate_order_peak_534	8.58802	24.3003	20.4188	Distal Intergenic	1	247110160	247112417	2258	2	388759	ENST00000623686.1	-5711	LINC02897	long intergenic non-protein coding RNA 2897
chr1	247126381	247127013	633	*	SortSam_on_data_132__Alignment_sorted_in_coordinate_order_peak_1000,SortSam_on_data_131__Alignment_sorted_in_coordinate_order_peak_529,SortSam_on_data_130__Alignment_sorted_in_coordinate_order_peak_535	5.1415	15.5516	11.8606	Intron (ENST00000472531.5/7678, intron 3 of 3)	1	247110160	247112417	2258	2	388759	ENST00000623686.1	-13964	LINC02897	long intergenic non-protein coding RNA 2897
chr1	247129182	247129439	258	*	SortSam_on_data_130__Alignment_sorted_in_coordinate_order_peak_536	7.86864	12.7725	9.05694	Intron (ENST00000472531.5/7678, intron 3 of 3)	1	247110160	247112417	2258	2	388759	ENST00000623686.1	-16765	LINC02897	long intergenic non-protein coding RNA 2897
chr1	247171427	247172063	637	*	SortSam_on_data_132__Alignment_sorted_in_coordinate_order_peak_1001,SortSam_on_data_130__Alignment_sorted_in_coordinate_order_peak_537,SortSam_on_data_131__Alignment_sorted_in_coordinate_order_peak_530	5.06159	15.5296	11.8315	Promoter (<=1kb)	1	247121975	247172005	50031	2	7678	ENST00000472531.5	0	ZNF124	zinc finger protein 124
chr1	247331809	247332462	654	*	SortSam_on_data_132__Alignment_sorted_in_coordinate_order_peak_1002	3.48074	10.0954	6.92067	Promoter (<=1kb)	1	247332351	247377221	44871	1	107985115	ENST00000697393.1	0	ZNF496-DT	ZNF496 divergent transcript
chr1	247687557	247688039	483	*	SortSam_on_data_130__Alignment_sorted_in_coordinate_order_peak_538,SortSam_on_data_131__Alignment_sorted_in_coordinate_order_peak_531	5.99028	9.22194	5.74055	Intron (ENST00000655877.1/ENST00000655877.1, intron 1 of 1)	1	247670812	247679739	8928	2	441933	ENST00000642119.1	-7818	OR13G1	olfactory receptor family 13 subfamily G member 1
chr1	247870513	247870886	374	*	SortSam_on_data_131__Alignment_sorted_in_coordinate_order_peak_532	8.62248	13.826	10.0472	Intron (ENST00000366481.4/25893, intron 5 of 5)	1	247857187	247880138	22952	1	25893	ENST00000366481.4	13326	TRIM58	tripartite motif containing 58
chr1	247937019	247937313	295	*	SortSam_on_data_132__Alignment_sorted_in_coordinate_order_peak_1003	3.44739	8.81539	5.74751	Exon (ENST00000685080.2/ENST00000685080.2, exon 1 of 1)	1	247948858	247949796	939	1	391190	ENST00000623922.1	-11545	OR2L8	olfactory receptor family 2 subfamily L member 8
chr1	248306381	248306892	512	*	SortSam_on_data_130__Alignment_sorted_in_coordinate_order_peak_539,SortSam_on_data_131__Alignment_sorted_in_coordinate_order_peak_533	7.61913	22.6784	18.6853	Promoter (2-3kb)	1	248290139	248303424	13286	2	127064	ENST00000641276.1	-2957	OR2T12	olfactory receptor family 2 subfamily T member 12
chr1	248676643	248677007	365	*	SortSam_on_data_131__Alignment_sorted_in_coordinate_order_peak_534	6.57305	9.59819	6.07811	Distal Intergenic	1	248691760	248699110	7351	1	101928226	ENST00000437830.4	-14753	LYPD9P	LY6/PLAUR domain containing 9, pseudogene
chr1	248742690	248742924	235	*	SortSam_on_data_130__Alignment_sorted_in_coordinate_order_peak_540	5.609	7.76242	4.43139	Promoter (2-3kb)	1	248718649	248745279	26631	2	646627	ENST00000566597.5	2355	LYPD8	LY6/PLAUR domain containing 8
chr1	248746464	248748377	1914	*	SortSam_on_data_131__Alignment_sorted_in_coordinate_order_peak_535,SortSam_on_data_132__Alignment_sorted_in_coordinate_order_peak_1004,SortSam_on_data_130__Alignment_sorted_in_coordinate_order_peak_541	9.10522	31.6775	27.6222	Promoter (<=1kb)	1	248681249	248748349	67101	2	401994	ENST00000651827.1	0	OR14I1	olfactory receptor family 14 subfamily I member 1
chr1	248826251	248826516	266	*	SortSam_on_data_132__Alignment_sorted_in_coordinate_order_peak_1005	3.49958	6.62132	3.75747	Promoter (<=1kb)	1	248826377	248826443	67	1	100422879	ENST00000582636.1	0	MIR3124	microRNA 3124
chr1	248837811	248838981	1171	*	SortSam_on_data_132__Alignment_sorted_in_coordinate_order_peak_1006,SortSam_on_data_131__Alignment_sorted_in_coordinate_order_peak_536,SortSam_on_data_130__Alignment_sorted_in_coordinate_order_peak_542	5.52007	12.8803	9.29452	Promoter (<=1kb)	1	248838210	248847208	8999	1	79894	ENST00000510904.5	0	ZNF672	zinc finger protein 672
chr1	248858164	248858481	318	*	SortSam_on_data_132__Alignment_sorted_in_coordinate_order_peak_1007	5.76669	17.8773	14.2262	Promoter (<=1kb)	1	248857273	248858324	1052	2	55657	ENST00000533647.1	0	ZNF692	zinc finger protein 692
chr1	248858755	248859283	529	*	SortSam_on_data_132__Alignment_sorted_in_coordinate_order_peak_1008	5.30701	13.6032	10.1801	Promoter (<=1kb)	1	248859164	248864796	5633	1	122152365	ENST00000417047.1	0	ZNF692-DT	ZNF692 divergent transcript
chr1	248906113	248906697	585	*	SortSam_on_data_130__Alignment_sorted_in_coordinate_order_peak_543,SortSam_on_data_131__Alignment_sorted_in_coordinate_order_peak_537,SortSam_on_data_132__Alignment_sorted_in_coordinate_order_peak_1009	5.64161	11.8364	8.29299	Promoter (<=1kb)	1	248906196	248919946	13751	1	267002	ENST00000355360.8	0	PGBD2	piggyBac transposable element derived 2
chr10	135004	135883	880	*	SortSam_on_data_132__Alignment_sorted_in_coordinate_order_peak_1012	3.64043	9.90924	6.75282	Promoter (<=1kb)	10	135069	254637	119569	1	10771	ENST00000381591.5	0	ZMYND11	zinc finger MYND-type containing 11
chr10	321569	321902	334	*	SortSam_on_data_130__Alignment_sorted_in_coordinate_order_peak_545,SortSam_on_data_131__Alignment_sorted_in_coordinate_order_peak_540,SortSam_on_data_132__Alignment_sorted_in_coordinate_order_peak_1013	8.45191	54.9304	50.6898	Intron (ENST00000280886.12/22982, intron 31 of 36)	10	324639	329526	4888	2	22982	ENST00000434695.2	7624	DIP2C	disco interacting protein 2 homolog C
chr10	322327	323421	1095	*	SortSam_on_data_130__Alignment_sorted_in_coordinate_order_peak_546,SortSam_on_data_131__Alignment_sorted_in_coordinate_order_peak_541,SortSam_on_data_132__Alignment_sorted_in_coordinate_order_peak_1014	4.66795	36.7459	32.6926	Intron (ENST00000280886.12/22982, intron 31 of 36)	10	324639	329526	4888	2	22982	ENST00000434695.2	6105	DIP2C	disco interacting protein 2 homolog C
chr10	429194	429455	262	*	SortSam_on_data_130__Alignment_sorted_in_coordinate_order_peak_547	6.47477	15.4004	11.5702	Intron (ENST00000280886.12/22982, intron 4 of 36)	10	364962	390016	25055	2	22982	ENST00000421992.2	-39178	DIP2C	disco interacting protein 2 homolog C
chr10	632267	632877	611	*	SortSam_on_data_130__Alignment_sorted_in_coordinate_order_peak_548	7.29251	12.984	9.25613	Intron (ENST00000280886.12/22982, intron 1 of 36)	10	628633	631255	2623	1	101930421	ENST00000451601.2	3634	LOC101930421	uncharacterized LOC101930421
chr10	657112	658316	1205	*	SortSam_on_data_131__Alignment_sorted_in_coordinate_order_peak_542,SortSam_on_data_130__Alignment_sorted_in_coordinate_order_peak_549,SortSam_on_data_132__Alignment_sorted_in_coordinate_order_peak_1015,SortSam_on_data_131__Alignment_sorted_in_coordinate_order_peak_543	6.03531	16.4442	12.7688	Intron (ENST00000381489.6/414235, intron 1 of 2)	10	650077	669581	19505	1	414235	ENST00000381489.6	7035	DIP2C-AS1	DIP2C antisense RNA 1
chr10	678488	679476	989	*	SortSam_on_data_130__Alignment_sorted_in_coordinate_order_peak_550,SortSam_on_data_132__Alignment_sorted_in_coordinate_order_peak_1016	5.48083	11.7677	8.34938	Intron (ENST00000280886.12/22982, intron 1 of 36)	10	274201	689668	415468	2	22982	ENST00000280886.12	10192	DIP2C	disco interacting protein 2 homolog C
chr10	726404	726695	292	*	SortSam_on_data_130__Alignment_sorted_in_coordinate_order_peak_551	9.91233	23.5014	19.4854	Distal Intergenic	10	277323	689668	412346	2	22982	ENST00000634311.1	-36736	DIP2C	disco interacting protein 2 homolog C
chr10	777599	777979	381	*	SortSam_on_data_132__Alignment_sorted_in_coordinate_order_peak_1017,SortSam_on_data_131__Alignment_sorted_in_coordinate_order_peak_544	7.19605	24.1384	20.2432	Distal Intergenic	10	814018	815715	1698	2	23185	ENST00000469487.2	37736	LARP4B	La ribonucleoprotein 4B
chr10	783793	784464	672	*	SortSam_on_data_132__Alignment_sorted_in_coordinate_order_peak_1018,SortSam_on_data_131__Alignment_sorted_in_coordinate_order_peak_545,SortSam_on_data_130__Alignment_sorted_in_coordinate_order_peak_552	6.63195	17.8845	14.0696	Distal Intergenic	10	814018	815715	1698	2	23185	ENST00000469487.2	31251	LARP4B	La ribonucleoprotein 4B
chr10	930832	931221	390	*	SortSam_on_data_132__Alignment_sorted_in_coordinate_order_peak_1019	3.63398	8.15317	5.14502	Promoter (<=1kb)	10	864154	931476	67323	2	23185	ENST00000481118.1	255	LARP4B	La ribonucleoprotein 4B
chr10	931540	932949	1410	*	SortSam_on_data_132__Alignment_sorted_in_coordinate_order_peak_1020,SortSam_on_data_131__Alignment_sorted_in_coordinate_order_peak_546	4.34513	11.7528	8.26548	Promoter (<=1kb)	10	809497	931705	122209	2	23185	ENST00000316157.8	0	LARP4B	La ribonucleoprotein 4B
chr10	1015344	1015746	403	*	SortSam_on_data_132__Alignment_sorted_in_coordinate_order_peak_1021,SortSam_on_data_131__Alignment_sorted_in_coordinate_order_peak_547	6.91502	27.4641	23.477	Promoter (2-3kb)	10	1012400	1017197	4798	1	23560	ENST00000483839.2	2944	GTPBP4	GTP binding protein 4
chr10	1048617	1049444	828	*	SortSam_on_data_132__Alignment_sorted_in_coordinate_order_peak_1022,SortSam_on_data_130__Alignment_sorted_in_coordinate_order_peak_553	3.5349	8.59298	5.4558	Promoter (<=1kb)	10	1039152	1048883	9732	2	3422	ENST00000429642.2	0	IDI1	isopentenyl-diphosphate delta isomerase 1
chr10	1056393	1056981	589	*	SortSam_on_data_132__Alignment_sorted_in_coordinate_order_peak_1023,SortSam_on_data_130__Alignment_sorted_in_coordinate_order_peak_554	3.81879	9.0958	5.81968	Promoter (<=1kb)	10	1056404	1096626	40223	1	22884	ENST00000381329.5	0	WDR37	WD repeat domain 37
chr10	1212686	1212923	238	*	SortSam_on_data_130__Alignment_sorted_in_coordinate_order_peak_555	6.34565	12.2103	8.52263	Intron (ENST00000655745.1/399706, intron 2 of 2)	10	1183151	1200385	17235	2	105	ENST00000381305.1	-12301	ADARB2	adenosine deaminase RNA specific B2 (inactive)
chr10	1265648	1265946	299	*	SortSam_on_data_131__Alignment_sorted_in_coordinate_order_peak_548	5.25611	14.2129	10.4195	Intron (ENST00000655745.1/399706, intron 2 of 2)	10	1215676	1240530	24855	2	105	ENST00000469464.1	-25118	ADARB2	adenosine deaminase RNA specific B2 (inactive)
chr10	1326700	1327095	396	*	SortSam_on_data_130__Alignment_sorted_in_coordinate_order_peak_556,SortSam_on_data_132__Alignment_sorted_in_coordinate_order_peak_1024	4.54104	10.8038	7.44935	Intron (ENST00000381312.6/105, intron 3 of 9)	10	1215676	1240530	24855	2	105	ENST00000469464.1	-86170	ADARB2	adenosine deaminase RNA specific B2 (inactive)
chr10	1327364	1327693	330	*	SortSam_on_data_130__Alignment_sorted_in_coordinate_order_peak_557	4.27539	8.00354	4.64749	Intron (ENST00000381312.6/105, intron 3 of 9)	10	1215676	1240530	24855	2	105	ENST00000469464.1	-86834	ADARB2	adenosine deaminase RNA specific B2 (inactive)
chr10	2315028	2315414	387	*	SortSam_on_data_132__Alignment_sorted_in_coordinate_order_peak_1025,SortSam_on_data_130__Alignment_sorted_in_coordinate_order_peak_558,SortSam_on_data_131__Alignment_sorted_in_coordinate_order_peak_549	15.7337	57.7261	53.6173	Promoter (<=1kb)	10	2305083	2315075	9993	2	399708	ENST00000418295.1	0	LINC00701	long intergenic non-protein coding RNA 701
chr10	2522621	2523071	451	*	SortSam_on_data_132__Alignment_sorted_in_coordinate_order_peak_1026,SortSam_on_data_130__Alignment_sorted_in_coordinate_order_peak_559,SortSam_on_data_131__Alignment_sorted_in_coordinate_order_peak_550	5.22305	9.36821	6.00072	Intron (ENST00000664280.1/105376350, intron 1 of 2)	10	2446253	2502200	55948	2	105376351	ENST00000658961.1	-20421	LINC02645	long intergenic non-protein coding RNA 2645
chr10	3068262	3068671	410	*	SortSam_on_data_132__Alignment_sorted_in_coordinate_order_peak_1027	2.85954	7.06975	4.16241	Promoter (<=1kb)	10	3068486	3136798	68313	1	5214	ENST00000381075.7	0	PFKP	phosphofructokinase, platelet
chr10	3172388	3172993	606	*	SortSam_on_data_132__Alignment_sorted_in_coordinate_order_peak_1028,SortSam_on_data_131__Alignment_sorted_in_coordinate_order_peak_551,SortSam_on_data_130__Alignment_sorted_in_coordinate_order_peak_560	4.14033	8.73927	5.45105	Promoter (<=1kb)	10	3137728	3172782	35055	2	10531	ENST00000224949.9	0	PITRM1	pitrilysin metallopeptidase 1
chr10	3318117	3318705	589	*	SortSam_on_data_130__Alignment_sorted_in_coordinate_order_peak_561,SortSam_on_data_131__Alignment_sorted_in_coordinate_order_peak_552,SortSam_on_data_132__Alignment_sorted_in_coordinate_order_peak_1029	3.41841	7.33816	4.18076	Distal Intergenic	10	3270090	3277649	7560	2	124902537	ENST00000662361.1	-40468	LOC124902537	uncharacterized LOC124902537
chr10	3785055	3785846	792	*	SortSam_on_data_132__Alignment_sorted_in_coordinate_order_peak_1030,SortSam_on_data_130__Alignment_sorted_in_coordinate_order_peak_562	3.65306	9.66523	6.34466	Promoter (<=1kb)	10	3775996	3785209	9214	2	1316	ENST00000497571.6	0	KLF6	KLF transcription factor 6
chr10	5245395	5245776	382	*	SortSam_on_data_131__Alignment_sorted_in_coordinate_order_peak_553,SortSam_on_data_132__Alignment_sorted_in_coordinate_order_peak_1031	7.86437	20.4973	16.6745	Intron (ENST00000428920.2/ENST00000428920.2, intron 1 of 1)	10	5266033	5271236	5204	2	110806285	ENST00000449457.1	25460	LINC02561	long intergenic non-protein coding RNA 2561
chr10	5412594	5413020	427	*	SortSam_on_data_132__Alignment_sorted_in_coordinate_order_peak_1032,SortSam_on_data_131__Alignment_sorted_in_coordinate_order_peak_554	4.55939	11.1515	7.70587	Promoter (<=1kb)	10	5412557	5459056	46500	1	10276	ENST00000355029.9	37	NET1	neuroepithelial cell transforming 1
chr10	5446450	5446825	376	*	SortSam_on_data_132__Alignment_sorted_in_coordinate_order_peak_1033,SortSam_on_data_131__Alignment_sorted_in_coordinate_order_peak_555,SortSam_on_data_130__Alignment_sorted_in_coordinate_order_peak_563	9.83466	19.2161	15.4014	Promoter (<=1kb)	10	5446609	5452897	6289	1	10276	ENST00000486354.1	0	NET1	neuroepithelial cell transforming 1
chr10	5577127	5577647	521	*	SortSam_on_data_130__Alignment_sorted_in_coordinate_order_peak_564	10.567	22.3752	18.3774	Distal Intergenic	10	5563295	5566881	3587	2	105376381	ENST00000664654.1	-10246	LOC105376381	uncharacterized LOC105376381
chr10	5684965	5685338	374	*	SortSam_on_data_132__Alignment_sorted_in_coordinate_order_peak_1034	2.42474	4.82191	2.16319	Promoter (<=1kb)	10	5684965	5720611	35647	1	54906	ENST00000480839.6	0	TASOR2	transcription activation suppressor family member 2
chr10	5813625	5814036	412	*	SortSam_on_data_132__Alignment_sorted_in_coordinate_order_peak_1035,SortSam_on_data_130__Alignment_sorted_in_coordinate_order_peak_565,SortSam_on_data_131__Alignment_sorted_in_coordinate_order_peak_556	4.78455	11.3469	7.84122	Promoter (<=1kb)	10	5765223	5813434	48212	2	2665	ENST00000380191.9	-191	GDI2	GDP dissociation inhibitor 2
chr10	5889670	5890159	490	*	SortSam_on_data_132__Alignment_sorted_in_coordinate_order_peak_1036	2.65723	6.5059	3.6517	Promoter (<=1kb)	10	5861616	5889893	28278	2	54522	ENST00000380094.10	0	ANKRD16	ankyrin repeat domain 16
chr10	5977291	5978259	969	*	SortSam_on_data_130__Alignment_sorted_in_coordinate_order_peak_566,SortSam_on_data_132__Alignment_sorted_in_coordinate_order_peak_1037	3.90821	9.79199	6.48445	Promoter (<=1kb)	10	5943639	5977611	33973	2	3601	ENST00000620345.4	0	IL15RA	interleukin 15 receptor subunit alpha
chr10	6088894	6089364	471	*	SortSam_on_data_132__Alignment_sorted_in_coordinate_order_peak_1038	5.0238	13.6125	10.1889	Promoter (<=1kb)	10	6089034	6117447	28414	1	84991	ENST00000379888.9	0	RBM17	RNA binding motif protein 17
chr10	6144607	6145117	511	*	SortSam_on_data_132__Alignment_sorted_in_coordinate_order_peak_1039	3.66232	9.72882	6.58496	Promoter (<=1kb)	10	6144934	6235532	90599	1	5209	ENST00000379789.8	0	PFKFB3	6-phosphofructo-2-kinase/fructose-2,6-biphosphatase 3
chr10	6163433	6163944	512	*	SortSam_on_data_132__Alignment_sorted_in_coordinate_order_peak_1040,SortSam_on_data_130__Alignment_sorted_in_coordinate_order_peak_567,SortSam_on_data_131__Alignment_sorted_in_coordinate_order_peak_557	3.97225	8.83688	5.57035	Promoter (<=1kb)	10	6163833	6217177	53345	1	5209	ENST00000639949.1	0	PFKFB3	6-phosphofructo-2-kinase/fructose-2,6-biphosphatase 3
chr10	6201407	6201646	240	*	SortSam_on_data_132__Alignment_sorted_in_coordinate_order_peak_1041	4.69804	14.0649	10.6122	Promoter (1-2kb)	10	6197612	6202693	5082	2	124902371	ENST00000427630.1	1047	PFKFB3-AS1	PFKFB3 antisense RNA 1
chr10	6375335	6375642	308	*	SortSam_on_data_132__Alignment_sorted_in_coordinate_order_peak_1042,SortSam_on_data_130__Alignment_sorted_in_coordinate_order_peak_568,SortSam_on_data_131__Alignment_sorted_in_coordinate_order_peak_558	18.4757	48.9903	44.7639	Distal Intergenic	10	6350316	6352762	2447	1	399716	ENST00000391437.2	25019	LINC02656	long intergenic non-protein coding RNA 2656
chr10	6580296	6580588	293	*	SortSam_on_data_132__Alignment_sorted_in_coordinate_order_peak_1043	3.0144	6.25898	3.43083	Promoter (<=1kb)	10	6580419	6584303	3885	1	439949	ENST00000445427.2	0	PRKCQ-AS1	PRKCQ antisense RNA 1
chr10	6768294	6768555	262	*	SortSam_on_data_130__Alignment_sorted_in_coordinate_order_peak_569	4.01993	5.23195	2.23142	Intron (ENST00000650342.1/100507127, intron 3 of 6)	10	6772271	6779180	6910	2	100652997	ENST00000687656.1	10625	LINC00706	long intergenic non-protein coding RNA 706
chr10	7508342	7508574	233	*	SortSam_on_data_130__Alignment_sorted_in_coordinate_order_peak_570	5.93646	8.97822	5.52463	Distal Intergenic	10	7533207	7536565	3359	1	105376390	ENST00000414631.1	-24633	LOC105376390	uncharacterized LOC105376390
chr10	7593428	7593792	365	*	SortSam_on_data_132__Alignment_sorted_in_coordinate_order_peak_1044,SortSam_on_data_131__Alignment_sorted_in_coordinate_order_peak_559	7.24688	15.5331	11.8875	Intron (ENST00000397146.7/80760, intron 7 of 13)	10	7572772	7578704	5933	2	80760	ENST00000468389.5	-14724	ITIH5	inter-alpha-trypsin inhibitor heavy chain 5
chr10	7788226	7788539	314	*	SortSam_on_data_132__Alignment_sorted_in_coordinate_order_peak_1045	5.20126	14.8003	11.3049	Promoter (<=1kb)	10	7788210	7799550	11341	1	509	ENST00000472202.1	16	ATP5F1C	ATP synthase F1 subunit gamma
chr10	7818235	7818873	639	*	SortSam_on_data_131__Alignment_sorted_in_coordinate_order_peak_560,SortSam_on_data_130__Alignment_sorted_in_coordinate_order_peak_571,SortSam_on_data_132__Alignment_sorted_in_coordinate_order_peak_1046	4.32231	8.76438	5.46222	Promoter (<=1kb)	10	7818497	7979338	160842	1	83860	ENST00000687671.1	0	TAF3	TATA-box binding protein associated factor 3
chr10	10266351	10267044	694	*	SortSam_on_data_131__Alignment_sorted_in_coordinate_order_peak_561	9.02787	14.9552	11.1326	Distal Intergenic	10	10326875	10337876	11002	2	107984207	ENST00000664907.1	70832	LOC107984207	uncharacterized LOC107984207
chr10	10299669	10299986	318	*	SortSam_on_data_131__Alignment_sorted_in_coordinate_order_peak_562	5.74501	8.40987	4.99221	Distal Intergenic	10	10326875	10337876	11002	2	107984207	ENST00000664907.1	37890	LOC107984207	uncharacterized LOC107984207
chr10	10529404	10529699	296	*	SortSam_on_data_130__Alignment_sorted_in_coordinate_order_peak_572	4.01993	5.23195	2.23142	Distal Intergenic	10	10418739	10462361	43623	2	101928322	ENST00000668678.1	-67043	CELF2-DT	CELF2 divergent transript
chr10	11611150	11612030	881	*	SortSam_on_data_132__Alignment_sorted_in_coordinate_order_peak_1047,SortSam_on_data_130__Alignment_sorted_in_coordinate_order_peak_573,SortSam_on_data_131__Alignment_sorted_in_coordinate_order_peak_563	4.26439	9.88679	6.4943	Promoter (<=1kb)	10	11611305	11612227	923	1	107984208	ENST00000604634.1	0	USP6NL-AS1	USP6NL antisense RNA 1
chr10	12042546	12042909	364	*	SortSam_on_data_132__Alignment_sorted_in_coordinate_order_peak_1048	2.79549	5.47045	2.7295	Promoter (<=1kb)	10	11920022	12042809	122788	2	26019	ENST00000357604.10	0	UPF2	UPF2 regulator of nonsense mediated mRNA decay
chr10	12129264	12129598	335	*	SortSam_on_data_132__Alignment_sorted_in_coordinate_order_peak_1049	3.36004	7.86702	4.8846	Promoter (<=1kb)	10	12129637	12155404	25768	1	55176	ENST00000379051.5	-39	SEC61A2	SEC61 translocon subunit alpha 2
chr10	12195992	12196370	379	*	SortSam_on_data_130__Alignment_sorted_in_coordinate_order_peak_574	8.71068	15.3069	11.4805	Promoter (<=1kb)	10	12196130	12249706	53577	1	8872	ENST00000455773.7	0	CDC123	cell division cycle 123
chr10	13299388	13300086	699	*	SortSam_on_data_132__Alignment_sorted_in_coordinate_order_peak_1050,SortSam_on_data_131__Alignment_sorted_in_coordinate_order_peak_564,SortSam_on_data_130__Alignment_sorted_in_coordinate_order_peak_575	4.71393	11.3013	7.86188	Promoter (<=1kb)	10	13277796	13299763	21968	2	5264	ENST00000396913.6	0	PHYH	phytanoyl-CoA 2-hydroxylase
chr10	13347140	13348664	1525	*	SortSam_on_data_132__Alignment_sorted_in_coordinate_order_peak_1051,SortSam_on_data_130__Alignment_sorted_in_coordinate_order_peak_576,SortSam_on_data_132__Alignment_sorted_in_coordinate_order_peak_1052,SortSam_on_data_131__Alignment_sorted_in_coordinate_order_peak_565	6.65879	19.6823	15.9501	Promoter (<=1kb)	10	13317428	13348293	30866	2	22929	ENST00000327347.10	0	SEPHS1	selenophosphate synthetase 1
chr10	13440420	13440668	249	*	SortSam_on_data_132__Alignment_sorted_in_coordinate_order_peak_1053	4.05783	10.6468	7.43098	Intron (ENST00000486542.5/222389, intron 3 of 3)	10	13445290	13452637	7348	2	222389	ENST00000463303.5	11969	BEND7	BEN domain containing 7
chr10	13528761	13529073	313	*	SortSam_on_data_130__Alignment_sorted_in_coordinate_order_peak_577	3.57028	6.54122	3.36115	Promoter (<=1kb)	10	13441088	13529014	87927	2	222389	ENST00000466271.3	0	BEND7	BEN domain containing 7
chr10	14220528	14220828	301	*	SortSam_on_data_132__Alignment_sorted_in_coordinate_order_peak_1054	4.06937	4.97615	2.28932	Intron (ENST00000357447.7/55691, intron 2 of 24)	10	13858847	14174363	315517	2	55691	ENST00000649423.1	-46165	FRMD4A	FERM domain containing 4A
chr10	14604045	14604734	690	*	SortSam_on_data_132__Alignment_sorted_in_coordinate_order_peak_1055	4.20583	12.8345	9.46048	Promoter (<=1kb)	10	14519159	14604389	85231	2	83641	ENST00000468747.5	0	FAM107B	family with sequence similarity 107 member B
chr10	14837665	14838019	355	*	SortSam_on_data_131__Alignment_sorted_in_coordinate_order_peak_566,SortSam_on_data_132__Alignment_sorted_in_coordinate_order_peak_1056	4.26486	9.41619	6.15432	Promoter (<=1kb)	10	14819531	14837922	18392	2	441549	ENST00000378441.6	0	CDNF	cerebral dopamine neurotrophic factor
chr10	14838291	14838617	327	*	SortSam_on_data_132__Alignment_sorted_in_coordinate_order_peak_1057	4.56272	12.0518	8.7317	Promoter (<=1kb)	10	14838302	14844737	6436	1	100421372	ENST00000645667.1	0	MSANTD7	Myb/SANT DNA binding domain containing 7
chr10	14878385	14879073	689	*	SortSam_on_data_131__Alignment_sorted_in_coordinate_order_peak_567,SortSam_on_data_132__Alignment_sorted_in_coordinate_order_peak_1058,SortSam_on_data_130__Alignment_sorted_in_coordinate_order_peak_578	4.86528	10.1778	6.76602	Promoter (<=1kb)	10	14877416	14878727	1312	2	124902382	ENST00000609399.2	0	SUV39H2-DT	SUV39H2 divergent transcript
chr10	14959354	14959580	227	*	SortSam_on_data_131__Alignment_sorted_in_coordinate_order_peak_568	5.44057	10.5747	6.97638	Promoter (<=1kb)	10	14959388	14972857	13470	1	644890	ENST00000407572.6	0	MEIG1	meiosis/spermiogenesis associated 1
chr10	15097119	15097577	459	*	SortSam_on_data_132__Alignment_sorted_in_coordinate_order_peak_1059	3.478	8.6763	5.6204	Promoter (<=1kb)	10	15097237	15139818	42582	1	105376431	ENST00000451677.1	0	LOC105376431	uncharacterized LOC105376431
chr10	15167913	15168235	323	*	SortSam_on_data_130__Alignment_sorted_in_coordinate_order_peak_579	3.03856	5.54887	2.50344	Promoter (<=1kb)	10	15108294	15168628	60335	2	9397	ENST00000378150.1	393	NMT2	N-myristoyltransferase 2
chr10	15168540	15169128	589	*	SortSam_on_data_132__Alignment_sorted_in_coordinate_order_peak_1060	4.39648	10.3694	7.17364	Promoter (<=1kb)	10	15105770	15168693	62924	2	9397	ENST00000378165.9	0	NMT2	N-myristoyltransferase 2
chr10	15329670	15329969	300	*	SortSam_on_data_131__Alignment_sorted_in_coordinate_order_peak_569	4.10358	5.46128	2.41489	Intron (ENST00000378116.9/221061, intron 1 of 7)	10	15248639	15371062	122424	2	221061	ENST00000455654.1	41093	FAM171A1	family with sequence similarity 171 member A1
chr10	15647475	15647722	248	*	SortSam_on_data_130__Alignment_sorted_in_coordinate_order_peak_580	14.6392	36.2791	32.1234	Intron (ENST00000378076.4/8516, intron 11 of 29)	10	15611510	15644145	32636	2	8516	ENST00000468882.1	-3330	ITGA8	integrin subunit alpha 8
chr10	16110018	16110255	238	*	SortSam_on_data_130__Alignment_sorted_in_coordinate_order_peak_581	4.01993	5.23195	2.23142	Distal Intergenic	10	16276871	16289462	12592	1	102724039	ENST00000656914.1	-166616	LINC02654	long intergenic non-protein coding RNA 2654
chr10	16437016	16437273	258	*	SortSam_on_data_132__Alignment_sorted_in_coordinate_order_peak_1061	4.88468	15.995	12.4322	Promoter (<=1kb)	10	16437010	16513745	76736	1	9317	ENST00000535784.7	6	PTER	phosphotriesterase related
chr10	17201332	17201747	416	*	SortSam_on_data_132__Alignment_sorted_in_coordinate_order_peak_1062,SortSam_on_data_131__Alignment_sorted_in_coordinate_order_peak_570	5.17926	12.3755	8.84544	Promoter (<=1kb)	10	17137336	17201672	64337	2	1787	ENST00000377799.8	0	TRDMT1	tRNA aspartic acid methyltransferase 1
chr10	17467402	17467663	262	*	SortSam_on_data_130__Alignment_sorted_in_coordinate_order_peak_582	5.8631	8.21301	4.82998	Distal Intergenic	10	17315421	17454595	139175	2	338596	ENST00000377602.5	-12807	ST8SIA6	ST8 alpha-N-acetyl-neuraminide alpha-2,8-sialyltransferase 6
chr10	18140450	18140792	343	*	SortSam_on_data_132__Alignment_sorted_in_coordinate_order_peak_1063	4.07311	12.3954	9.05168	Promoter (<=1kb)	10	18140736	18543557	402822	1	783	ENST00000645287.2	0	CACNB2	calcium voltage-gated channel auxiliary subunit beta 2
chr10	18659384	18659711	328	*	SortSam_on_data_132__Alignment_sorted_in_coordinate_order_peak_1064	4.4852	11.5275	8.24379	Promoter (<=1kb)	10	18659431	18681639	22209	1	221079	ENST00000377275.4	0	ARL5B	ARF like GTPase 5B
chr10	19815854	19816397	544	*	SortSam_on_data_132__Alignment_sorted_in_coordinate_order_peak_1065	4.27026	11.5479	8.26339	Promoter (<=1kb)	10	19812372	19816278	3907	2	124902388	ENST00000647925.1	0	LOC124902388	uncharacterized LOC124902388
chr10	19816786	19817129	344	*	SortSam_on_data_132__Alignment_sorted_in_coordinate_order_peak_1066	4.71364	12.4548	9.10728	Promoter (<=1kb)	10	19816432	20289856	473425	1	84898	ENST00000377252.5	354	PLXDC2	plexin domain containing 2
chr10	19852187	19852443	257	*	SortSam_on_data_131__Alignment_sorted_in_coordinate_order_peak_571	4.92429	6.90239	3.6501	Intron (ENST00000377242.7/84898, intron 1 of 12)	10	19816432	20289856	473425	1	84898	ENST00000377252.5	35755	PLXDC2	plexin domain containing 2
chr10	21173382	21173766	385	*	SortSam_on_data_132__Alignment_sorted_in_coordinate_order_peak_1067	3.48359	7.98818	4.99452	Promoter (<=1kb)	10	21171547	21173838	2292	2	10529	ENST00000464278.1	72	NEBL	nebulette
chr10	21174017	21174402	386	*	SortSam_on_data_132__Alignment_sorted_in_coordinate_order_peak_1068	2.99659	7.35542	4.42055	Promoter (<=1kb)	10	21174354	21174923	570	1	100128511	ENST00000417845.1	0	NEBL-AS1	NEBL antisense RNA 1
chr10	21430240	21430712	473	*	SortSam_on_data_131__Alignment_sorted_in_coordinate_order_peak_572,SortSam_on_data_130__Alignment_sorted_in_coordinate_order_peak_583,SortSam_on_data_132__Alignment_sorted_in_coordinate_order_peak_1069	4.53831	10.2812	6.86453	Distal Intergenic	10	21340233	21372950	32718	2	105376444	ENST00000433460.1	-57290	LINC02643	long intergenic non-protein coding RNA 2643
chr10	21496970	21497425	456	*	SortSam_on_data_132__Alignment_sorted_in_coordinate_order_peak_1070	3.66588	9.48906	6.365	Promoter (<=1kb)	10	21490272	21497071	6800	2	399726	ENST00000701218.1	0	MIR1915HG	MIR1915 host gene
chr10	21516711	21517560	850	*	SortSam_on_data_132__Alignment_sorted_in_coordinate_order_peak_1071,SortSam_on_data_131__Alignment_sorted_in_coordinate_order_peak_573	4.8731	14.3058	10.7322	Exon (ENST00000449193.7/387640, exon 4 of 4)	10	21519508	21523895	4388	2	387640	ENST00000487107.1	6335	SKIDA1	SKI/DACH domain containing 1
chr10	21533780	21534187	408	*	SortSam_on_data_132__Alignment_sorted_in_coordinate_order_peak_1072,SortSam_on_data_131__Alignment_sorted_in_coordinate_order_peak_574	5.20746	12.3442	8.81712	Promoter (<=1kb)	10	21534232	21557182	22951	1	8028	ENST00000377100.8	-45	MLLT10	MLLT10 histone lysine methyltransferase DOT1L cofactor
chr10	22003037	22003698	662	*	SortSam_on_data_132__Alignment_sorted_in_coordinate_order_peak_1073,SortSam_on_data_130__Alignment_sorted_in_coordinate_order_peak_584	4.54025	11.1955	7.75394	Promoter (<=1kb)	10	21919889	22003585	83697	2	64215	ENST00000476103.3	0	DNAJC1	DnaJ heat shock protein family (Hsp40) member C1
chr10	22229166	22229441	276	*	SortSam_on_data_132__Alignment_sorted_in_coordinate_order_peak_1074,SortSam_on_data_130__Alignment_sorted_in_coordinate_order_peak_585	4.41988	10.138	6.8739	Distal Intergenic	10	22208475	22218015	9541	2	340900	ENST00000422359.3	-11151	EBLN1	endogenous Bornavirus like nucleoprotein 1
chr10	22316135	22316730	596	*	SortSam_on_data_132__Alignment_sorted_in_coordinate_order_peak_1075	3.39343	9.10062	6.00842	Promoter (<=1kb)	10	22316388	22326558	10171	1	100532731	ENST00000475460.6	0	COMMD3-BMI1	COMMD3-BMI1 readthrough
chr10	22320450	22321511	1062	*	SortSam_on_data_130__Alignment_sorted_in_coordinate_order_peak_586,SortSam_on_data_132__Alignment_sorted_in_coordinate_order_peak_1076,SortSam_on_data_130__Alignment_sorted_in_coordinate_order_peak_587	4.62233	11.9307	8.46947	Promoter (<=1kb)	10	22321099	22331484	10386	1	648	ENST00000376663.8	0	BMI1	BMI1 proto-oncogene, polycomb ring finger
chr10	22340429	22341059	631	*	SortSam_on_data_132__Alignment_sorted_in_coordinate_order_peak_1077	4.64121	12.588	9.23186	Exon (ENST00000607385.1/ENST00000607385.1, exon 1 of 1)	10	22345445	22417596	72152	1	9576	ENST00000376603.6	-4386	SPAG6	sperm associated antigen 6
chr10	23095484	23095802	319	*	SortSam_on_data_132__Alignment_sorted_in_coordinate_order_peak_1078,SortSam_on_data_130__Alignment_sorted_in_coordinate_order_peak_588	4.9071	13.0806	9.54938	Promoter (<=1kb)	10	23095579	23122013	26435	1	22921	ENST00000376510.8	0	MSRB2	methionine sulfoxide reductase B2
chr10	23330993	23331354	362	*	SortSam_on_data_130__Alignment_sorted_in_coordinate_order_peak_589	5.32936	7.34785	4.06143	Intron (ENST00000376501.7/256815, intron 2 of 14)	10	23343957	23345181	1225	1	105376453	ENST00000443224.1	-12603	C10orf67-AS1	C10orf67 antisense RNA 1
chr10	23438901	23439253	353	*	SortSam_on_data_132__Alignment_sorted_in_coordinate_order_peak_1079	4.14533	11.1862	7.93085	Promoter (<=1kb)	10	23439075	23442377	3303	1	220213	ENST00000376495.5	0	OTUD1	OTU deubiquitinase 1
chr10	23748576	23748882	307	*	SortSam_on_data_131__Alignment_sorted_in_coordinate_order_peak_575	4.10358	5.46128	2.41489	Intron (ENST00000376462.5/56243, intron 1 of 18)	10	23694782	23877495	182714	1	56243	ENST00000481700.1	53794	KIAA1217	KIAA1217
chr10	24656624	24656948	325	*	SortSam_on_data_132__Alignment_sorted_in_coordinate_order_peak_1080,SortSam_on_data_130__Alignment_sorted_in_coordinate_order_peak_590,SortSam_on_data_131__Alignment_sorted_in_coordinate_order_peak_576	5.4654	20.2055	16.387	Intron (ENST00000612832.4/57584, intron 4 of 18)	10	24620879	24622842	1964	2	57584	ENST00000483114.1	-33782	ARHGAP21	Rho GTPase activating protein 21
chr10	24722660	24722935	276	*	SortSam_on_data_132__Alignment_sorted_in_coordinate_order_peak_1081	2.98828	7.51786	4.56601	Promoter (<=1kb)	10	24722012	24722760	749	2	57584	ENST00000463892.1	0	ARHGAP21	Rho GTPase activating protein 21
chr10	24723307	24723686	380	*	SortSam_on_data_131__Alignment_sorted_in_coordinate_order_peak_577	3.91307	7.26632	3.97407	Promoter (<=1kb)	10	24583609	24723668	140060	2	57584	ENST00000612832.4	0	ARHGAP21	Rho GTPase activating protein 21
chr10	24724516	24725006	491	*	SortSam_on_data_131__Alignment_sorted_in_coordinate_order_peak_578,SortSam_on_data_130__Alignment_sorted_in_coordinate_order_peak_591	4.84791	7.38593	4.10747	Promoter (<=1kb)	10	24583614	24723887	140274	2	57584	ENST00000396432.7	-629	ARHGAP21	Rho GTPase activating protein 21
chr10	25016613	25017100	488	*	SortSam_on_data_132__Alignment_sorted_in_coordinate_order_peak_1082	5.09054	15.5724	12.0338	Promoter (<=1kb)	10	25016658	25026664	10007	1	79896	ENST00000524413.5	0	THNSL1	threonine synthase like 1
chr10	25174417	25175137	721	*	SortSam_on_data_132__Alignment_sorted_in_coordinate_order_peak_1083	4.02	11.3771	8.10374	Promoter (<=1kb)	10	25174802	25602220	427419	1	57512	ENST00000650135.1	0	GPR158	G protein-coupled receptor 158
chr10	26697385	26697881	497	*	SortSam_on_data_132__Alignment_sorted_in_coordinate_order_peak_1084,SortSam_on_data_131__Alignment_sorted_in_coordinate_order_peak_579	4.59202	12.6528	9.15581	Promoter (<=1kb)	10	26697701	26746798	49098	1	23590	ENST00000376215.10	0	PDSS1	decaprenyl diphosphate synthase subunit 1
chr10	26860336	26860751	416	*	SortSam_on_data_132__Alignment_sorted_in_coordinate_order_peak_1085	4.39687	13.4526	10.0388	Promoter (<=1kb)	10	26746593	26860892	114300	2	10006	ENST00000376170.8	141	ABI1	abl interactor 1
chr10	27099895	27100393	499	*	SortSam_on_data_130__Alignment_sorted_in_coordinate_order_peak_592,SortSam_on_data_132__Alignment_sorted_in_coordinate_order_peak_1086	3.97458	9.43158	6.18902	Promoter (<=1kb)	10	27035678	27100133	64456	2	22852	ENST00000676232.1	0	ANKRD26	ankyrin repeat domain containing 26
chr10	27240632	27241149	518	*	SortSam_on_data_132__Alignment_sorted_in_coordinate_order_peak_1087	4.79965	14.03	10.5792	Promoter (<=1kb)	10	27168135	27240784	72650	2	91452	ENST00000677440.1	0	ACBD5	acyl-CoA binding domain containing 5
chr10	27504314	27504888	575	*	SortSam_on_data_132__Alignment_sorted_in_coordinate_order_peak_1088	2.92054	6.91551	4.02303	Promoter (<=1kb)	10	27504619	27509930	5312	1	124902399	ENST00000683610.1	0	LOC124902399	uncharacterized LOC124902399
chr10	28302498	28303054	557	*	SortSam_on_data_130__Alignment_sorted_in_coordinate_order_peak_593,SortSam_on_data_132__Alignment_sorted_in_coordinate_order_peak_1089,SortSam_on_data_131__Alignment_sorted_in_coordinate_order_peak_580	3.30278	6.26174	3.21788	Promoter (<=1kb)	10	28050993	28303064	252072	2	143098	ENST00000683449.1	10	MPP7	MAGUK p55 scaffold protein 7
chr10	28532468	28533542	1075	*	SortSam_on_data_132__Alignment_sorted_in_coordinate_order_peak_1090,SortSam_on_data_131__Alignment_sorted_in_coordinate_order_peak_581,SortSam_on_data_130__Alignment_sorted_in_coordinate_order_peak_594	4.07682	9.9671	6.5599	Promoter (<=1kb)	10	28522652	28532743	10092	2	220906	ENST00000527986.5	0	WAC-AS1	WAC antisense RNA 1 (head to head)
chr10	28677900	28678264	365	*	SortSam_on_data_132__Alignment_sorted_in_coordinate_order_peak_1091	2.33928	5.54645	2.7982	Promoter (<=1kb)	10	28677521	28682932	5412	1	25805	ENST00000375533.6	379	BAMBI	BMP and activin membrane bound inhibitor
chr10	29409615	29410143	529	*	SortSam_on_data_132__Alignment_sorted_in_coordinate_order_peak_1092	3.63987	8.9129	5.83719	Promoter (<=1kb)	10	29409618	29415412	5795	1	102724316	ENST00000646086.3	0	SVIL-AS1	SVIL antisense RNA 1
chr10	30433557	30434122	566	*	SortSam_on_data_132__Alignment_sorted_in_coordinate_order_peak_1093	3.09566	7.48431	4.53622	Promoter (<=1kb)	10	30434021	30461833	27813	1	1326	ENST00000542547.5	0	MAP3K8	mitogen-activated protein kinase kinase kinase 8
chr10	31031658	31031990	333	*	SortSam_on_data_132__Alignment_sorted_in_coordinate_order_peak_1094	3.39187	8.18641	5.17505	Promoter (<=1kb)	10	30844632	31031865	187234	2	220929	ENST00000436087.7	0	ZNF438	zinc finger protein 438
chr10	31603325	31603705	381	*	SortSam_on_data_132__Alignment_sorted_in_coordinate_order_peak_1095	3.85633	10.326	7.1334	Exon (ENST00000672831.1/ENST00000672831.1, exon 1 of 1)	10	31608500	31620862	12363	2	105376484	ENST00000662998.1	17157	LOC105376484	uncharacterized LOC105376484
chr10	31928013	31928268	256	*	SortSam_on_data_132__Alignment_sorted_in_coordinate_order_peak_1096,SortSam_on_data_131__Alignment_sorted_in_coordinate_order_peak_582	5.34118	13.7616	10.1643	Promoter (<=1kb)	10	31805437	31928814	123378	2	94134	ENST00000375250.9	546	ARHGAP12	Rho GTPase activating protein 12
chr10	31928481	31929291	811	*	SortSam_on_data_130__Alignment_sorted_in_coordinate_order_peak_595,SortSam_on_data_131__Alignment_sorted_in_coordinate_order_peak_583,SortSam_on_data_132__Alignment_sorted_in_coordinate_order_peak_1097	3.97033	8.31931	5.06464	Promoter (<=1kb)	10	31805398	31928831	123434	2	94134	ENST00000344936.7	0	ARHGAP12	Rho GTPase activating protein 12
chr10	31969127	31969934	808	*	SortSam_on_data_130__Alignment_sorted_in_coordinate_order_peak_596,SortSam_on_data_132__Alignment_sorted_in_coordinate_order_peak_1098	5.50202	10.5398	7.14493	Distal Intergenic	10	31805404	31928876	123473	2	94134	ENST00000396144.8	-40251	ARHGAP12	Rho GTPase activating protein 12
chr10	31970546	31971142	597	*	SortSam_on_data_130__Alignment_sorted_in_coordinate_order_peak_597,SortSam_on_data_132__Alignment_sorted_in_coordinate_order_peak_1099	3.93129	8.10347	4.91326	Distal Intergenic	10	31805404	31928876	123473	2	94134	ENST00000396144.8	-41670	ARHGAP12	Rho GTPase activating protein 12
chr10	32055645	32056444	800	*	SortSam_on_data_132__Alignment_sorted_in_coordinate_order_peak_1100	4.46702	15.2486	11.7263	Promoter (<=1kb)	10	32009015	32056425	47411	2	3799	ENST00000302418.5	0	KIF5B	kinesin family member 5B
chr10	32346253	32347730	1478	*	SortSam_on_data_132__Alignment_sorted_in_coordinate_order_peak_1101,SortSam_on_data_130__Alignment_sorted_in_coordinate_order_peak_598,SortSam_on_data_131__Alignment_sorted_in_coordinate_order_peak_584	5.44873	13.1757	9.55044	Promoter (<=1kb)	10	32347397	32374488	27092	1	102031319	ENST00000417447.1	0	EPC1-AS1	EPC1 antisense RNA 1
chr10	32957367	32957759	393	*	SortSam_on_data_132__Alignment_sorted_in_coordinate_order_peak_1102	4.28694	14.002	10.5543	Promoter (<=1kb)	10	32900333	32957466	57134	2	3688	ENST00000678701.1	0	ITGB1	integrin subunit beta 1
chr10	32958043	32958718	676	*	SortSam_on_data_132__Alignment_sorted_in_coordinate_order_peak_1103	4.2835	11.886	8.57778	Promoter (<=1kb)	10	32958437	32987729	29293	1	101929475	ENST00000659846.1	0	ITGB1-DT	ITGB1 divergent transcript
chr10	33335012	33335584	573	*	SortSam_on_data_132__Alignment_sorted_in_coordinate_order_peak_1104	3.64725	10.1806	7.00023	Promoter (<=1kb)	10	33211410	33335078	123669	2	8829	ENST00000432372.6	0	NRP1	neuropilin 1
chr10	33516592	33516852	261	*	SortSam_on_data_131__Alignment_sorted_in_coordinate_order_peak_585,SortSam_on_data_130__Alignment_sorted_in_coordinate_order_peak_599	10.8629	31.3033	27.1904	Distal Intergenic	10	33578931	33600040	21110	2	105376490	ENST00000457848.1	83188	LINC02628	long intergenic non-protein coding RNA 2628
chr10	34395584	34395868	285	*	SortSam_on_data_131__Alignment_sorted_in_coordinate_order_peak_586,SortSam_on_data_132__Alignment_sorted_in_coordinate_order_peak_1105,SortSam_on_data_130__Alignment_sorted_in_coordinate_order_peak_600	8.55625	13.8642	10.2089	Intron (ENST00000545260.5/56288, intron 6 of 22)	10	34346198	34372533	26336	2	56288	ENST00000651752.1	-23051	PARD3	par-3 family cell polarity regulator
chr10	34814461	34814710	250	*	SortSam_on_data_131__Alignment_sorted_in_coordinate_order_peak_587	3.78837	7.26212	3.97082	Promoter (<=1kb)	10	34109561	34815296	705736	2	56288	ENST00000346874.9	586	PARD3	par-3 family cell polarity regulator
chr10	34815261	34815579	319	*	SortSam_on_data_132__Alignment_sorted_in_coordinate_order_peak_1106	2.76569	6.06267	3.2586	Promoter (<=1kb)	10	34109560	34815325	705766	2	56288	ENST00000545260.5	0	PARD3	par-3 family cell polarity regulator
chr10	35090141	35090589	449	*	SortSam_on_data_132__Alignment_sorted_in_coordinate_order_peak_1107	4.13199	13.1694	9.77399	Promoter (<=1kb)	10	35008551	35090331	81781	2	8453	ENST00000690123.1	0	CUL2	cullin 2
chr10	35126856	35127483	628	*	SortSam_on_data_132__Alignment_sorted_in_coordinate_order_peak_1108,SortSam_on_data_130__Alignment_sorted_in_coordinate_order_peak_601	5.28415	12.5415	9.11619	Promoter (<=1kb)	10	35126873	35148663	21791	1	1390	ENST00000482646.5	0	CREM	cAMP responsive element modulator
chr10	35640718	35641125	408	*	SortSam_on_data_131__Alignment_sorted_in_coordinate_order_peak_588,SortSam_on_data_132__Alignment_sorted_in_coordinate_order_peak_1109	6.35533	17.2939	13.5424	Promoter (<=1kb)	10	35641097	35647826	6730	1	105376494	ENST00000668682.1	0	LOC105376494	uncharacterized LOC105376494
chr10	35641432	35642257	826	*	SortSam_on_data_132__Alignment_sorted_in_coordinate_order_peak_1110,SortSam_on_data_130__Alignment_sorted_in_coordinate_order_peak_602	3.55829	7.80684	4.65824	Promoter (<=1kb)	10	35638247	35642296	4050	2	8325	ENST00000374694.3	39	FZD8	frizzled class receptor 8
chr10	37857799	37858102	304	*	SortSam_on_data_130__Alignment_sorted_in_coordinate_order_peak_603,SortSam_on_data_132__Alignment_sorted_in_coordinate_order_peak_1111,SortSam_on_data_131__Alignment_sorted_in_coordinate_order_peak_589	5.38225	10.9722	7.50368	Promoter (<=1kb)	10	37828765	37858084	29320	2	57209	ENST00000357328.8	0	ZNF248	zinc finger protein 248
chr10	37976178	37976613	436	*	SortSam_on_data_132__Alignment_sorted_in_coordinate_order_peak_1112,SortSam_on_data_131__Alignment_sorted_in_coordinate_order_peak_590	4.84717	13.0398	9.50711	Promoter (<=1kb)	10	37953063	37976592	23530	2	219749	ENST00000467975.2	0	ZNF25	zinc finger protein 25
chr10	38010734	38011021	288	*	SortSam_on_data_132__Alignment_sorted_in_coordinate_order_peak_1113	6.58722	17.8349	14.1853	Promoter (<=1kb)	10	38010699	38054538	43840	1	7581	ENST00000478556.1	35	ZNF33A	zinc finger protein 33A
chr10	38402440	38403278	839	*	SortSam_on_data_131__Alignment_sorted_in_coordinate_order_peak_591,SortSam_on_data_132__Alignment_sorted_in_coordinate_order_peak_1114,SortSam_on_data_130__Alignment_sorted_in_coordinate_order_peak_604	13.7086	37.8068	33.6836	Promoter (<=1kb)	10	38383023	38402856	19834	2	285961	ENST00000475691.6	0	SEPTIN7P9	septin 7 pseudogene 9
chr10	38449321	38450167	847	*	SortSam_on_data_131__Alignment_sorted_in_coordinate_order_peak_592	5.37406	11.1756	7.53687	Exon (ENST00000622550.2/399744, exon 18 of 18)	10	38407631	38417204	9574	1	101929540	ENST00000634512.1	41690	LOC101929540	uncharacterized LOC101929540
chr10	38771491	38771756	266	*	SortSam_on_data_131__Alignment_sorted_in_coordinate_order_peak_593	6.30808	9.28105	5.78681	Distal Intergenic	10	38696424	38697902	1479	1	399746	ENST00000448440.1	75067	ACTR3BP5	ACTR3B pseudogene 5
chr10	43138204	43138736	533	*	SortSam_on_data_132__Alignment_sorted_in_coordinate_order_peak_1148	5.35476	16.709	13.1123	Promoter (<=1kb)	10	43136824	43138334	1511	2	118568825	ENST00000609407.1	0	CSGALNACT2-DT	CSGALNACT2 divergent transcript
chr10	43396713	43397479	767	*	SortSam_on_data_132__Alignment_sorted_in_coordinate_order_peak_1149	4.73769	14.8511	11.3525	Promoter (<=1kb)	10	43385617	43396831	11215	2	3185	ENST00000443950.6	0	HNRNPF	heterogeneous nuclear ribonucleoprotein F
chr10	43407174	43407588	415	*	SortSam_on_data_132__Alignment_sorted_in_coordinate_order_peak_1150,SortSam_on_data_130__Alignment_sorted_in_coordinate_order_peak_607	4.02482	8.94821	5.68734	Promoter (<=1kb)	10	43385617	43407819	22203	2	3185	ENST00000357065.8	231	HNRNPF	heterogeneous nuclear ribonucleoprotein F
chr10	43408935	43409334	400	*	SortSam_on_data_132__Alignment_sorted_in_coordinate_order_peak_1151	5.25581	14.2122	10.7507	Promoter (<=1kb)	10	43385618	43409186	23569	2	3185	ENST00000682386.1	0	HNRNPF	heterogeneous nuclear ribonucleoprotein F
chr10	43422764	43423064	301	*	SortSam_on_data_131__Alignment_sorted_in_coordinate_order_peak_601,SortSam_on_data_130__Alignment_sorted_in_coordinate_order_peak_608	4.62567	8.0984	4.72916	Promoter (2-3kb)	10	43420738	43422100	1363	1	124902415	ENST00000442526.2	2026	LINC02916	long intergenic non-protein coding RNA 2916
chr10	43436835	43437342	508	*	SortSam_on_data_132__Alignment_sorted_in_coordinate_order_peak_1152	3.72517	10.18	6.99995	Promoter (<=1kb)	10	43436841	43483181	46341	1	642819	ENST00000315429.12	0	ZNF487	zinc finger protein 487
chr10	43455462	43455877	416	*	SortSam_on_data_130__Alignment_sorted_in_coordinate_order_peak_609,SortSam_on_data_131__Alignment_sorted_in_coordinate_order_peak_602,SortSam_on_data_132__Alignment_sorted_in_coordinate_order_peak_1153	6.80378	12.5797	9.02282	Intron (ENST00000315429.12/642819, intron 1 of 3)	10	43437158	43475830	38673	1	642819	ENST00000451167.2	18304	ZNF487	zinc finger protein 487
chr10	43606386	43606796	411	*	SortSam_on_data_132__Alignment_sorted_in_coordinate_order_peak_1154	3.64459	9.67342	6.5357	Promoter (<=1kb)	10	43606419	43607400	982	1	220992	ENST00000480678.1	0	ZNF485	zinc finger protein 485
chr10	44310865	44311276	412	*	SortSam_on_data_132__Alignment_sorted_in_coordinate_order_peak_1155,SortSam_on_data_131__Alignment_sorted_in_coordinate_order_peak_603	3.10281	6.64077	3.64125	Promoter (<=1kb)	10	44296805	44310220	13416	2	124902544	ENST00000658643.1	-645	LOC124902544	uncharacterized LOC124902544
chr10	45374018	45374599	582	*	SortSam_on_data_132__Alignment_sorted_in_coordinate_order_peak_1156	4.09982	9.05777	5.96937	Promoter (<=1kb)	10	45374176	45446119	71944	1	240	ENST00000542434.5	0	ALOX5	arachidonate 5-lipoxygenase
chr10	45594434	45595022	589	*	SortSam_on_data_132__Alignment_sorted_in_coordinate_order_peak_1157,SortSam_on_data_130__Alignment_sorted_in_coordinate_order_peak_610	3.99067	9.61841	6.30105	Promoter (<=1kb)	10	45454593	45594906	140314	2	220972	ENST00000319836.7	0	MARCHF8	membrane associated ring-CH-type finger 8
chr10	45672313	45672713	401	*	SortSam_on_data_132__Alignment_sorted_in_coordinate_order_peak_1158,SortSam_on_data_131__Alignment_sorted_in_coordinate_order_peak_604	5.33408	12.9253	9.36255	Promoter (<=1kb)	10	45615501	45672732	57232	2	93550	ENST00000374366.7	19	ZFAND4	zinc finger AN1-type containing 4
chr10	45726964	45727316	353	*	SortSam_on_data_132__Alignment_sorted_in_coordinate_order_peak_1159	4.27407	11.2597	7.99804	Promoter (<=1kb)	10	45726276	45727231	956	2	107984227	ENST00000608637.1	0	LOC107984227	RNA guanine-N7 methyltransferase activating subunit-like
chr10	46023187	46023590	404	*	SortSam_on_data_132__Alignment_sorted_in_coordinate_order_peak_1160	4.11641	12.5395	9.18616	Promoter (<=1kb)	10	46005088	46023455	18368	2	8031	ENST00000585132.5	0	NCOA4	nuclear receptor coactivator 4
chr10	46030164	46030604	441	*	SortSam_on_data_132__Alignment_sorted_in_coordinate_order_peak_1161,SortSam_on_data_130__Alignment_sorted_in_coordinate_order_peak_611	4.80814	13.6618	10.1205	Promoter (<=1kb)	10	46006378	46030592	24215	2	8031	ENST00000580070.5	0	NCOA4	nuclear receptor coactivator 4
chr10	46106705	46106942	238	*	SortSam_on_data_132__Alignment_sorted_in_coordinate_order_peak_1162	3.86428	11.9554	8.64208	Promoter (2-3kb)	10	46109621	46131358	21738	1	653268	ENST00000582299.2	-2679	AGAP7P	ArfGAP with GTPase domain, ankyrin repeat and PH domain 7, pseudogene
chr10	46556319	46556561	243	*	SortSam_on_data_132__Alignment_sorted_in_coordinate_order_peak_1163	2.69795	9.88527	6.73045	Promoter (<=1kb)	10	46541736	46556658	14923	2	9721	ENST00000374314.6	97	GPRIN2	G protein regulated inducer of neurite outgrowth 2
chr10	46597923	46598244	322	*	SortSam_on_data_132__Alignment_sorted_in_coordinate_order_peak_1164	10.3282	24.2471	20.3966	Promoter (<=1kb)	10	46580708	46598150	17443	2	101927699	ENST00000659936.1	0	SYT15-AS1	SYT15 antisense RNA 1
chr10	46635382	46635777	396	*	SortSam_on_data_132__Alignment_sorted_in_coordinate_order_peak_1165,SortSam_on_data_130__Alignment_sorted_in_coordinate_order_peak_612,SortSam_on_data_131__Alignment_sorted_in_coordinate_order_peak_605	7.0803	15.1011	11.3823	Promoter (<=1kb)	10	46625929	46635145	9217	2	414241	ENST00000475914.1	-237	SHLD2P1	shieldin complex subunit 2 pseudogene 1
chr10	46786486	46786773	288	*	SortSam_on_data_132__Alignment_sorted_in_coordinate_order_peak_1166,SortSam_on_data_131__Alignment_sorted_in_coordinate_order_peak_606	6.68945	19.3662	15.5455	Promoter (<=1kb)	10	46786674	46811989	25316	1	399761	ENST00000580094.5	0	BMS1P1	BMS1 pseudogene 1
chr10	47384158	47384840	683	*	SortSam_on_data_132__Alignment_sorted_in_coordinate_order_peak_1167	3.32758	8.88001	5.80799	Promoter (<=1kb)	10	47365496	47384293	18798	2	118738	ENST00000585316.3	0	ZNF488	zinc finger protein 488
chr10	47705818	47706274	457	*	SortSam_on_data_132__Alignment_sorted_in_coordinate_order_peak_1168,SortSam_on_data_131__Alignment_sorted_in_coordinate_order_peak_607,SortSam_on_data_130__Alignment_sorted_in_coordinate_order_peak_613	5.28833	15.4308	11.7059	Exon (ENST00000450289.1/ENST00000450289.1, exon 1 of 1)	10	47689707	47730436	40730	1	439965	ENST00000323387.5	16111	SHLD2P3	shieldin complex subunit 2 pseudogene 3
chr10	47743609	47743918	310	*	SortSam_on_data_132__Alignment_sorted_in_coordinate_order_peak_1169	6.47088	25.0657	21.1966	Distal Intergenic	10	47751323	47762676	11354	2	102724488	ENST00000622861.5	18758	SYT15B	synaptotagmin 15B
chr10	48306309	48307082	774	*	SortSam_on_data_132__Alignment_sorted_in_coordinate_order_peak_1170,SortSam_on_data_130__Alignment_sorted_in_coordinate_order_peak_614	6.14767	15.2413	11.6597	Promoter (<=1kb)	10	48306639	48439357	132719	1	5599	ENST00000395611.7	0	MAPK8	mitogen-activated protein kinase 8
chr10	48523625	48524047	423	*	SortSam_on_data_132__Alignment_sorted_in_coordinate_order_peak_1171	3.12433	7.17005	4.25246	Promoter (<=1kb)	10	48446036	48524236	78201	2	58504	ENST00000374170.5	189	ARHGAP22	Rho GTPase activating protein 22
chr10	48709154	48709434	281	*	SortSam_on_data_131__Alignment_sorted_in_coordinate_order_peak_608,SortSam_on_data_130__Alignment_sorted_in_coordinate_order_peak_615,SortSam_on_data_132__Alignment_sorted_in_coordinate_order_peak_1172	14.2921	26.7677	22.7607	Intron (ENST00000325239.12/57705, intron 1 of 61)	10	48684876	48736242	51367	1	57705	ENST00000360890.6	24278	WDFY4	WDFY family member 4
chr10	49538785	49539061	277	*	SortSam_on_data_132__Alignment_sorted_in_coordinate_order_peak_1173,SortSam_on_data_130__Alignment_sorted_in_coordinate_order_peak_616,SortSam_on_data_131__Alignment_sorted_in_coordinate_order_peak_609	7.66452	21.1187	17.2681	Promoter (<=1kb)	10	49454168	49539025	84858	2	2074	ENST00000681632.1	0	ERCC6	ERCC excision repair 6, chromatin remodeling factor
chr10	50067555	50068044	490	*	SortSam_on_data_132__Alignment_sorted_in_coordinate_order_peak_1174,SortSam_on_data_131__Alignment_sorted_in_coordinate_order_peak_610	5.87618	14.0701	10.4564	Promoter (<=1kb)	10	50021182	50067803	46622	2	100421577	ENST00000456967.5	0	FAM21EP	family with sequence similarity 21, member A pseudogene
chr10	50623537	50624090	554	*	SortSam_on_data_130__Alignment_sorted_in_coordinate_order_peak_617	3.83679	7.3674	4.07869	Promoter (<=1kb)	10	50305586	50623977	318392	2	259230	ENST00000429490.5	0	SGMS1	sphingomyelin synthase 1
chr10	50624548	50625138	591	*	SortSam_on_data_132__Alignment_sorted_in_coordinate_order_peak_1175,SortSam_on_data_130__Alignment_sorted_in_coordinate_order_peak_618,SortSam_on_data_131__Alignment_sorted_in_coordinate_order_peak_611	5.48047	12.7885	9.19568	Promoter (<=1kb)	10	50624943	50641451	16509	1	104355295	ENST00000443374.7	0	SGMS1-AS1	SGMS1 antisense RNA 1
chr10	56012818	56013119	302	*	SortSam_on_data_131__Alignment_sorted_in_coordinate_order_peak_612	5.74501	8.40987	4.99221	Distal Intergenic	10	56357816	56359731	1916	2	11130	ENST00000460654.5	346612	ZWINT	ZW10 interacting kinetochore protein
chr10	58267765	58268210	446	*	SortSam_on_data_132__Alignment_sorted_in_coordinate_order_peak_1176	3.1588	7.68579	4.71877	Promoter (<=1kb)	10	58191517	58267894	76378	2	253430	ENST00000373935.4	0	IPMK	inositol polyphosphate multikinase
chr10	58334859	58335357	499	*	SortSam_on_data_132__Alignment_sorted_in_coordinate_order_peak_1177	3.58013	10.4459	7.24529	Promoter (<=1kb)	10	58334979	58370751	35773	1	7321	ENST00000615793.1	0	UBE2D1	ubiquitin conjugating enzyme E2 D1
chr10	58385087	58385393	307	*	SortSam_on_data_132__Alignment_sorted_in_coordinate_order_peak_1178,SortSam_on_data_131__Alignment_sorted_in_coordinate_order_peak_613	4.34427	11.1424	7.74825	Promoter (<=1kb)	10	58385345	58395184	9840	1	7019	ENST00000373899.3	0	TFAM	transcription factor A, mitochondrial
chr10	59362596	59362836	241	*	SortSam_on_data_132__Alignment_sorted_in_coordinate_order_peak_1179	5.02284	11.8568	8.55041	Promoter (<=1kb)	10	59301152	59362701	61550	2	220965	ENST00000470220.5	0	FAM13C	family with sequence similarity 13 member C
chr10	59605744	59606045	302	*	SortSam_on_data_132__Alignment_sorted_in_coordinate_order_peak_1180,SortSam_on_data_131__Alignment_sorted_in_coordinate_order_peak_614	7.7626	12.1736	8.65514	Intron (ENST00000450677.1/105378318, intron 3 of 3)	10	59594952	59650345	55394	1	105378319	ENST00000644636.1	10792	LOC105378319	uncharacterized LOC105378319
chr10	59906285	59906958	674	*	SortSam_on_data_132__Alignment_sorted_in_coordinate_order_peak_1181,SortSam_on_data_130__Alignment_sorted_in_coordinate_order_peak_619	4.10127	10.2278	6.85646	Promoter (<=1kb)	10	59788747	59906556	117810	2	8030	ENST00000263102.7	0	CCDC6	coiled-coil domain containing 6
chr10	60733077	60733658	582	*	SortSam_on_data_132__Alignment_sorted_in_coordinate_order_peak_1182,SortSam_on_data_131__Alignment_sorted_in_coordinate_order_peak_615	4.03687	8.84577	5.61921	Promoter (<=1kb)	10	60028401	60733490	705090	2	288	ENST00000373827.6	0	ANK3	ankyrin 3
chr10	60778509	60779076	568	*	SortSam_on_data_132__Alignment_sorted_in_coordinate_order_peak_1183	4.17911	11.5768	8.29014	Promoter (<=1kb)	10	60778493	60794828	16336	1	983	ENST00000448257.6	16	CDK1	cyclin dependent kinase 1
chr10	60842964	60843259	296	*	SortSam_on_data_130__Alignment_sorted_in_coordinate_order_peak_620	4.82391	6.62565	3.42593	Distal Intergenic	10	60871174	60871667	494	2	9886	ENST00000496237.1	28408	RHOBTB1	Rho related BTB domain containing 1
chr10	61903111	61903536	426	*	SortSam_on_data_132__Alignment_sorted_in_coordinate_order_peak_1184	3.605	9.54921	6.42101	Promoter (1-2kb)	10	61901699	62096944	195246	1	84159	ENST00000681100.1	1412	ARID5B	AT-rich interaction domain 5B
chr10	62804543	62805279	737	*	SortSam_on_data_132__Alignment_sorted_in_coordinate_order_peak_1185,SortSam_on_data_131__Alignment_sorted_in_coordinate_order_peak_616	4.93711	13.4964	9.90057	Promoter (<=1kb)	10	62804720	62808479	3760	1	84890	ENST00000373783.3	0	ADO	2-aminoethanethiol dioxygenase
chr10	63133212	63133704	493	*	SortSam_on_data_132__Alignment_sorted_in_coordinate_order_peak_1186,SortSam_on_data_130__Alignment_sorted_in_coordinate_order_peak_621	4.72332	10.2184	6.91532	Promoter (<=1kb)	10	63133247	63155031	21785	1	29982	ENST00000435510.6	0	NRBF2	nuclear receptor binding factor 2
chr10	63465099	63465613	515	*	SortSam_on_data_132__Alignment_sorted_in_coordinate_order_peak_1187	4.55075	14.2597	10.7946	Promoter (<=1kb)	10	63465229	63466563	1335	1	84989	ENST00000609436.1	0	JMJD1C-AS1	JMJD1C antisense RNA 1
chr10	63521018	63521921	904	*	SortSam_on_data_132__Alignment_sorted_in_coordinate_order_peak_1188,SortSam_on_data_131__Alignment_sorted_in_coordinate_order_peak_617,SortSam_on_data_130__Alignment_sorted_in_coordinate_order_peak_622	5.6838	13.7369	10.0794	Promoter (<=1kb)	10	63521401	63625128	103728	1	221035	ENST00000373758.5	0	REEP3	receptor accessory protein 3
chr10	63630007	63630772	766	*	SortSam_on_data_132__Alignment_sorted_in_coordinate_order_peak_1189,SortSam_on_data_131__Alignment_sorted_in_coordinate_order_peak_618	4.33489	10.4981	7.11552	Promoter (<=1kb)	10	63630672	63655769	25098	1	101929846	ENST00000654322.1	0	LOC101929846	uncharacterized LOC101929846
chr10	64674405	64674712	308	*	SortSam_on_data_131__Alignment_sorted_in_coordinate_order_peak_619	4.10358	5.46128	2.41489	Intron (ENST00000654191.1/124902439, intron 4 of 5)	10	64691194	64692957	1764	1	124902439	ENST00000664760.1	-16482	LOC124902439	uncharacterized LOC124902439
chr10	67160441	67160696	256	*	SortSam_on_data_130__Alignment_sorted_in_coordinate_order_peak_623	5.6279	8.08564	4.71619	Intron (ENST00000683963.1/29119, intron 6 of 16)	10	66766155	67180443	414289	2	29119	ENST00000494580.1	19747	CTNNA3	catenin alpha 3
chr10	67884320	67885379	1060	*	SortSam_on_data_132__Alignment_sorted_in_coordinate_order_peak_1190,SortSam_on_data_131__Alignment_sorted_in_coordinate_order_peak_620,SortSam_on_data_130__Alignment_sorted_in_coordinate_order_peak_624	4.10098	10.3531	6.95731	Promoter (<=1kb)	10	67884656	67918390	33735	1	23411	ENST00000212015.11	0	SIRT1	sirtuin 1
chr10	68074639	68075477	839	*	SortSam_on_data_132__Alignment_sorted_in_coordinate_order_peak_1191	4.39325	12.2064	8.87581	Promoter (<=1kb)	10	67921905	68075283	153379	2	26091	ENST00000373700.9	0	HERC4	HECT and RLD domain containing E3 ubiquitin protein ligase 4
chr10	68231521	68231752	232	*	SortSam_on_data_131__Alignment_sorted_in_coordinate_order_peak_621	4.82181	9.39384	5.88998	Promoter (<=1kb)	10	68230595	68232113	1519	2	220202	ENST00000373673.5	361	ATOH7	atonal bHLH transcription factor 7
chr10	68406554	68406808	255	*	SortSam_on_data_132__Alignment_sorted_in_coordinate_order_peak_1192	4.45899	12.7095	9.34409	Promoter (<=1kb)	10	68341107	68406950	65844	2	55680	ENST00000466493.5	142	RUFY2	RUN and FYVE domain containing 2
chr10	68407080	68407410	331	*	SortSam_on_data_132__Alignment_sorted_in_coordinate_order_peak_1193	2.76427	6.73257	3.85729	Promoter (<=1kb)	10	68343408	68407277	63870	2	55680	ENST00000602465.6	0	RUFY2	RUN and FYVE domain containing 2
chr10	68527245	68527635	391	*	SortSam_on_data_132__Alignment_sorted_in_coordinate_order_peak_1194,SortSam_on_data_130__Alignment_sorted_in_coordinate_order_peak_625,SortSam_on_data_131__Alignment_sorted_in_coordinate_order_peak_622	5.9965	13.7658	10.1123	Promoter (<=1kb)	10	68477998	68527523	49526	2	8034	ENST00000609923.6	0	SLC25A16	solute carrier family 25 member 16
chr10	68721246	68721563	318	*	SortSam_on_data_130__Alignment_sorted_in_coordinate_order_peak_626,SortSam_on_data_132__Alignment_sorted_in_coordinate_order_peak_1195	5.79703	15.3301	11.6439	Promoter (<=1kb)	10	68721252	68736910	15659	1	55749	ENST00000494903.2	0	CCAR1	cell division cycle and apoptosis regulator 1
chr10	68827288	68827741	454	*	SortSam_on_data_132__Alignment_sorted_in_coordinate_order_peak_1196	4.64539	12.2734	8.93787	Promoter (<=1kb)	10	68827531	68893060	65530	1	219736	ENST00000298596.11	0	STOX1	storkhead box 1
chr10	68900743	68901065	323	*	SortSam_on_data_130__Alignment_sorted_in_coordinate_order_peak_627	5.23419	10.5409	6.95983	Promoter (<=1kb)	10	68901286	68913506	12221	1	79009	ENST00000483593.5	-221	DDX50	DExD-box helicase 50
chr10	68901383	68901720	338	*	SortSam_on_data_132__Alignment_sorted_in_coordinate_order_peak_1197	4.00715	10.5005	7.29503	Promoter (<=1kb)	10	68901317	68913230	11914	1	79009	ENST00000471475.1	66	DDX50	DExD-box helicase 50
chr10	68956294	68956634	341	*	SortSam_on_data_130__Alignment_sorted_in_coordinate_order_peak_628	4.412	7.67919	4.35523	Promoter (<=1kb)	10	68956399	68983683	27285	1	9188	ENST00000690650.1	0	DDX21	DExD-box helicase 21
chr10	68988941	68989185	245	*	SortSam_on_data_131__Alignment_sorted_in_coordinate_order_peak_623	5.04085	9.8188	6.27943	Promoter (<=1kb)	10	68988803	69043544	54742	1	26128	ENST00000635971.2	138	KIFBP	kinesin family binding protein
chr10	69124037	69124410	374	*	SortSam_on_data_130__Alignment_sorted_in_coordinate_order_peak_629,SortSam_on_data_132__Alignment_sorted_in_coordinate_order_peak_1198,SortSam_on_data_131__Alignment_sorted_in_coordinate_order_peak_624	3.74872	6.89032	3.77696	Promoter (<=1kb)	10	69124152	69172856	48705	1	9559	ENST00000395098.5	0	VPS26A	VPS26 retromer complex component A
chr10	69180156	69180457	302	*	SortSam_on_data_132__Alignment_sorted_in_coordinate_order_peak_1199	4.42118	11.3572	8.08544	Promoter (<=1kb)	10	69180234	69209093	28860	1	6832	ENST00000359655.9	0	SUPV3L1	Suv3 like RNA helicase
chr10	69408627	69409278	652	*	SortSam_on_data_132__Alignment_sorted_in_coordinate_order_peak_1200,SortSam_on_data_130__Alignment_sorted_in_coordinate_order_peak_630,SortSam_on_data_131__Alignment_sorted_in_coordinate_order_peak_625	7.70021	18.2579	14.4624	Promoter (<=1kb)	10	69403903	69409282	5380	2	6865	ENST00000373307.5	4	TACR2	tachykinin receptor 2
chr10	69451481	69452026	546	*	SortSam_on_data_132__Alignment_sorted_in_coordinate_order_peak_1201	3.26423	8.66575	5.61115	Promoter (<=1kb)	10	69451477	69484092	32616	1	23555	ENST00000478112.1	4	TSPAN15	tetraspanin 15
chr10	69630265	69630542	278	*	SortSam_on_data_132__Alignment_sorted_in_coordinate_order_peak_1202	3.53196	9.31815	6.20864	Promoter (<=1kb)	10	69630544	69632877	2334	1	219738	ENST00000421716.1	-2	FAM241B	family with sequence similarity 241 member B
chr10	69992543	69992767	225	*	SortSam_on_data_131__Alignment_sorted_in_coordinate_order_peak_626	6.82505	13.9017	10.1191	Distal Intergenic	10	69994626	70007836	13211	2	102723350	ENST00000427247.1	15069	LINC02636	long intergenic non-protein coding RNA 2636
chr10	69993154	69993705	552	*	SortSam_on_data_131__Alignment_sorted_in_coordinate_order_peak_627,SortSam_on_data_132__Alignment_sorted_in_coordinate_order_peak_1203	3.3833	7.95686	4.78156	Distal Intergenic	10	69994626	70007836	13211	2	102723350	ENST00000427247.1	14131	LINC02636	long intergenic non-protein coding RNA 2636
chr10	70145529	70146673	1145	*	SortSam_on_data_132__Alignment_sorted_in_coordinate_order_peak_1204,SortSam_on_data_130__Alignment_sorted_in_coordinate_order_peak_631	4.05863	11.6858	8.28682	Promoter (<=1kb)	10	70137981	70146656	8676	2	219743	ENST00000335494.5	0	TYSND1	trypsin like peroxisomal matrix peptidase 1
chr10	70170267	70170741	475	*	SortSam_on_data_132__Alignment_sorted_in_coordinate_order_peak_1205	4.59091	11.4841	8.2034	Promoter (<=1kb)	10	70147289	70170514	23226	2	56681	ENST00000373241.9	0	SAR1A	secretion associated Ras related GTPase 1A
chr10	70233042	70233577	536	*	SortSam_on_data_132__Alignment_sorted_in_coordinate_order_peak_1206	5.15062	17.9214	14.2688	Promoter (<=1kb)	10	70202835	70233429	30595	2	5464	ENST00000373232.8	0	PPA1	inorganic pyrophosphatase 1
chr10	70382071	70382822	752	*	SortSam_on_data_132__Alignment_sorted_in_coordinate_order_peak_1207	4.73988	12.5241	9.17205	Promoter (<=1kb)	10	70298970	70382650	83681	2	55222	ENST00000395010.5	0	LRRC20	leucine rich repeat containing 20
chr10	70404051	70404376	326	*	SortSam_on_data_132__Alignment_sorted_in_coordinate_order_peak_1208	3.48483	8.93235	5.85407	Promoter (<=1kb)	10	70404145	70428618	24474	1	1979	ENST00000373218.5	0	EIF4EBP2	eukaryotic translation initiation factor 4E binding protein 2
chr10	70815806	70816577	772	*	SortSam_on_data_130__Alignment_sorted_in_coordinate_order_peak_632,SortSam_on_data_132__Alignment_sorted_in_coordinate_order_peak_1209,SortSam_on_data_131__Alignment_sorted_in_coordinate_order_peak_628	4.36092	10.1676	6.75252	Promoter (<=1kb)	10	70815905	70877796	61892	1	8879	ENST00000697924.1	0	SGPL1	sphingosine-1-phosphate lyase 1
chr10	70887906	70888632	727	*	SortSam_on_data_132__Alignment_sorted_in_coordinate_order_peak_1210,SortSam_on_data_131__Alignment_sorted_in_coordinate_order_peak_629	4.32615	9.50333	6.20278	Promoter (<=1kb)	10	70883510	70888565	5056	2	5092	ENST00000299299.4	0	PCBD1	pterin-4 alpha-carbinolamine dehydratase 1
chr10	71212355	71212867	513	*	SortSam_on_data_131__Alignment_sorted_in_coordinate_order_peak_630,SortSam_on_data_132__Alignment_sorted_in_coordinate_order_peak_1211	3.58274	7.6413	4.4925	Promoter (<=1kb)	10	71212570	71302864	90295	1	219699	ENST00000335350.10	0	UNC5B	unc-5 netrin receptor B
chr10	71319176	71319520	345	*	SortSam_on_data_132__Alignment_sorted_in_coordinate_order_peak_1212	3.81647	9.94131	6.78193	Promoter (<=1kb)	10	71319259	71363385	44127	1	55315	ENST00000373189.6	0	SLC29A3	solute carrier family 29 member 3
chr10	71377164	71377579	416	*	SortSam_on_data_132__Alignment_sorted_in_coordinate_order_peak_1213	6.60428	16.1054	12.5384	Intron (ENST00000644895.1/55315, intron 5 of 5)	10	71396920	71815947	419028	1	64072	ENST00000224721.12	-19341	CDH23	cadherin related 23
chr10	71850843	71851202	360	*	SortSam_on_data_132__Alignment_sorted_in_coordinate_order_peak_1214	3.38443	8.84391	5.77336	Promoter (<=1kb)	10	71816298	71851251	34954	2	5660	ENST00000394936.8	49	PSAP	prosaposin
chr10	72215910	72216174	265	*	SortSam_on_data_132__Alignment_sorted_in_coordinate_order_peak_1215	7.35812	13.5157	10.0975	Promoter (<=1kb)	10	72216000	72235858	19859	1	119504	ENST00000615507.4	0	ANAPC16	anaphase promoting complex subunit 16
chr10	72273369	72274525	1157	*	SortSam_on_data_132__Alignment_sorted_in_coordinate_order_peak_1216,SortSam_on_data_131__Alignment_sorted_in_coordinate_order_peak_631	4.51454	9.48508	6.16653	Promoter (<=1kb)	10	72272288	72273704	1417	2	110806271	ENST00000687260.2	0	DDIT4-AS1	DDIT4 antisense RNA 1
chr10	72274779	72275025	247	*	SortSam_on_data_130__Alignment_sorted_in_coordinate_order_peak_633	4.56622	10.1471	6.5942	Promoter (<=1kb)	10	72273924	72276036	2113	1	54541	ENST00000681898.1	855	DDIT4	DNA damage inducible transcript 4
chr10	72297796	72298056	261	*	SortSam_on_data_132__Alignment_sorted_in_coordinate_order_peak_1217	2.87908	6.23924	3.4129	Distal Intergenic	10	72273924	72276036	2113	1	54541	ENST00000681898.1	23872	DDIT4	DNA damage inducible transcript 4
chr10	72354575	72355054	480	*	SortSam_on_data_131__Alignment_sorted_in_coordinate_order_peak_632,SortSam_on_data_132__Alignment_sorted_in_coordinate_order_peak_1218,SortSam_on_data_130__Alignment_sorted_in_coordinate_order_peak_634	6.23957	13.9687	10.3903	Promoter (<=1kb)	10	72332863	72354919	22057	2	54788	ENST00000444643.8	0	DNAJB12	DnaJ heat shock protein family (Hsp40) member B12
chr10	72456656	72456884	229	*	SortSam_on_data_131__Alignment_sorted_in_coordinate_order_peak_633	4.08328	5.40408	2.38301	Intron (ENST00000476605.7/10367, intron 5 of 9)	10	72477174	72508625	31452	2	10367	ENST00000604529.1	51741	MICU1	mitochondrial calcium uptake 1
chr10	72692105	72692505	401	*	SortSam_on_data_131__Alignment_sorted_in_coordinate_order_peak_634,SortSam_on_data_132__Alignment_sorted_in_coordinate_order_peak_1219,SortSam_on_data_130__Alignment_sorted_in_coordinate_order_peak_635	5.73399	12.5955	8.99921	Promoter (<=1kb)	10	72692143	72834420	142278	1	90550	ENST00000603649.5	0	MCU	mitochondrial calcium uniporter
chr10	73096602	73097049	448	*	SortSam_on_data_130__Alignment_sorted_in_coordinate_order_peak_636	4.08655	7.62281	4.30629	Promoter (<=1kb)	10	73007217	73096850	89634	2	5033	ENST00000307116.6	0	P4HA1	prolyl 4-hydroxylase subunit alpha 1
chr10	73168160	73168498	339	*	SortSam_on_data_131__Alignment_sorted_in_coordinate_order_peak_635	3.66544	6.0134	2.88659	Promoter (<=1kb)	10	73168119	73244504	76386	1	317662	ENST00000242505.11	41	FAM149B1	family with sequence similarity 149 member B1
chr10	73246895	73247273	379	*	SortSam_on_data_131__Alignment_sorted_in_coordinate_order_peak_636,SortSam_on_data_130__Alignment_sorted_in_coordinate_order_peak_637,SortSam_on_data_132__Alignment_sorted_in_coordinate_order_peak_1220	4.15468	9.67891	6.29015	Promoter (<=1kb)	10	73241954	73247255	5302	2	23234	ENST00000372950.6	0	DNAJC9	DnaJ heat shock protein family (Hsp40) member C9
chr10	73252284	73252614	331	*	SortSam_on_data_132__Alignment_sorted_in_coordinate_order_peak_1221	7.01705	23.0149	19.1938	Promoter (<=1kb)	10	73250741	73252404	1664	2	51021	ENST00000471251.5	0	MRPS16	mitochondrial ribosomal protein S16
chr10	73358492	73358710	219	*	SortSam_on_data_131__Alignment_sorted_in_coordinate_order_peak_637	5.17049	8.37631	4.96778	Promoter (<=1kb)	10	73320319	73358745	38427	2	118491	ENST00000691223.1	35	CFAP70	cilia and flagella associated protein 70
chr10	73413662	73414187	526	*	SortSam_on_data_132__Alignment_sorted_in_coordinate_order_peak_1222	4.42189	13.2214	9.8229	Promoter (<=1kb)	10	73375101	73414058	38958	2	310	ENST00000372921.10	0	ANXA7	annexin A7
chr10	73495335	73496062	728	*	SortSam_on_data_132__Alignment_sorted_in_coordinate_order_peak_1223,SortSam_on_data_130__Alignment_sorted_in_coordinate_order_peak_638,SortSam_on_data_131__Alignment_sorted_in_coordinate_order_peak_638	8.1905	23.6074	19.7753	Promoter (<=1kb)	10	73495525	73505691	10167	1	101929145	ENST00000422977.2	0	PPP3CB-AS1	PPP3CB antisense RNA 1 (head to head)
chr10	73772204	73773119	916	*	SortSam_on_data_132__Alignment_sorted_in_coordinate_order_peak_1224,SortSam_on_data_131__Alignment_sorted_in_coordinate_order_peak_639,SortSam_on_data_130__Alignment_sorted_in_coordinate_order_peak_639	4.40639	10.9823	7.59626	Promoter (<=1kb)	10	73772276	73776219	3944	1	170384	ENST00000372841.8	0	FUT11	fucosyltransferase 11
chr10	73785372	73785623	252	*	SortSam_on_data_132__Alignment_sorted_in_coordinate_order_peak_1225	4.53294	15.8001	12.2477	Promoter (<=1kb)	10	73785606	73801793	16188	1	23053	ENST00000604729.6	0	ZSWIM8	zinc finger SWIM-type containing 8
chr10	73811420	73812099	680	*	SortSam_on_data_131__Alignment_sorted_in_coordinate_order_peak_640,SortSam_on_data_132__Alignment_sorted_in_coordinate_order_peak_1226,SortSam_on_data_130__Alignment_sorted_in_coordinate_order_peak_640	4.48921	10.5539	7.1444	Promoter (<=1kb)	10	73796514	73811651	15138	2	127814294	ENST00000603027.5	0	NDST2-ZSWIM8-AS1	NDST2-ZSWIM8-AS1 readthrough
chr10	73819608	73819912	305	*	SortSam_on_data_132__Alignment_sorted_in_coordinate_order_peak_1227	7.01553	12.124	8.79828	Promoter (1-2kb)	10	73815867	73817782	1916	2	818	ENST00000477205.2	-1826	CAMK2G	calcium/calmodulin dependent protein kinase II gamma
chr10	73997716	73998347	632	*	SortSam_on_data_131__Alignment_sorted_in_coordinate_order_peak_641,SortSam_on_data_132__Alignment_sorted_in_coordinate_order_peak_1228	5.65118	13.1096	9.5358	Promoter (<=1kb)	10	73998114	74118048	119935	1	7414	ENST00000624354.3	0	VCL	vinculin
chr10	74176530	74177234	705	*	SortSam_on_data_131__Alignment_sorted_in_coordinate_order_peak_642,SortSam_on_data_132__Alignment_sorted_in_coordinate_order_peak_1229	8.36757	18.4268	14.6374	Promoter (<=1kb)	10	74176551	74709963	533413	1	132	ENST00000673310.1	0	ADK	adenosine kinase
chr10	74300312	74300597	286	*	SortSam_on_data_131__Alignment_sorted_in_coordinate_order_peak_643	4.69881	6.30603	3.14048	Intron (ENST00000672429.1/132, intron 3 of 9)	10	74314733	74708549	393817	1	132	ENST00000672604.1	-14136	ADK	adenosine kinase
chr10	74601812	74602125	314	*	SortSam_on_data_131__Alignment_sorted_in_coordinate_order_peak_644	4.92429	6.90239	3.6501	Intron (ENST00000672429.1/132, intron 8 of 9)	10	74527766	74530553	2788	2	102723439	ENST00000609392.1	-71259	LOC102723439	uncharacterized LOC102723439
chr10	74826634	74826941	308	*	SortSam_on_data_132__Alignment_sorted_in_coordinate_order_peak_1230,SortSam_on_data_130__Alignment_sorted_in_coordinate_order_peak_641,SortSam_on_data_131__Alignment_sorted_in_coordinate_order_peak_645	6.29077	15.5919	11.8811	Promoter (<=1kb)	10	74826635	75021967	195333	1	23522	ENST00000650380.1	0	KAT6B	lysine acetyltransferase 6B
chr10	75111392	75111865	474	*	SortSam_on_data_132__Alignment_sorted_in_coordinate_order_peak_1231	3.72643	9.92798	6.76965	Promoter (<=1kb)	10	75111511	75182123	70613	1	142891	ENST00000671730.1	0	SAMD8	sterile alpha motif domain containing 8
chr10	75210464	75211033	570	*	SortSam_on_data_130__Alignment_sorted_in_coordinate_order_peak_642,SortSam_on_data_131__Alignment_sorted_in_coordinate_order_peak_646,SortSam_on_data_132__Alignment_sorted_in_coordinate_order_peak_1232	3.26674	6.89095	3.76862	Promoter (<=1kb)	10	75210645	75220970	10326	1	7417	ENST00000344036.8	0	VDAC2	voltage dependent anion channel 2
[truncated: 11,490 more rows]
