# Supplementary material for: Snail1 Induced Suppression of Proliferation via EGR1, FOXO1, and CEPBγ Creates a Vulnerability for Targeting Apoptotic and Cellular Senescence Pathways
Source: Cancers (Basel). 2026 Feb 4;18(3):510. doi: 10.3390/cancers18030510 (PMC12896619; doi:10.3390/cancers18030510)
Supplement: Supplementary file 1 [file cancers-18-00510-s001.zip › Table S6 ChIP-Seq annotated_peaks_DU145.csv]

seqnames	start	end	width	strand	V4	annotation	geneChr	geneStart	geneEnd	geneLength	geneStrand	geneId	transcriptId	distanceToTSS	geneSymbol	geneName
chr1	875886	876398	513	*	SortSam_on_data_179__Alignment_sorted_in_coordinate_order_peak_21	Promoter (<=1kb)	1	868403	876802	8400	2	284593	ENST00000427857.1	404	FAM41C	family with sequence similarity 41 member C
chr1	909001	909744	744	*	SortSam_on_data_180__Alignment_sorted_in_coordinate_order_peak_20,SortSam_on_data_179__Alignment_sorted_in_coordinate_order_peak_22	Promoter (1-2kb)	1	911435	914948	3514	1	284600	ENST00000715286.1	-1691	LOC284600	uncharacterized LOC284600
chr1	976709	977422	714	*	SortSam_on_data_180__Alignment_sorted_in_coordinate_order_peak_21,SortSam_on_data_179__Alignment_sorted_in_coordinate_order_peak_23	Promoter (<=1kb)	1	975205	976641	1437	2	84808	ENST00000479361.1	-68	PERM1	PPARGC1 and ESRR induced regulator, muscle 1
chr1	996298	996932	635	*	SortSam_on_data_180__Alignment_sorted_in_coordinate_order_peak_22	Exon (ENST00000606034.1/ENST00000606034.1, exon 1 of 1)	1	998970	999981	1012	2	57801	ENST00000484667.2	3049	HES4	hes family bHLH transcription factor 4
chr1	999789	1000069	281	*	SortSam_on_data_180__Alignment_sorted_in_coordinate_order_peak_23	Promoter (<=1kb)	1	998970	999981	1012	2	57801	ENST00000484667.2	0	HES4	hes family bHLH transcription factor 4
chr1	1028407	1029194	788	*	SortSam_on_data_180__Alignment_sorted_in_coordinate_order_peak_24,SortSam_on_data_179__Alignment_sorted_in_coordinate_order_peak_24	Intron (ENST00000379370.7/375790, intron 2 of 35)	1	1034106	1056116	22011	1	375790	ENST00000651234.1	-4912	AGRN	agrin
chr1	1178758	1179091	334	*	SortSam_on_data_180__Alignment_sorted_in_coordinate_order_peak_25	Promoter (<=1kb)	1	1173056	1179555	6500	2	100506376	ENST00000379317.1	464	NA	NA
chr1	1185134	1185450	317	*	SortSam_on_data_180__Alignment_sorted_in_coordinate_order_peak_26	Promoter (<=1kb)	1	1185036	1197475	12440	1	254173	ENST00000486379.1	98	TTLL10	tubulin tyrosine ligase like 10
chr1	1201717	1202617	901	*	SortSam_on_data_180__Alignment_sorted_in_coordinate_order_peak_27,SortSam_on_data_179__Alignment_sorted_in_coordinate_order_peak_25	Distal Intergenic	1	1203844	1205680	1837	2	8784	ENST00000486728.5	3063	TNFRSF18	TNF receptor superfamily member 18
chr1	1202978	1203255	278	*	SortSam_on_data_180__Alignment_sorted_in_coordinate_order_peak_28	Promoter (2-3kb)	1	1203844	1205680	1837	2	8784	ENST00000486728.5	2425	TNFRSF18	TNF receptor superfamily member 18
chr1	1231592	1231939	348	*	SortSam_on_data_180__Alignment_sorted_in_coordinate_order_peak_29	Promoter (<=1kb)	1	1227272	1231968	4697	2	51150	ENST00000459994.2	29	NA	NA
chr1	1237441	1237809	369	*	SortSam_on_data_180__Alignment_sorted_in_coordinate_order_peak_30	Distal Intergenic	1	1232237	1235041	2805	1	126792	ENST00000379198.5	5204	B3GALT6	beta-1,3-galactosyltransferase 6
chr1	1246536	1246915	380	*	SortSam_on_data_180__Alignment_sorted_in_coordinate_order_peak_31	Promoter (<=1kb)	1	1242453	1246722	4270	2	388581	ENST00000330388.2	0	C1QTNF12	C1q and TNF related 12
chr1	1248745	1249672	928	*	SortSam_on_data_180__Alignment_sorted_in_coordinate_order_peak_32,SortSam_on_data_179__Alignment_sorted_in_coordinate_order_peak_26	Promoter (2-3kb)	1	1242453	1246722	4270	2	388581	ENST00000330388.2	-2023	C1QTNF12	C1q and TNF related 12
chr1	1288302	1288772	471	*	SortSam_on_data_180__Alignment_sorted_in_coordinate_order_peak_33,SortSam_on_data_179__Alignment_sorted_in_coordinate_order_peak_27	Promoter (1-2kb)	1	1287109	1290943	3835	1	6339	ENST00000379099.3	1193	SCNN1D	sodium channel epithelial 1 subunit delta
chr1	1289184	1290199	1016	*	SortSam_on_data_179__Alignment_sorted_in_coordinate_order_peak_28,SortSam_on_data_180__Alignment_sorted_in_coordinate_order_peak_34	Promoter (2-3kb)	1	1287109	1290943	3835	1	6339	ENST00000379099.3	2075	SCNN1D	sodium channel epithelial 1 subunit delta
chr1	1297163	1297639	477	*	SortSam_on_data_180__Alignment_sorted_in_coordinate_order_peak_35,SortSam_on_data_179__Alignment_sorted_in_coordinate_order_peak_29	Promoter (<=1kb)	1	1297837	1298241	405	2	116983	ENST00000493992.1	602	ACAP3	ArfGAP with coiled-coil, ankyrin repeat and PH domains 3
chr1	1324924	1325267	344	*	SortSam_on_data_179__Alignment_sorted_in_coordinate_order_peak_30,SortSam_on_data_180__Alignment_sorted_in_coordinate_order_peak_36	Promoter (<=1kb)	1	1325241	1327471	2231	1	80772	ENST00000488011.1	0	CPTP	ceramide-1-phosphate transfer protein
chr1	1332082	1332598	517	*	SortSam_on_data_180__Alignment_sorted_in_coordinate_order_peak_37	Promoter (<=1kb)	1	1331280	1335314	4035	1	83756	ENST00000339381.6	802	NA	NA
chr1	1351175	1351506	332	*	SortSam_on_data_180__Alignment_sorted_in_coordinate_order_peak_38	Promoter (1-2kb)	1	1335278	1349418	14141	2	1855	ENST00000378888.10	-1757	DVL1	dishevelled segment polarity protein 1
chr1	1451867	1452188	322	*	SortSam_on_data_180__Alignment_sorted_in_coordinate_order_peak_39	Promoter (1-2kb)	1	1449914	1455902	5989	1	219293	ENST00000475091.2	1953	NA	NA
chr1	1459749	1460066	318	*	SortSam_on_data_180__Alignment_sorted_in_coordinate_order_peak_40	Promoter (2-3kb)	1	1462483	1468663	6181	1	219293	ENST00000484537.2	-2417	NA	NA
chr1	1605577	1606268	692	*	SortSam_on_data_180__Alignment_sorted_in_coordinate_order_peak_41,SortSam_on_data_179__Alignment_sorted_in_coordinate_order_peak_31	Distal Intergenic	1	1600314	1602703	2390	1	105378586	ENST00000658591.1	5263	LOC105378586	uncharacterized LOC105378586
chr1	1632807	1633525	719	*	SortSam_on_data_179__Alignment_sorted_in_coordinate_order_peak_32	Promoter (<=1kb)	1	1633203	1634568	1366	1	8510	ENST00000435358.5	0	NA	NA
chr1	1635783	1636064	282	*	SortSam_on_data_180__Alignment_sorted_in_coordinate_order_peak_42	Promoter (1-2kb)	1	1634240	1635263	1024	1	8510	ENST00000490017.1	1543	NA	NA
chr1	1697718	1698542	825	*	SortSam_on_data_180__Alignment_sorted_in_coordinate_order_peak_43,SortSam_on_data_179__Alignment_sorted_in_coordinate_order_peak_33	Promoter (1-2kb)	1	1699942	1701782	1841	1	8511	ENST00000234610.5	-1400	NA	NA
chr1	1698948	1699348	401	*	SortSam_on_data_180__Alignment_sorted_in_coordinate_order_peak_44,SortSam_on_data_179__Alignment_sorted_in_coordinate_order_peak_34	Promoter (<=1kb)	1	1699942	1701782	1841	1	8511	ENST00000234610.5	-594	NA	NA
chr1	1699698	1701793	2096	*	SortSam_on_data_180__Alignment_sorted_in_coordinate_order_peak_45,SortSam_on_data_179__Alignment_sorted_in_coordinate_order_peak_35	Promoter (<=1kb)	1	1699942	1701782	1841	1	8511	ENST00000234610.5	0	NA	NA
chr1	1702934	1703249	316	*	SortSam_on_data_180__Alignment_sorted_in_coordinate_order_peak_46	Promoter (<=1kb)	1	1703088	1704116	1029	2	728642	ENST00000478901.1	867	CDK11A	cyclin dependent kinase 11A
chr1	1705306	1705869	564	*	SortSam_on_data_180__Alignment_sorted_in_coordinate_order_peak_47,SortSam_on_data_179__Alignment_sorted_in_coordinate_order_peak_36	Promoter (<=1kb)	1	1704243	1705024	782	2	728642	ENST00000489300.1	-282	CDK11A	cyclin dependent kinase 11A
chr1	1745570	1746849	1280	*	SortSam_on_data_180__Alignment_sorted_in_coordinate_order_peak_48,SortSam_on_data_179__Alignment_sorted_in_coordinate_order_peak_37	Promoter (<=1kb)	1	1724838	1745919	21082	2	9906	ENST00000647043.1	0	SLC35E2A	solute carrier family 35 member E2A (pseudogene)
chr1	1778759	1779081	323	*	SortSam_on_data_180__Alignment_sorted_in_coordinate_order_peak_49	Promoter (<=1kb)	1	1751232	1778790	27559	2	65220	ENST00000341991.7	0	NADK	NAD kinase
chr1	1968885	1969232	348	*	SortSam_on_data_179__Alignment_sorted_in_coordinate_order_peak_38	Intron (ENST00000493964.5/85452, intron 10 of 37)	1	1955711	1960108	4398	2	85452	ENST00000461752.3	-8777	NA	NA
chr1	2028052	2028410	359	*	SortSam_on_data_180__Alignment_sorted_in_coordinate_order_peak_50	Promoter (<=1kb)	1	2027629	2030008	2380	1	2563	ENST00000638804.1	423	NA	NA
chr1	2280646	2281251	606	*	SortSam_on_data_180__Alignment_sorted_in_coordinate_order_peak_51,SortSam_on_data_179__Alignment_sorted_in_coordinate_order_peak_39	Intron (ENST00000704337.1/6497, intron 1 of 3)	1	2303646	2304368	723	1	6497	ENST00000507179.1	-22395	SKI	SKI proto-oncogene
chr1	2384947	2385312	366	*	SortSam_on_data_180__Alignment_sorted_in_coordinate_order_peak_52	Promoter (<=1kb)	1	2371676	2385121	13446	2	79906	ENST00000419785.1	0	NA	NA
chr1	2440392	2440675	284	*	SortSam_on_data_180__Alignment_sorted_in_coordinate_order_peak_53	Intron (ENST00000609981.5/9651, intron 2 of 3)	1	2425980	2479804	53825	1	9651	ENST00000609981.5	14412	PLCH2	phospholipase C eta 2
chr1	2451611	2452221	611	*	SortSam_on_data_179__Alignment_sorted_in_coordinate_order_peak_40	Intron (ENST00000609981.5/9651, intron 2 of 3)	1	2467459	2505526	38068	1	9651	ENST00000449969.5	-15238	PLCH2	phospholipase C eta 2
chr1	2456249	2456617	369	*	SortSam_on_data_180__Alignment_sorted_in_coordinate_order_peak_54	Intron (ENST00000609981.5/9651, intron 2 of 3)	1	2467459	2505526	38068	1	9651	ENST00000449969.5	-10842	PLCH2	phospholipase C eta 2
chr1	2457910	2458667	758	*	SortSam_on_data_180__Alignment_sorted_in_coordinate_order_peak_55	Intron (ENST00000609981.5/9651, intron 2 of 3)	1	2467459	2505526	38068	1	9651	ENST00000449969.5	-8792	PLCH2	phospholipase C eta 2
chr1	2467235	2467685	451	*	SortSam_on_data_180__Alignment_sorted_in_coordinate_order_peak_56	Promoter (<=1kb)	1	2467459	2505526	38068	1	9651	ENST00000449969.5	0	PLCH2	phospholipase C eta 2
chr1	2470284	2470968	685	*	SortSam_on_data_179__Alignment_sorted_in_coordinate_order_peak_41,SortSam_on_data_180__Alignment_sorted_in_coordinate_order_peak_57	Promoter (2-3kb)	1	2467459	2505526	38068	1	9651	ENST00000449969.5	2825	PLCH2	phospholipase C eta 2
chr1	2471746	2472567	822	*	SortSam_on_data_179__Alignment_sorted_in_coordinate_order_peak_42,SortSam_on_data_180__Alignment_sorted_in_coordinate_order_peak_58	Intron (ENST00000609981.5/9651, intron 2 of 3)	1	2476289	2505532	29244	1	9651	ENST00000378486.8	-3722	PLCH2	phospholipase C eta 2
chr1	2483743	2484046	304	*	SortSam_on_data_180__Alignment_sorted_in_coordinate_order_peak_59	Intron (ENST00000449969.5/9651, intron 4 of 21)	1	2479888	2505276	25389	1	9651	ENST00000278878.6	3855	PLCH2	phospholipase C eta 2
chr1	2490863	2491436	574	*	SortSam_on_data_180__Alignment_sorted_in_coordinate_order_peak_60	Exon (ENST00000449969.5/9651, exon 11 of 22)	1	2497782	2505528	7747	1	9651	ENST00000473964.5	-6346	PLCH2	phospholipase C eta 2
chr1	2503648	2504605	958	*	SortSam_on_data_180__Alignment_sorted_in_coordinate_order_peak_61	3' UTR	1	2498647	2505528	6882	1	9651	ENST00000462379.1	5001	PLCH2	phospholipase C eta 2
chr1	2505046	2505385	340	*	SortSam_on_data_180__Alignment_sorted_in_coordinate_order_peak_62	3' UTR	1	2498647	2505528	6882	1	9651	ENST00000462379.1	6399	PLCH2	phospholipase C eta 2
chr1	2506067	2507077	1011	*	SortSam_on_data_180__Alignment_sorted_in_coordinate_order_peak_63	Distal Intergenic	1	2510293	2513013	2721	2	55229	ENST00000471361.1	5936	PANK4	pantothenate kinase 4 (inactive)
chr1	2507959	2508503	545	*	SortSam_on_data_180__Alignment_sorted_in_coordinate_order_peak_64	Distal Intergenic	1	2510293	2513013	2721	2	55229	ENST00000471361.1	4510	PANK4	pantothenate kinase 4 (inactive)
chr1	2510184	2510544	361	*	SortSam_on_data_180__Alignment_sorted_in_coordinate_order_peak_65	Promoter (2-3kb)	1	2510293	2513013	2721	2	55229	ENST00000471361.1	2469	PANK4	pantothenate kinase 4 (inactive)
chr1	2510910	2511334	425	*	SortSam_on_data_180__Alignment_sorted_in_coordinate_order_peak_66	Promoter (1-2kb)	1	2510293	2513013	2721	2	55229	ENST00000471361.1	1679	PANK4	pantothenate kinase 4 (inactive)
chr1	2512670	2512957	288	*	SortSam_on_data_180__Alignment_sorted_in_coordinate_order_peak_67	Promoter (<=1kb)	1	2510293	2513013	2721	2	55229	ENST00000471361.1	56	PANK4	pantothenate kinase 4 (inactive)
chr1	2526350	2526909	560	*	SortSam_on_data_180__Alignment_sorted_in_coordinate_order_peak_68	Promoter (<=1kb)	1	2508537	2526596	18060	2	55229	ENST00000378466.9	0	PANK4	pantothenate kinase 4 (inactive)
chr1	2546438	2547604	1167	*	SortSam_on_data_180__Alignment_sorted_in_coordinate_order_peak_69	Exon (ENST00000644246.1/ENST00000644246.1, exon 2 of 2)	1	2550074	2551598	1525	2	115110	ENST00000448624.2	3994	TNFRSF14-AS1	TNFRSF14 antisense RNA 1
chr1	2553445	2553730	286	*	SortSam_on_data_180__Alignment_sorted_in_coordinate_order_peak_70	Promoter (<=1kb)	1	2550283	2554150	3868	2	115110	ENST00000432521.2	420	TNFRSF14-AS1	TNFRSF14 antisense RNA 1
chr1	2567556	2568064	509	*	SortSam_on_data_180__Alignment_sorted_in_coordinate_order_peak_71	Promoter (1-2kb)	1	2566410	2569888	3479	1	100996583	ENST00000456687.3	1146	NA	NA
chr1	2586867	2587182	316	*	SortSam_on_data_180__Alignment_sorted_in_coordinate_order_peak_72	Promoter (<=1kb)	1	2586877	2588992	2116	1	127281	ENST00000498083.2	0	PRXL2B	peroxiredoxin like 2B
chr1	2596249	2596877	629	*	SortSam_on_data_180__Alignment_sorted_in_coordinate_order_peak_73	Promoter (2-3kb)	1	2592655	2594073	1419	2	79258	ENST00000469962.1	-2176	MMEL1	membrane metalloendopeptidase like 1
chr1	2605683	2606137	455	*	SortSam_on_data_180__Alignment_sorted_in_coordinate_order_peak_74	Intron (ENST00000378412.8/79258, intron 8 of 23)	1	2606281	2611401	5121	2	79258	ENST00000509374.1	5264	MMEL1	membrane metalloendopeptidase like 1
chr1	2607158	2607479	322	*	SortSam_on_data_180__Alignment_sorted_in_coordinate_order_peak_75	Intron (ENST00000378412.8/79258, intron 6 of 23)	1	2606281	2611401	5121	2	79258	ENST00000509374.1	3922	MMEL1	membrane metalloendopeptidase like 1
chr1	2653802	2654142	341	*	SortSam_on_data_180__Alignment_sorted_in_coordinate_order_peak_76	Intron (ENST00000401095.9/100287898, intron 6 of 8)	1	2590639	2633016	42378	2	79258	ENST00000378412.8	-20786	MMEL1	membrane metalloendopeptidase like 1
chr1	2655071	2655466	396	*	SortSam_on_data_180__Alignment_sorted_in_coordinate_order_peak_77,SortSam_on_data_179__Alignment_sorted_in_coordinate_order_peak_43	Intron (ENST00000401095.9/100287898, intron 6 of 8)	1	2590639	2633016	42378	2	79258	ENST00000378412.8	-22055	MMEL1	membrane metalloendopeptidase like 1
chr1	2686758	2687101	344	*	SortSam_on_data_180__Alignment_sorted_in_coordinate_order_peak_78	Intron (ENST00000401095.9/100287898, intron 6 of 8)	1	2590639	2633016	42378	2	79258	ENST00000378412.8	-53742	MMEL1	membrane metalloendopeptidase like 1
chr1	2688011	2688326	316	*	SortSam_on_data_180__Alignment_sorted_in_coordinate_order_peak_79	Intron (ENST00000401095.9/100287898, intron 6 of 8)	1	2590639	2633016	42378	2	79258	ENST00000378412.8	-54995	MMEL1	membrane metalloendopeptidase like 1
chr1	2694208	2695037	830	*	SortSam_on_data_180__Alignment_sorted_in_coordinate_order_peak_80,SortSam_on_data_179__Alignment_sorted_in_coordinate_order_peak_44	Intron (ENST00000401095.9/100287898, intron 6 of 8)	1	2590639	2633016	42378	2	79258	ENST00000378412.8	-61192	MMEL1	membrane metalloendopeptidase like 1
chr1	2698477	2698821	345	*	SortSam_on_data_180__Alignment_sorted_in_coordinate_order_peak_81	Intron (ENST00000401095.9/100287898, intron 6 of 8)	1	2590639	2633016	42378	2	79258	ENST00000378412.8	-65461	MMEL1	membrane metalloendopeptidase like 1
chr1	2751355	2751771	417	*	SortSam_on_data_180__Alignment_sorted_in_coordinate_order_peak_82	Intron (ENST00000401095.9/100287898, intron 6 of 8)	1	2768091	2784733	16643	1	105378598	ENST00000648684.1	-16320	LOC105378598	uncharacterized LOC105378598
chr1	2755181	2755799	619	*	SortSam_on_data_179__Alignment_sorted_in_coordinate_order_peak_45,SortSam_on_data_180__Alignment_sorted_in_coordinate_order_peak_83	Intron (ENST00000401095.9/100287898, intron 6 of 8)	1	2768091	2784733	16643	1	105378598	ENST00000648684.1	-12292	LOC105378598	uncharacterized LOC105378598
chr1	2757445	2757847	403	*	SortSam_on_data_180__Alignment_sorted_in_coordinate_order_peak_84	Intron (ENST00000401095.9/100287898, intron 6 of 8)	1	2768091	2784733	16643	1	105378598	ENST00000648684.1	-10244	LOC105378598	uncharacterized LOC105378598
chr1	2759467	2759925	459	*	SortSam_on_data_180__Alignment_sorted_in_coordinate_order_peak_85,SortSam_on_data_179__Alignment_sorted_in_coordinate_order_peak_46	Intron (ENST00000401095.9/100287898, intron 6 of 8)	1	2768091	2784733	16643	1	105378598	ENST00000648684.1	-8166	LOC105378598	uncharacterized LOC105378598
chr1	2765707	2765992	286	*	SortSam_on_data_180__Alignment_sorted_in_coordinate_order_peak_86,SortSam_on_data_179__Alignment_sorted_in_coordinate_order_peak_47	Promoter (2-3kb)	1	2768091	2784733	16643	1	105378598	ENST00000648684.1	-2099	LOC105378598	uncharacterized LOC105378598
chr1	2934207	2934527	321	*	SortSam_on_data_179__Alignment_sorted_in_coordinate_order_peak_48	Distal Intergenic	1	3021467	3022903	1437	1	140625	ENST00000378404.4	-86940	ACTRT2	actin related protein T2
chr1	3167679	3168083	405	*	SortSam_on_data_179__Alignment_sorted_in_coordinate_order_peak_49	Intron (ENST00000511072.5/63976, intron 1 of 15)	1	3127975	3128035	61	1	100422968	ENST00000635819.1	39704	MIR4251	microRNA 4251
chr1	3560769	3561183	415	*	SortSam_on_data_180__Alignment_sorted_in_coordinate_order_peak_87	Promoter (<=1kb)	1	3560695	3560790	96	2	693135	ENST00000385042.1	0	MIR551A	microRNA 551a
chr1	3583283	3583915	633	*	SortSam_on_data_179__Alignment_sorted_in_coordinate_order_peak_50,SortSam_on_data_180__Alignment_sorted_in_coordinate_order_peak_88	Intron (ENST00000356575.9/1953, intron 3 of 36)	1	3560695	3560790	96	2	693135	ENST00000385042.1	-22493	MIR551A	microRNA 551a
chr1	3587907	3588458	552	*	SortSam_on_data_180__Alignment_sorted_in_coordinate_order_peak_89,SortSam_on_data_179__Alignment_sorted_in_coordinate_order_peak_51	Intron (ENST00000356575.9/1953, intron 3 of 36)	1	3490562	3611277	120716	2	1953	ENST00000485002.6	22819	MEGF6	multiple EGF like domains 6
chr1	3599657	3600125	469	*	SortSam_on_data_180__Alignment_sorted_in_coordinate_order_peak_90	Intron (ENST00000356575.9/1953, intron 2 of 36)	1	3490562	3611277	120716	2	1953	ENST00000485002.6	11152	MEGF6	multiple EGF like domains 6
chr1	3640357	3640660	304	*	SortSam_on_data_180__Alignment_sorted_in_coordinate_order_peak_91	Promoter (<=1kb)	1	3631886	3639625	7740	2	49856	ENST00000471223.1	-732	WRAP73	WD repeat containing, antisense to TP73
chr1	3643484	3644516	1033	*	SortSam_on_data_180__Alignment_sorted_in_coordinate_order_peak_92,SortSam_on_data_179__Alignment_sorted_in_coordinate_order_peak_52	Intron (ENST00000378322.7/49856, intron 3 of 10)	1	3631886	3639625	7740	2	49856	ENST00000471223.1	-3859	WRAP73	WD repeat containing, antisense to TP73
chr1	3682188	3682553	366	*	SortSam_on_data_179__Alignment_sorted_in_coordinate_order_peak_53	5' UTR	1	3675318	3736201	60884	1	7161	ENST00000713572.1	6870	TP73	tumor protein p73
chr1	3694408	3694744	337	*	SortSam_on_data_179__Alignment_sorted_in_coordinate_order_peak_54	Intron (ENST00000378295.9/7161, intron 3 of 13)	1	3698046	3708534	10489	1	7161	ENST00000604194.1	-3302	TP73	tumor protein p73
chr1	3727160	3727674	515	*	SortSam_on_data_180__Alignment_sorted_in_coordinate_order_peak_93	Promoter (<=1kb)	1	3727478	3733367	5890	1	7161	ENST00000604566.1	0	TP73	tumor protein p73
chr1	3734339	3734912	574	*	SortSam_on_data_180__Alignment_sorted_in_coordinate_order_peak_94	3' UTR	1	3727478	3733367	5890	1	7161	ENST00000604566.1	6861	TP73	tumor protein p73
chr1	3763528	3763984	457	*	SortSam_on_data_180__Alignment_sorted_in_coordinate_order_peak_95	3' UTR	1	3772749	3775956	3208	1	388588	ENST00000642557.4	-8765	SMIM1	small integral membrane protein 1 (Vel blood group)
chr1	3891926	3892559	634	*	SortSam_on_data_179__Alignment_sorted_in_coordinate_order_peak_55,SortSam_on_data_180__Alignment_sorted_in_coordinate_order_peak_96	Exon (ENST00000474140.1/339448, exon 2 of 3)	1	3889153	3900221	11069	2	339448	ENST00000680169.1	7662	C1orf174	chromosome 1 open reading frame 174
chr1	3999609	3999947	339	*	SortSam_on_data_179__Alignment_sorted_in_coordinate_order_peak_56	Intron (ENST00000642026.2/105376673, intron 2 of 2)	1	3976140	3998855	22716	1	105376673	ENST00000641078.1	23469	LINC02780	long intergenic non-protein coding RNA 2780
chr1	6199245	6199549	305	*	SortSam_on_data_180__Alignment_sorted_in_coordinate_order_peak_97	Promoter (<=1kb)	1	6186723	6199553	12831	2	6146	ENST00000465387.5	4	NA	NA
chr1	6393159	6393986	828	*	SortSam_on_data_180__Alignment_sorted_in_coordinate_order_peak_98	Promoter (<=1kb)	1	6264269	6393361	129093	2	11332	ENST00000608083.5	0	ACOT7	acyl-CoA thioesterase 7
chr1	6440688	6441003	316	*	SortSam_on_data_180__Alignment_sorted_in_coordinate_order_peak_99	Promoter (<=1kb)	1	6440378	6445757	5380	1	83715	ENST00000418286.1	310	NA	NA
chr1	6454139	6454512	374	*	SortSam_on_data_180__Alignment_sorted_in_coordinate_order_peak_100	Promoter (2-3kb)	1	6451717	6460405	8689	1	83715	ENST00000477679.2	2422	NA	NA
chr1	6625333	6625776	444	*	SortSam_on_data_179__Alignment_sorted_in_coordinate_order_peak_57	Promoter (<=1kb)	1	6625230	6633051	7822	1	90326	ENST00000472925.1	103	THAP3	THAP domain containing 3
chr1	6634209	6634570	362	*	SortSam_on_data_180__Alignment_sorted_in_coordinate_order_peak_101	3' UTR	1	6634186	6639530	5345	2	55735	ENST00000689169.1	4960	DNAJC11	DnaJ heat shock protein family (Hsp40) member C11
chr1	6798444	6798848	405	*	SortSam_on_data_179__Alignment_sorted_in_coordinate_order_peak_58,SortSam_on_data_180__Alignment_sorted_in_coordinate_order_peak_102	Intron (ENST00000490738.5/23261, intron 1 of 2)	1	6785552	6887787	102236	1	23261	ENST00000461311.1	12892	NA	NA
chr1	7467598	7468027	430	*	SortSam_on_data_179__Alignment_sorted_in_coordinate_order_peak_59	3' UTR	1	7382487	7389754	7268	2	102725193	ENST00000618051.1	-77844	NA	NA
chr1	7783489	7783846	358	*	SortSam_on_data_180__Alignment_sorted_in_coordinate_order_peak_103,SortSam_on_data_179__Alignment_sorted_in_coordinate_order_peak_60	Promoter (<=1kb)	1	7784291	7845177	60887	1	8863	ENST00000377532.8	-445	PER3	period circadian regulator 3
chr1	7952188	7952530	343	*	SortSam_on_data_180__Alignment_sorted_in_coordinate_order_peak_104	Promoter (1-2kb)	1	7954291	7985052	30762	1	11315	ENST00000493373.5	-1761	PARK7	Parkinsonism associated deglycase
chr1	8878993	8879304	312	*	SortSam_on_data_180__Alignment_sorted_in_coordinate_order_peak_105	Promoter (<=1kb)	1	8863114	8879092	15979	2	2023	ENST00000645609.1	0	ENO1	enolase 1
chr1	9039276	9039709	434	*	SortSam_on_data_180__Alignment_sorted_in_coordinate_order_peak_106	Promoter (<=1kb)	1	9038431	9039895	1465	2	6518	ENST00000487492.1	186	NA	NA
chr1	9161995	9162282	288	*	SortSam_on_data_179__Alignment_sorted_in_coordinate_order_peak_61	Intron (ENST00000635687.1/106614088, intron 1 of 1)	1	9151668	9151777	110	2	407040	ENST00000385130.1	-10218	NA	NA
chr1	9234582	9235259	678	*	SortSam_on_data_180__Alignment_sorted_in_coordinate_order_peak_107	Promoter (<=1kb)	1	9234774	9271337	36564	1	9563	ENST00000377403.7	0	H6PD	hexose-6-phosphate dehydrogenase/glucose 1-dehydrogenase
chr1	9325037	9325329	293	*	SortSam_on_data_179__Alignment_sorted_in_coordinate_order_peak_62	Intron (ENST00000328089.11/80176, intron 1 of 2)	1	9351431	9367863	16433	1	80176	ENST00000357898.3	-26102	NA	NA
chr1	9997341	9997624	284	*	SortSam_on_data_180__Alignment_sorted_in_coordinate_order_peak_108	Promoter (<=1kb)	1	9997228	10016021	18794	1	116362	ENST00000294435.8	113	NA	NA
chr1	10028652	10029076	425	*	SortSam_on_data_179__Alignment_sorted_in_coordinate_order_peak_63	Distal Intergenic	1	10032832	10180367	147536	1	10277	ENST00000253251.12	-3756	UBE4B	ubiquitination factor E4B
chr1	10686791	10687082	292	*	SortSam_on_data_180__Alignment_sorted_in_coordinate_order_peak_109	Intron (ENST00000377022.8/54897, intron 4 of 20)	1	10660737	10693912	33176	2	54897	ENST00000478728.2	6830	CASZ1	castor zinc finger 1
chr1	10694436	10695735	1300	*	SortSam_on_data_180__Alignment_sorted_in_coordinate_order_peak_110,SortSam_on_data_179__Alignment_sorted_in_coordinate_order_peak_64	Promoter (<=1kb)	1	10652984	10694479	41496	2	54897	ENST00000496432.6	0	CASZ1	castor zinc finger 1
chr1	10697816	10698213	398	*	SortSam_on_data_180__Alignment_sorted_in_coordinate_order_peak_111,SortSam_on_data_179__Alignment_sorted_in_coordinate_order_peak_65	Intron (ENST00000377022.8/54897, intron 3 of 20)	1	10652984	10694479	41496	2	54897	ENST00000496432.6	-3337	CASZ1	castor zinc finger 1
chr1	10704819	10705107	289	*	SortSam_on_data_180__Alignment_sorted_in_coordinate_order_peak_112	Promoter (<=1kb)	1	10704196	10705575	1380	2	54897	ENST00000472814.1	468	CASZ1	castor zinc finger 1
chr1	10706661	10707113	453	*	SortSam_on_data_180__Alignment_sorted_in_coordinate_order_peak_113	Promoter (1-2kb)	1	10704196	10705575	1380	2	54897	ENST00000472814.1	-1086	CASZ1	castor zinc finger 1
chr1	10708795	10709315	521	*	SortSam_on_data_179__Alignment_sorted_in_coordinate_order_peak_66	Intron (ENST00000377022.8/54897, intron 2 of 20)	1	10704196	10705575	1380	2	54897	ENST00000472814.1	-3220	CASZ1	castor zinc finger 1
chr1	10709669	10710068	400	*	SortSam_on_data_180__Alignment_sorted_in_coordinate_order_peak_114,SortSam_on_data_179__Alignment_sorted_in_coordinate_order_peak_67	Intron (ENST00000377022.8/54897, intron 2 of 20)	1	10704196	10705575	1380	2	54897	ENST00000472814.1	-4094	CASZ1	castor zinc finger 1
chr1	10726427	10726714	288	*	SortSam_on_data_180__Alignment_sorted_in_coordinate_order_peak_115	Intron (ENST00000377022.8/54897, intron 2 of 20)	1	10704196	10705575	1380	2	54897	ENST00000472814.1	-20852	CASZ1	castor zinc finger 1
chr1	10744224	10744797	574	*	SortSam_on_data_180__Alignment_sorted_in_coordinate_order_peak_116,SortSam_on_data_179__Alignment_sorted_in_coordinate_order_peak_68	Intron (ENST00000377022.8/54897, intron 2 of 20)	1	10704196	10705575	1380	2	54897	ENST00000472814.1	-38649	CASZ1	castor zinc finger 1
chr1	10973833	10974265	433	*	SortSam_on_data_180__Alignment_sorted_in_coordinate_order_peak_117	Promoter (1-2kb)	1	10946730	10976215	29486	2	148345	ENST00000520253.1	1950	NA	NA
chr1	10980104	10980431	328	*	SortSam_on_data_180__Alignment_sorted_in_coordinate_order_peak_118	Promoter (1-2kb)	1	10946475	10982076	35602	2	148345	ENST00000377004.9	1645	NA	NA
chr1	11059952	11060438	487	*	SortSam_on_data_180__Alignment_sorted_in_coordinate_order_peak_119	Promoter (<=1kb)	1	11060300	11102095	41796	1	105376736	ENST00000715292.1	0	EXOSC10-AS1	EXOSC10 antisense RNA 1
chr1	11099474	11099804	331	*	SortSam_on_data_180__Alignment_sorted_in_coordinate_order_peak_120	Promoter (<=1kb)	1	11099675	11102051	2377	1	105376736	ENST00000447600.1	0	EXOSC10-AS1	EXOSC10 antisense RNA 1
chr1	11272888	11273416	529	*	SortSam_on_data_180__Alignment_sorted_in_coordinate_order_peak_121	Promoter (<=1kb)	1	11273198	11288434	15237	1	29914	ENST00000376810.6	0	UBIAD1	UbiA prenyltransferase domain containing 1
chr1	11522520	11522945	426	*	SortSam_on_data_180__Alignment_sorted_in_coordinate_order_peak_122,SortSam_on_data_179__Alignment_sorted_in_coordinate_order_peak_69	Intron (ENST00000294484.7/57540, intron 10 of 20)	1	11533676	11537225	3550	1	57540	ENST00000304391.6	-10731	DISP3	dispatched RND transporter family member 3
chr1	11776432	11776811	380	*	SortSam_on_data_179__Alignment_sorted_in_coordinate_order_peak_70	Promoter (2-3kb)	1	11778931	11789478	10548	1	284498	ENST00000444493.5	-2120	NA	NA
chr1	11879649	11880068	420	*	SortSam_on_data_180__Alignment_sorted_in_coordinate_order_peak_123	Exon (ENST00000438808.1/ENST00000438808.1, exon 1 of 1)	1	11857464	11858945	1482	2	4879	ENST00000376468.4	-20704	NA	NA
chr1	12902638	12903233	596	*	SortSam_on_data_180__Alignment_sorted_in_coordinate_order_peak_124,SortSam_on_data_179__Alignment_sorted_in_coordinate_order_peak_71	Distal Intergenic	1	12892896	12898270	5375	2	343071	ENST00000235347.4	-4368	NA	NA
chr1	13327616	13328681	1066	*	SortSam_on_data_179__Alignment_sorted_in_coordinate_order_peak_72,SortSam_on_data_180__Alignment_sorted_in_coordinate_order_peak_125	Distal Intergenic	1	13315581	13322598	7018	1	653619	ENST00000376152.2	12035	PRAMEF15	PRAME family member 15
chr1	14923855	14925007	1153	*	SortSam_on_data_180__Alignment_sorted_in_coordinate_order_peak_126	Promoter (<=1kb)	1	14924130	15068152	144023	1	23254	ENST00000361144.9	0	KAZN	kazrin, periplakin interacting protein
chr1	15036135	15036447	313	*	SortSam_on_data_179__Alignment_sorted_in_coordinate_order_peak_73	Intron (ENST00000636203.1/23254, intron 5 of 16)	1	14945919	15065797	119879	1	23254	ENST00000400797.3	90216	KAZN	kazrin, periplakin interacting protein
chr1	15153594	15154203	610	*	SortSam_on_data_180__Alignment_sorted_in_coordinate_order_peak_127	Promoter (<=1kb)	1	15119408	15153618	34211	2	200197	ENST00000669314.1	0	NA	NA
chr1	15247216	15247672	457	*	SortSam_on_data_180__Alignment_sorted_in_coordinate_order_peak_128,SortSam_on_data_179__Alignment_sorted_in_coordinate_order_peak_74	Promoter (<=1kb)	1	15247223	15398328	151106	1	114827	ENST00000688493.1	0	NA	NA
chr1	15289377	15289707	331	*	SortSam_on_data_180__Alignment_sorted_in_coordinate_order_peak_129	Promoter (2-3kb)	1	15287045	15289641	2597	1	114827	ENST00000462113.1	2332	NA	NA
chr1	15409656	15410454	799	*	SortSam_on_data_180__Alignment_sorted_in_coordinate_order_peak_130	Promoter (<=1kb)	1	15409888	15430339	20452	1	79180	ENST00000375980.9	0	EFHD2	EF-hand domain family member D2
chr1	15428636	15429844	1209	*	SortSam_on_data_179__Alignment_sorted_in_coordinate_order_peak_75,SortSam_on_data_180__Alignment_sorted_in_coordinate_order_peak_131	3' UTR	1	15438442	15449242	10801	1	11330	ENST00000375943.6	-8598	NA	NA
chr1	15523960	15524265	306	*	SortSam_on_data_180__Alignment_sorted_in_coordinate_order_peak_132	Promoter (<=1kb)	1	15491401	15524215	32815	2	842	ENST00000333868.10	0	CASP9	caspase 9
chr1	15526916	15527242	327	*	SortSam_on_data_180__Alignment_sorted_in_coordinate_order_peak_133	Promoter (<=1kb)	1	15526848	15571733	44886	1	23341	ENST00000375847.8	68	DNAJC16	DnaJ heat shock protein family (Hsp40) member C16
chr1	15584631	15585280	650	*	SortSam_on_data_180__Alignment_sorted_in_coordinate_order_peak_134	Promoter (<=1kb)	1	15571699	15585051	13353	2	79814	ENST00000375826.4	0	NA	NA
chr1	15617501	15617884	384	*	SortSam_on_data_180__Alignment_sorted_in_coordinate_order_peak_135	Promoter (<=1kb)	1	15617543	15634306	16764	1	84301	ENST00000486680.1	0	NA	NA
chr1	15727112	15727455	344	*	SortSam_on_data_180__Alignment_sorted_in_coordinate_order_peak_136	Promoter (2-3kb)	1	15729845	15734115	4271	1	23207	ENST00000477849.1	-2390	NA	NA
chr1	15730443	15730833	391	*	SortSam_on_data_180__Alignment_sorted_in_coordinate_order_peak_137	Promoter (<=1kb)	1	15729845	15734115	4271	1	23207	ENST00000477849.1	598	NA	NA
chr1	15733796	15734624	829	*	SortSam_on_data_180__Alignment_sorted_in_coordinate_order_peak_138,SortSam_on_data_179__Alignment_sorted_in_coordinate_order_peak_76	Promoter (1-2kb)	1	15736258	15741392	5135	1	284723	ENST00000294454.6	-1634	NA	NA
chr1	15736076	15737015	940	*	SortSam_on_data_179__Alignment_sorted_in_coordinate_order_peak_77,SortSam_on_data_180__Alignment_sorted_in_coordinate_order_peak_139	Promoter (<=1kb)	1	15736258	15741392	5135	1	284723	ENST00000294454.6	0	NA	NA
chr1	15739235	15739618	384	*	SortSam_on_data_179__Alignment_sorted_in_coordinate_order_peak_78,SortSam_on_data_180__Alignment_sorted_in_coordinate_order_peak_140	Promoter (<=1kb)	1	15739035	15739562	528	1	284723	ENST00000465495.1	200	NA	NA
chr1	15742798	15743259	462	*	SortSam_on_data_180__Alignment_sorted_in_coordinate_order_peak_141	Promoter (<=1kb)	1	15742547	15744580	2034	1	388595	ENST00000465575.1	251	NA	NA
chr1	15744018	15744547	530	*	SortSam_on_data_179__Alignment_sorted_in_coordinate_order_peak_79,SortSam_on_data_180__Alignment_sorted_in_coordinate_order_peak_142	Promoter (1-2kb)	1	15742547	15744580	2034	1	388595	ENST00000465575.1	1471	NA	NA
chr1	15746752	15747032	281	*	SortSam_on_data_180__Alignment_sorted_in_coordinate_order_peak_143	Promoter (2-3kb)	1	15740048	15749896	9849	2	110806303	ENST00000418525.2	2864	NA	NA
chr1	15758735	15759373	639	*	SortSam_on_data_180__Alignment_sorted_in_coordinate_order_peak_144	Promoter (<=1kb)	1	15758784	15767559	8776	1	54751	ENST00000483633.6	0	NA	NA
chr1	15764994	15765309	316	*	SortSam_on_data_180__Alignment_sorted_in_coordinate_order_peak_145	Promoter (<=1kb)	1	15764953	15785329	20377	1	54751	ENST00000332305.5	41	NA	NA
chr1	15834742	15835164	423	*	SortSam_on_data_180__Alignment_sorted_in_coordinate_order_peak_146	Promoter (<=1kb)	1	15836095	15928557	92463	1	23013	ENST00000673875.1	-931	SPEN	spen family transcriptional repressor
chr1	15935629	15936044	416	*	SortSam_on_data_179__Alignment_sorted_in_coordinate_order_peak_80,SortSam_on_data_180__Alignment_sorted_in_coordinate_order_peak_147	Promoter (2-3kb)	1	15938583	15939544	962	1	23013	ENST00000487496.1	-2539	SPEN	spen family transcriptional repressor
chr1	15943460	15943867	408	*	SortSam_on_data_180__Alignment_sorted_in_coordinate_order_peak_148	Promoter (<=1kb)	1	15943257	15943926	670	2	7709	ENST00000472658.1	59	ZBTB17	zinc finger and BTB domain containing 17
chr1	15944605	15945068	464	*	SortSam_on_data_180__Alignment_sorted_in_coordinate_order_peak_149	Promoter (<=1kb)	1	15942407	15944428	2022	2	7709	ENST00000444358.1	-177	ZBTB17	zinc finger and BTB domain containing 17
chr1	15945354	15946218	865	*	SortSam_on_data_180__Alignment_sorted_in_coordinate_order_peak_150,SortSam_on_data_179__Alignment_sorted_in_coordinate_order_peak_81	Promoter (<=1kb)	1	15944417	15946084	1668	2	7709	ENST00000492834.1	0	ZBTB17	zinc finger and BTB domain containing 17
chr1	15975507	15976055	549	*	SortSam_on_data_180__Alignment_sorted_in_coordinate_order_peak_151,SortSam_on_data_179__Alignment_sorted_in_coordinate_order_peak_82	Promoter (<=1kb)	1	15941871	15976079	34209	2	7709	ENST00000537142.5	24	ZBTB17	zinc finger and BTB domain containing 17
chr1	15994063	15994457	395	*	SortSam_on_data_180__Alignment_sorted_in_coordinate_order_peak_152	Intron (ENST00000505954.1/ENST00000505954.1, intron 7 of 7)	1	16004236	16008807	4572	1	149563	ENST00000329454.2	-9779	NA	NA
chr1	16012981	16013285	305	*	SortSam_on_data_180__Alignment_sorted_in_coordinate_order_peak_153	Distal Intergenic	1	16015374	16017825	2452	2	27129	ENST00000463576.5	4540	NA	NA
chr1	16017576	16018297	722	*	SortSam_on_data_179__Alignment_sorted_in_coordinate_order_peak_83,SortSam_on_data_180__Alignment_sorted_in_coordinate_order_peak_154	Promoter (<=1kb)	1	16014028	16018041	4014	2	27129	ENST00000411503.5	0	NA	NA
chr1	16035060	16035412	353	*	SortSam_on_data_179__Alignment_sorted_in_coordinate_order_peak_84	Exon (ENST00000447882.1/ENST00000447882.1, exon 5 of 5)	1	16040252	16057279	17028	1	1188	ENST00000684324.1	-4840	NA	NA
chr1	16036419	16036863	445	*	SortSam_on_data_180__Alignment_sorted_in_coordinate_order_peak_155	Exon (ENST00000447882.1/ENST00000447882.1, exon 3 of 5)	1	16040252	16057279	17028	1	1188	ENST00000684324.1	-3389	NA	NA
chr1	16043812	16044273	462	*	SortSam_on_data_180__Alignment_sorted_in_coordinate_order_peak_156,SortSam_on_data_179__Alignment_sorted_in_coordinate_order_peak_85	Promoter (<=1kb)	1	16043782	16057308	13527	1	1188	ENST00000375679.9	30	NA	NA
chr1	16048911	16049332	422	*	SortSam_on_data_180__Alignment_sorted_in_coordinate_order_peak_157	Promoter (<=1kb)	1	16049000	16057252	8253	1	1188	ENST00000684624.1	0	NA	NA
chr1	16062135	16062720	586	*	SortSam_on_data_180__Alignment_sorted_in_coordinate_order_peak_158	Exon (ENST00000375662.5/348487, exon 3 of 7)	1	16056524	16057305	782	1	1188	ENST00000684650.1	5611	NA	NA
chr1	16073150	16073725	576	*	SortSam_on_data_179__Alignment_sorted_in_coordinate_order_peak_86,SortSam_on_data_180__Alignment_sorted_in_coordinate_order_peak_159	Promoter (<=1kb)	1	16057769	16073651	15883	2	348487	ENST00000375662.5	0	NA	NA
chr1	16088370	16088778	409	*	SortSam_on_data_180__Alignment_sorted_in_coordinate_order_peak_160,SortSam_on_data_179__Alignment_sorted_in_coordinate_order_peak_87	Distal Intergenic	1	16057769	16073651	15883	2	348487	ENST00000375662.5	-14719	NA	NA
chr1	16115825	16116375	551	*	SortSam_on_data_179__Alignment_sorted_in_coordinate_order_peak_88,SortSam_on_data_180__Alignment_sorted_in_coordinate_order_peak_161	Distal Intergenic	1	16133013	16133562	550	2	1969	ENST00000462805.1	17187	EPHA2	EPH receptor A2
chr1	16133677	16133991	315	*	SortSam_on_data_179__Alignment_sorted_in_coordinate_order_peak_89,SortSam_on_data_180__Alignment_sorted_in_coordinate_order_peak_162	Promoter (<=1kb)	1	16133013	16133562	550	2	1969	ENST00000462805.1	-115	EPHA2	EPH receptor A2
chr1	16148405	16148813	409	*	SortSam_on_data_180__Alignment_sorted_in_coordinate_order_peak_163,SortSam_on_data_179__Alignment_sorted_in_coordinate_order_peak_90	Promoter (1-2kb)	1	16134560	16146450	11891	2	1969	ENST00000480202.1	-1955	EPHA2	EPH receptor A2
chr1	16155489	16156050	562	*	SortSam_on_data_180__Alignment_sorted_in_coordinate_order_peak_164,SortSam_on_data_179__Alignment_sorted_in_coordinate_order_peak_91	Promoter (<=1kb)	1	16148378	16156052	7675	2	1969	ENST00000461614.1	2	EPHA2	EPH receptor A2
chr1	16167517	16168024	508	*	SortSam_on_data_179__Alignment_sorted_in_coordinate_order_peak_92,SortSam_on_data_180__Alignment_sorted_in_coordinate_order_peak_165	Distal Intergenic	1	16159266	16161883	2618	1	101927479	ENST00000426353.1	8251	NA	NA
chr1	16202160	16202717	558	*	SortSam_on_data_180__Alignment_sorted_in_coordinate_order_peak_166	Exon (ENST00000478117.5/128272, exon 8 of 11)	1	16204900	16206526	1627	2	128272	ENST00000478210.1	3809	ARHGEF19	Rho guanine nucleotide exchange factor 19
chr1	16206828	16207266	439	*	SortSam_on_data_180__Alignment_sorted_in_coordinate_order_peak_167	Promoter (<=1kb)	1	16197854	16207011	9158	2	128272	ENST00000478117.5	0	ARHGEF19	Rho guanine nucleotide exchange factor 19
chr1	16226789	16227101	313	*	SortSam_on_data_179__Alignment_sorted_in_coordinate_order_peak_93	Promoter (<=1kb)	1	16216469	16228027	11559	2	101927546	ENST00000602586.1	926	NA	NA
chr1	16232103	16232397	295	*	SortSam_on_data_180__Alignment_sorted_in_coordinate_order_peak_168	Exon (ENST00000375599.8/79363, exon 5 of 5)	1	16216469	16228027	11559	2	101927546	ENST00000602586.1	-4076	NA	NA
chr1	16352018	16352427	410	*	SortSam_on_data_180__Alignment_sorted_in_coordinate_order_peak_169,SortSam_on_data_179__Alignment_sorted_in_coordinate_order_peak_94	Promoter (<=1kb)	1	16246840	16352480	105641	2	54455	ENST00000375592.8	53	NA	NA
chr1	16409544	16409904	361	*	SortSam_on_data_180__Alignment_sorted_in_coordinate_order_peak_170	Exon (ENST00000466212.5/374955, exon 7 of 17)	1	16387117	16403974	16858	2	374955	ENST00000491418.5	-5570	NA	NA
chr1	16476478	16477068	591	*	SortSam_on_data_179__Alignment_sorted_in_coordinate_order_peak_95	Promoter (<=1kb)	1	16458753	16476025	17273	2	114819	ENST00000715305.1	-453	CROCCP3	CROCC pseudogene 3
chr1	16478187	16478482	296	*	SortSam_on_data_180__Alignment_sorted_in_coordinate_order_peak_171	Promoter (2-3kb)	1	16458753	16476025	17273	2	114819	ENST00000715305.1	-2162	CROCCP3	CROCC pseudogene 3
chr1	16484020	16484796	777	*	SortSam_on_data_180__Alignment_sorted_in_coordinate_order_peak_172,SortSam_on_data_179__Alignment_sorted_in_coordinate_order_peak_96	Promoter (<=1kb)	1	16476930	16483341	6412	2	114819	ENST00000591316.1	-679	CROCCP3	CROCC pseudogene 3
chr1	16498499	16499529	1031	*	SortSam_on_data_180__Alignment_sorted_in_coordinate_order_peak_173	Promoter (<=1kb)	1	16473908	16499257	25350	2	114819	ENST00000589964.2	0	CROCCP3	CROCC pseudogene 3
chr1	16520908	16521481	574	*	SortSam_on_data_180__Alignment_sorted_in_coordinate_order_peak_174,SortSam_on_data_179__Alignment_sorted_in_coordinate_order_peak_97	Intron (ENST00000648419.1/ENST00000648419.1, intron 2 of 2)	1	16514122	16514285	164	2	26871	ENST00000383925.1	-6623	NA	NA
chr1	16535429	16535817	389	*	SortSam_on_data_179__Alignment_sorted_in_coordinate_order_peak_98,SortSam_on_data_180__Alignment_sorted_in_coordinate_order_peak_175	Promoter (<=1kb)	1	16533886	16535649	1764	2	100132147	ENST00000415386.2	0	NA	NA
chr1	16547859	16548281	423	*	SortSam_on_data_180__Alignment_sorted_in_coordinate_order_peak_176	Distal Intergenic	1	16533886	16535649	1764	2	100132147	ENST00000415386.2	-12210	NA	NA
chr1	16612962	16614044	1083	*	SortSam_on_data_179__Alignment_sorted_in_coordinate_order_peak_99,SortSam_on_data_180__Alignment_sorted_in_coordinate_order_peak_177	Promoter (<=1kb)	1	16562319	16613487	51169	2	55672	ENST00000430580.6	0	NBPF1	NBPF member 1
chr1	16618769	16619177	409	*	SortSam_on_data_179__Alignment_sorted_in_coordinate_order_peak_100	Exon (ENST00000639481.1/124900584, exon 4 of 4)	1	16618262	16624001	5740	2	124900584	ENST00000715310.1	4824	LOC124900584	rootletin-like
chr1	16619683	16620824	1142	*	SortSam_on_data_180__Alignment_sorted_in_coordinate_order_peak_178,SortSam_on_data_179__Alignment_sorted_in_coordinate_order_peak_101	Exon (ENST00000639481.1/124900584, exon 3 of 4)	1	16618262	16624001	5740	2	124900584	ENST00000715310.1	3177	LOC124900584	rootletin-like
chr1	16623732	16624595	864	*	SortSam_on_data_180__Alignment_sorted_in_coordinate_order_peak_179,SortSam_on_data_179__Alignment_sorted_in_coordinate_order_peak_102	Promoter (<=1kb)	1	16618256	16624041	5786	2	124900584	ENST00000715307.1	0	LOC124900584	rootletin-like
chr1	16625808	16627322	1515	*	SortSam_on_data_180__Alignment_sorted_in_coordinate_order_peak_180,SortSam_on_data_179__Alignment_sorted_in_coordinate_order_peak_103,SortSam_on_data_179__Alignment_sorted_in_coordinate_order_peak_104	Promoter (<=1kb)	1	16618253	16626386	8134	2	124900584	ENST00000639481.1	0	LOC124900584	rootletin-like
chr1	16628381	16628778	398	*	SortSam_on_data_179__Alignment_sorted_in_coordinate_order_peak_105,SortSam_on_data_180__Alignment_sorted_in_coordinate_order_peak_181	Promoter (<=1kb)	1	16618256	16628652	10397	2	124900584	ENST00000640476.1	0	LOC124900584	rootletin-like
chr1	16629955	16630230	276	*	SortSam_on_data_180__Alignment_sorted_in_coordinate_order_peak_182	Promoter (<=1kb)	1	16618256	16631109	12854	2	124900584	ENST00000639594.1	879	LOC124900584	rootletin-like
chr1	16630584	16631636	1053	*	SortSam_on_data_180__Alignment_sorted_in_coordinate_order_peak_183,SortSam_on_data_179__Alignment_sorted_in_coordinate_order_peak_106	Promoter (<=1kb)	1	16618256	16631109	12854	2	124900584	ENST00000639594.1	0	LOC124900584	rootletin-like
chr1	16644466	16644951	486	*	SortSam_on_data_179__Alignment_sorted_in_coordinate_order_peak_107,SortSam_on_data_180__Alignment_sorted_in_coordinate_order_peak_184	Promoter (<=1kb)	1	16625375	16644672	19298	2	124900584	ENST00000635081.1	0	LOC124900584	rootletin-like
chr1	16647115	16647488	374	*	SortSam_on_data_180__Alignment_sorted_in_coordinate_order_peak_185,SortSam_on_data_179__Alignment_sorted_in_coordinate_order_peak_108	Promoter (1-2kb)	1	16645622	16650289	4668	1	11209	ENST00000457982.3	1493	NA	NA
chr1	16656955	16657396	442	*	SortSam_on_data_180__Alignment_sorted_in_coordinate_order_peak_186,SortSam_on_data_179__Alignment_sorted_in_coordinate_order_peak_109	Promoter (<=1kb)	1	16618969	16657232	38264	2	124900584	ENST00000412962.4	0	LOC124900584	rootletin-like
chr1	16658265	16658588	324	*	SortSam_on_data_180__Alignment_sorted_in_coordinate_order_peak_187,SortSam_on_data_179__Alignment_sorted_in_coordinate_order_peak_110	Promoter (1-2kb)	1	16618969	16657232	38264	2	124900584	ENST00000412962.4	-1033	LOC124900584	rootletin-like
chr1	16666151	16666429	279	*	SortSam_on_data_180__Alignment_sorted_in_coordinate_order_peak_188	Promoter (<=1kb)	1	16666785	16666948	164	2	26869	ENST00000384782.1	519	RNU1-3	RNA, U1 small nuclear 3
chr1	16680341	16680657	317	*	SortSam_on_data_180__Alignment_sorted_in_coordinate_order_peak_189	Promoter (<=1kb)	1	16635035	16680610	45576	2	84809	ENST00000715331.1	0	NA	NA
chr1	16692429	16694502	2074	*	SortSam_on_data_180__Alignment_sorted_in_coordinate_order_peak_190,SortSam_on_data_179__Alignment_sorted_in_coordinate_order_peak_111,SortSam_on_data_179__Alignment_sorted_in_coordinate_order_peak_112	Promoter (<=1kb)	1	16687339	16692309	4971	2	284729	ENST00000414828.1	-120	NA	NA
chr1	16696465	16697061	597	*	SortSam_on_data_180__Alignment_sorted_in_coordinate_order_peak_191,SortSam_on_data_179__Alignment_sorted_in_coordinate_order_peak_113	Exon (ENST00000270691.10/284729, exon 9 of 12)	1	16687339	16692309	4971	2	284729	ENST00000414828.1	-4156	NA	NA
chr1	16697886	16698407	522	*	SortSam_on_data_179__Alignment_sorted_in_coordinate_order_peak_114,SortSam_on_data_180__Alignment_sorted_in_coordinate_order_peak_192	Intron (ENST00000270691.10/284729, intron 8 of 11)	1	16701546	16705594	4049	1	124903858	ENST00000624517.1	-3139	NA	NA
chr1	16700042	16701713	1672	*	SortSam_on_data_180__Alignment_sorted_in_coordinate_order_peak_193,SortSam_on_data_179__Alignment_sorted_in_coordinate_order_peak_115	Promoter (<=1kb)	1	16701546	16705594	4049	1	124903858	ENST00000624517.1	0	NA	NA
chr1	16704558	16704933	376	*	SortSam_on_data_180__Alignment_sorted_in_coordinate_order_peak_194	Intron (ENST00000624517.1/124903858, intron 2 of 2)	1	16701546	16705594	4049	1	124903858	ENST00000624517.1	3012	NA	NA
chr1	16707313	16708361	1049	*	SortSam_on_data_180__Alignment_sorted_in_coordinate_order_peak_195,SortSam_on_data_179__Alignment_sorted_in_coordinate_order_peak_116	Promoter (2-3kb)	1	16706924	16710619	3696	2	284729	ENST00000492551.2	2258	NA	NA
chr1	16718068	16718377	310	*	SortSam_on_data_179__Alignment_sorted_in_coordinate_order_peak_117	Promoter (1-2kb)	1	16691214	16720157	28944	2	284729	ENST00000270691.10	1780	NA	NA
chr1	16719577	16720485	909	*	SortSam_on_data_180__Alignment_sorted_in_coordinate_order_peak_196	Promoter (<=1kb)	1	16691214	16720157	28944	2	284729	ENST00000270691.10	0	NA	NA
chr1	16724933	16725427	495	*	SortSam_on_data_180__Alignment_sorted_in_coordinate_order_peak_197,SortSam_on_data_179__Alignment_sorted_in_coordinate_order_peak_118	Distal Intergenic	1	16691214	16720157	28944	2	284729	ENST00000270691.10	-4776	NA	NA
chr1	16727781	16728080	300	*	SortSam_on_data_180__Alignment_sorted_in_coordinate_order_peak_198	Distal Intergenic	1	16691214	16720157	28944	2	284729	ENST00000270691.10	-7624	NA	NA
chr1	16748834	16749202	369	*	SortSam_on_data_180__Alignment_sorted_in_coordinate_order_peak_199,SortSam_on_data_179__Alignment_sorted_in_coordinate_order_peak_119	Intron (ENST00000466256.6/9696, intron 1 of 8)	1	16740516	16740679	164	1	6060	ENST00000384659.1	8318	RNU1-4	RNA, U1 small nuclear 4
chr1	16750018	16750994	977	*	SortSam_on_data_180__Alignment_sorted_in_coordinate_order_peak_200,SortSam_on_data_179__Alignment_sorted_in_coordinate_order_peak_120	Exon (ENST00000633627.1/ENST00000633627.1, exon 2 of 2)	1	16758053	16758823	771	2	11223	ENST00000544155.1	7829	NA	NA
chr1	16759029	16759304	276	*	SortSam_on_data_180__Alignment_sorted_in_coordinate_order_peak_201	Promoter (<=1kb)	1	16757128	16759291	2164	2	11223	ENST00000650268.1	0	NA	NA
chr1	16859654	16860042	389	*	SortSam_on_data_180__Alignment_sorted_in_coordinate_order_peak_202	Promoter (<=1kb)	1	16858949	16859021	73	2	100500876	ENST00000583661.1	-633	NA	NA
chr1	16872167	16872513	347	*	SortSam_on_data_179__Alignment_sorted_in_coordinate_order_peak_121,SortSam_on_data_180__Alignment_sorted_in_coordinate_order_peak_203	Promoter (<=1kb)	1	16872226	16874024	1799	1	112267871	ENST00000668460.1	0	NA	NA
chr1	16873416	16873706	291	*	SortSam_on_data_180__Alignment_sorted_in_coordinate_order_peak_204	Promoter (<=1kb)	1	16873114	16874092	979	1	112267871	ENST00000658705.1	302	NA	NA
chr1	16914157	16914728	572	*	SortSam_on_data_180__Alignment_sorted_in_coordinate_order_peak_205	Intron (ENST00000466256.6/9696, intron 1 of 8)	1	16921931	16972964	51034	1	9696	ENST00000375541.10	-7203	CROCC	ciliary rootlet coiled-coil, rootletin
chr1	16924294	16925211	918	*	SortSam_on_data_179__Alignment_sorted_in_coordinate_order_peak_122,SortSam_on_data_180__Alignment_sorted_in_coordinate_order_peak_206	Promoter (1-2kb)	1	16922767	16954362	31596	1	9696	ENST00000467938.5	1527	CROCC	ciliary rootlet coiled-coil, rootletin
chr1	16929746	16930038	293	*	SortSam_on_data_180__Alignment_sorted_in_coordinate_order_peak_207	Promoter (<=1kb)	1	16930135	16946405	16271	1	9696	ENST00000492631.5	-97	CROCC	ciliary rootlet coiled-coil, rootletin
chr1	16930344	16930705	362	*	SortSam_on_data_180__Alignment_sorted_in_coordinate_order_peak_208,SortSam_on_data_179__Alignment_sorted_in_coordinate_order_peak_123	Promoter (<=1kb)	1	16930135	16946405	16271	1	9696	ENST00000492631.5	209	CROCC	ciliary rootlet coiled-coil, rootletin
chr1	16936592	16936883	292	*	SortSam_on_data_179__Alignment_sorted_in_coordinate_order_peak_124	Promoter (<=1kb)	1	16936791	16940093	3303	1	9696	ENST00000467715.2	0	CROCC	ciliary rootlet coiled-coil, rootletin
chr1	16938469	16939291	823	*	SortSam_on_data_179__Alignment_sorted_in_coordinate_order_peak_125,SortSam_on_data_180__Alignment_sorted_in_coordinate_order_peak_209	Promoter (<=1kb)	1	16938909	16954357	15449	1	9696	ENST00000494191.6	0	CROCC	ciliary rootlet coiled-coil, rootletin
chr1	16944024	16944369	346	*	SortSam_on_data_180__Alignment_sorted_in_coordinate_order_peak_210	Promoter (<=1kb)	1	16944125	16951955	7831	1	9696	ENST00000486318.1	0	CROCC	ciliary rootlet coiled-coil, rootletin
chr1	16945466	16946015	550	*	SortSam_on_data_180__Alignment_sorted_in_coordinate_order_peak_211	Promoter (<=1kb)	1	16946867	16953215	6349	1	9696	ENST00000498688.5	-852	CROCC	ciliary rootlet coiled-coil, rootletin
chr1	16948317	16949028	712	*	SortSam_on_data_180__Alignment_sorted_in_coordinate_order_peak_212,SortSam_on_data_179__Alignment_sorted_in_coordinate_order_peak_126	Promoter (<=1kb)	1	16948391	16951338	2948	1	9696	ENST00000477773.1	0	CROCC	ciliary rootlet coiled-coil, rootletin
chr1	16958541	16958830	290	*	SortSam_on_data_179__Alignment_sorted_in_coordinate_order_peak_127	Exon (ENST00000375541.10/9696, exon 26 of 37)	1	16953157	16954781	1625	1	9696	ENST00000497654.2	5384	CROCC	ciliary rootlet coiled-coil, rootletin
chr1	16967328	16967611	284	*	SortSam_on_data_179__Alignment_sorted_in_coordinate_order_peak_128	Promoter (1-2kb)	1	16966028	16970742	4715	1	9696	ENST00000465021.5	1300	CROCC	ciliary rootlet coiled-coil, rootletin
chr1	16968092	16968513	422	*	SortSam_on_data_180__Alignment_sorted_in_coordinate_order_peak_213	Promoter (1-2kb)	1	16969785	16970967	1183	1	9696	ENST00000465291.1	-1272	CROCC	ciliary rootlet coiled-coil, rootletin
chr1	16969741	16970820	1080	*	SortSam_on_data_179__Alignment_sorted_in_coordinate_order_peak_129,SortSam_on_data_180__Alignment_sorted_in_coordinate_order_peak_214	Promoter (<=1kb)	1	16969785	16970967	1183	1	9696	ENST00000465291.1	0	CROCC	ciliary rootlet coiled-coil, rootletin
chr1	16971410	16971780	371	*	SortSam_on_data_180__Alignment_sorted_in_coordinate_order_peak_215,SortSam_on_data_179__Alignment_sorted_in_coordinate_order_peak_130	Promoter (1-2kb)	1	16969785	16970967	1183	1	9696	ENST00000465291.1	1625	CROCC	ciliary rootlet coiled-coil, rootletin
chr1	16974688	16975091	404	*	SortSam_on_data_179__Alignment_sorted_in_coordinate_order_peak_131	Promoter (1-2kb)	1	16976302	16977792	1491	1	105376806	ENST00000654887.1	-1211	NA	NA
chr1	16986132	16987202	1071	*	SortSam_on_data_180__Alignment_sorted_in_coordinate_order_peak_216	Promoter (2-3kb)	1	16985981	16990003	4023	2	23400	ENST00000502418.1	2801	ATP13A2	ATPase cation transporting 13A2
chr1	16992001	16992390	390	*	SortSam_on_data_179__Alignment_sorted_in_coordinate_order_peak_132	Promoter (<=1kb)	1	16985959	16991858	5900	2	23400	ENST00000466561.1	-143	ATP13A2	ATPase cation transporting 13A2
chr1	16993581	16993928	348	*	SortSam_on_data_180__Alignment_sorted_in_coordinate_order_peak_217	Promoter (1-2kb)	1	16985959	16991858	5900	2	23400	ENST00000466561.1	-1723	ATP13A2	ATPase cation transporting 13A2
chr1	16996859	16997177	319	*	SortSam_on_data_180__Alignment_sorted_in_coordinate_order_peak_218	Promoter (<=1kb)	1	16996034	16996694	661	2	23400	ENST00000509392.1	-165	ATP13A2	ATPase cation transporting 13A2
chr1	17000078	17000723	646	*	SortSam_on_data_180__Alignment_sorted_in_coordinate_order_peak_219,SortSam_on_data_179__Alignment_sorted_in_coordinate_order_peak_133	Promoter (<=1kb)	1	16995859	17000291	4433	2	23400	ENST00000502860.1	0	ATP13A2	ATPase cation transporting 13A2
chr1	17005306	17005680	375	*	SortSam_on_data_179__Alignment_sorted_in_coordinate_order_peak_134	Promoter (<=1kb)	1	17000283	17005395	5113	2	23400	ENST00000508222.5	0	ATP13A2	ATPase cation transporting 13A2
chr1	17011328	17011902	575	*	SortSam_on_data_179__Alignment_sorted_in_coordinate_order_peak_135,SortSam_on_data_180__Alignment_sorted_in_coordinate_order_peak_220	Promoter (<=1kb)	1	17005068	17011757	6690	2	23400	ENST00000617114.5	0	ATP13A2	ATPase cation transporting 13A2
chr1	17149066	17149504	439	*	SortSam_on_data_180__Alignment_sorted_in_coordinate_order_peak_221	Distal Intergenic	1	17066761	17119451	52691	2	11240	ENST00000375486.9	-29615	PADI2	peptidyl arginine deiminase 2
chr1	17230166	17230522	357	*	SortSam_on_data_180__Alignment_sorted_in_coordinate_order_peak_222	Exon (ENST00000375471.5/29943, exon 9 of 16)	1	17223487	17226158	2672	1	29943	ENST00000483501.1	6679	NA	NA
chr1	17372098	17372430	333	*	SortSam_on_data_179__Alignment_sorted_in_coordinate_order_peak_136	Promoter (<=1kb)	1	17372196	17401699	29504	1	353238	ENST00000619609.1	0	NA	NA
chr1	17379140	17379437	298	*	SortSam_on_data_180__Alignment_sorted_in_coordinate_order_peak_223	Intron (ENST00000619609.1/353238, intron 3 of 15)	1	17372196	17401699	29504	1	353238	ENST00000619609.1	6944	NA	NA
chr1	17407837	17408199	363	*	SortSam_on_data_180__Alignment_sorted_in_coordinate_order_peak_224	Promoter (1-2kb)	1	17406760	17407382	623	1	114515514	ENST00000439577.1	1077	NA	NA
chr1	17437539	17438388	850	*	SortSam_on_data_180__Alignment_sorted_in_coordinate_order_peak_225	Promoter (<=1kb)	1	17408676	17438561	29886	2	55920	ENST00000375433.3	173	RCC2	regulator of chromosome condensation 2
chr1	17439714	17440033	320	*	SortSam_on_data_180__Alignment_sorted_in_coordinate_order_peak_226,SortSam_on_data_179__Alignment_sorted_in_coordinate_order_peak_137	Promoter (<=1kb)	1	17406760	17439677	32918	2	55920	ENST00000375436.9	-37	RCC2	regulator of chromosome condensation 2
chr1	17539468	17540117	650	*	SortSam_on_data_179__Alignment_sorted_in_coordinate_order_peak_138,SortSam_on_data_180__Alignment_sorted_in_coordinate_order_peak_227	Promoter (<=1kb)	1	17539698	17697869	158172	1	55160	ENST00000361221.8	0	NA	NA
chr1	17556059	17556427	369	*	SortSam_on_data_179__Alignment_sorted_in_coordinate_order_peak_139,SortSam_on_data_180__Alignment_sorted_in_coordinate_order_peak_228	Intron (ENST00000361221.8/55160, intron 1 of 28)	1	17539698	17697869	158172	1	55160	ENST00000361221.8	16361	NA	NA
chr1	17561242	17561698	457	*	SortSam_on_data_180__Alignment_sorted_in_coordinate_order_peak_229,SortSam_on_data_179__Alignment_sorted_in_coordinate_order_peak_140	Intron (ENST00000361221.8/55160, intron 1 of 28)	1	17580553	17697649	117097	1	55160	ENST00000375415.5	-18855	NA	NA
chr1	17588106	17588481	376	*	SortSam_on_data_179__Alignment_sorted_in_coordinate_order_peak_141,SortSam_on_data_180__Alignment_sorted_in_coordinate_order_peak_230	Exon (ENST00000361221.8/55160, exon 4 of 29)	1	17580553	17697649	117097	1	55160	ENST00000375415.5	7553	NA	NA
chr1	17601999	17602281	283	*	SortSam_on_data_180__Alignment_sorted_in_coordinate_order_peak_231	Promoter (<=1kb)	1	17602171	17604882	2712	1	55160	ENST00000482892.1	0	NA	NA
chr1	17612741	17613017	277	*	SortSam_on_data_180__Alignment_sorted_in_coordinate_order_peak_232	Promoter (2-3kb)	1	17615088	17697860	82773	1	55160	ENST00000469726.5	-2071	NA	NA
chr1	17646675	17647197	523	*	SortSam_on_data_180__Alignment_sorted_in_coordinate_order_peak_233,SortSam_on_data_179__Alignment_sorted_in_coordinate_order_peak_142	Intron (ENST00000361221.8/55160, intron 21 of 28)	1	17639753	17654665	14913	1	55160	ENST00000466782.1	6922	NA	NA
chr1	17664270	17664592	323	*	SortSam_on_data_180__Alignment_sorted_in_coordinate_order_peak_234	Exon (ENST00000361221.8/55160, exon 26 of 29)	1	17639753	17654665	14913	1	55160	ENST00000466782.1	24517	NA	NA
chr1	17683024	17683518	495	*	SortSam_on_data_179__Alignment_sorted_in_coordinate_order_peak_143	Intron (ENST00000361221.8/55160, intron 26 of 28)	1	17694047	17697874	3828	1	55160	ENST00000495593.1	-10529	NA	NA
chr1	17696896	17697369	474	*	SortSam_on_data_180__Alignment_sorted_in_coordinate_order_peak_235	Promoter (2-3kb)	1	17694047	17697874	3828	1	55160	ENST00000495593.1	2849	NA	NA
chr1	18108991	18109309	319	*	SortSam_on_data_180__Alignment_sorted_in_coordinate_order_peak_236	Promoter (1-2kb)	1	18107798	18378483	270686	1	84966	ENST00000251296.4	1193	NA	NA
chr1	18279709	18279998	290	*	SortSam_on_data_180__Alignment_sorted_in_coordinate_order_peak_237	Promoter (<=1kb)	1	18278845	18376367	97523	1	84966	ENST00000412684.3	864	NA	NA
chr1	18482000	18482504	505	*	SortSam_on_data_180__Alignment_sorted_in_coordinate_order_peak_238	Promoter (1-2kb)	1	18480930	18485974	5045	1	127707	ENST00000400664.3	1070	NA	NA
chr1	18604644	18605101	458	*	SortSam_on_data_180__Alignment_sorted_in_coordinate_order_peak_239,SortSam_on_data_179__Alignment_sorted_in_coordinate_order_peak_144	Distal Intergenic	1	18630846	18748866	118021	1	5081	ENST00000420770.7	-25745	NA	NA
chr1	18630090	18630646	557	*	SortSam_on_data_180__Alignment_sorted_in_coordinate_order_peak_240,SortSam_on_data_179__Alignment_sorted_in_coordinate_order_peak_145	Promoter (<=1kb)	1	18630846	18748866	118021	1	5081	ENST00000420770.7	-200	NA	NA
chr1	18632412	18632892	481	*	SortSam_on_data_180__Alignment_sorted_in_coordinate_order_peak_241	Promoter (<=1kb)	1	18632770	18645018	12249	1	5081	ENST00000713642.1	0	NA	NA
chr1	18636301	18636685	385	*	SortSam_on_data_179__Alignment_sorted_in_coordinate_order_peak_146	Exon (ENST00000420770.7/5081, exon 4 of 9)	1	18632770	18645018	12249	1	5081	ENST00000713642.1	3531	NA	NA
chr1	18643655	18643996	342	*	SortSam_on_data_180__Alignment_sorted_in_coordinate_order_peak_242	Intron (ENST00000420770.7/5081, intron 4 of 8)	1	18632770	18645018	12249	1	5081	ENST00000713642.1	10885	NA	NA
chr1	18646503	18647303	801	*	SortSam_on_data_180__Alignment_sorted_in_coordinate_order_peak_243	Intron (ENST00000420770.7/5081, intron 4 of 8)	1	18632770	18645018	12249	1	5081	ENST00000713642.1	13733	NA	NA
chr1	18716831	18717299	469	*	SortSam_on_data_180__Alignment_sorted_in_coordinate_order_peak_244	Intron (ENST00000420770.7/5081, intron 7 of 8)	1	18632770	18645018	12249	1	5081	ENST00000713642.1	84061	NA	NA
chr1	18735630	18735915	286	*	SortSam_on_data_180__Alignment_sorted_in_coordinate_order_peak_245	3' UTR	1	18632770	18645018	12249	1	5081	ENST00000713642.1	102860	NA	NA
chr1	18784134	18784873	740	*	SortSam_on_data_180__Alignment_sorted_in_coordinate_order_peak_246	Distal Intergenic	1	18839599	18859660	20062	2	80834	ENST00000375371.4	74787	NA	NA
chr1	18854413	18854877	465	*	SortSam_on_data_180__Alignment_sorted_in_coordinate_order_peak_247	Exon (ENST00000375371.4/80834, exon 3 of 6)	1	18839599	18859660	20062	2	80834	ENST00000375371.4	4783	NA	NA
chr1	18879775	18880145	371	*	SortSam_on_data_179__Alignment_sorted_in_coordinate_order_peak_147,SortSam_on_data_180__Alignment_sorted_in_coordinate_order_peak_248	Intron (ENST00000290597.9/8659, intron 8 of 15)	1	18883202	18883275	74	2	100616120	ENST00000577305.1	3130	NA	NA
chr1	18883071	18883402	332	*	SortSam_on_data_180__Alignment_sorted_in_coordinate_order_peak_249	Promoter (<=1kb)	1	18883202	18883275	74	2	100616120	ENST00000577305.1	0	NA	NA
chr1	18955457	18956631	1175	*	SortSam_on_data_180__Alignment_sorted_in_coordinate_order_peak_250,SortSam_on_data_179__Alignment_sorted_in_coordinate_order_peak_148	Promoter (<=1kb)	1	18908340	18955698	47359	2	126917	ENST00000416166.1	0	IFFO2	intermediate filament family orphan 2
chr1	19057857	19058388	532	*	SortSam_on_data_180__Alignment_sorted_in_coordinate_order_peak_251	Distal Intergenic	1	19074567	19077827	3261	2	23352	ENST00000486515.1	19439	NA	NA
chr1	19209894	19210228	335	*	SortSam_on_data_180__Alignment_sorted_in_coordinate_order_peak_252,SortSam_on_data_179__Alignment_sorted_in_coordinate_order_peak_149	Promoter (<=1kb)	1	19074510	19210266	135757	2	23352	ENST00000375254.8	38	NA	NA
chr1	19251547	19252100	554	*	SortSam_on_data_179__Alignment_sorted_in_coordinate_order_peak_150,SortSam_on_data_180__Alignment_sorted_in_coordinate_order_peak_253	Promoter (<=1kb)	1	19216805	19251552	34748	2	23065	ENST00000690451.1	0	EMC1	ER membrane protein complex subunit 1
chr1	19273727	19274160	434	*	SortSam_on_data_180__Alignment_sorted_in_coordinate_order_peak_254	Promoter (<=1kb)	1	19265982	19273941	7960	2	246181	ENST00000457194.6	0	NA	NA
chr1	19288322	19288793	472	*	SortSam_on_data_180__Alignment_sorted_in_coordinate_order_peak_255,SortSam_on_data_179__Alignment_sorted_in_coordinate_order_peak_151	Promoter (<=1kb)	1	19282573	19288770	6198	2	22977	ENST00000361640.5	0	NA	NA
chr1	19311621	19312865	1245	*	SortSam_on_data_179__Alignment_sorted_in_coordinate_order_peak_152,SortSam_on_data_180__Alignment_sorted_in_coordinate_order_peak_256,SortSam_on_data_179__Alignment_sorted_in_coordinate_order_peak_153	Promoter (<=1kb)	1	19312326	19329300	16975	1	54896	ENST00000375153.8	0	NA	NA
chr1	19326229	19327455	1227	*	SortSam_on_data_180__Alignment_sorted_in_coordinate_order_peak_257	Promoter (1-2kb)	1	19324754	19328081	3328	1	54896	ENST00000432465.1	1475	NA	NA
chr1	19342586	19343419	834	*	SortSam_on_data_180__Alignment_sorted_in_coordinate_order_peak_258	Promoter (2-3kb)	1	19339137	19346362	7226	2	832	ENST00000674299.1	2943	CAPZB	capping actin protein of muscle Z-line subunit beta
chr1	19352821	19353164	344	*	SortSam_on_data_180__Alignment_sorted_in_coordinate_order_peak_259	Intron (ENST00000264202.8/832, intron 6 of 8)	1	19339137	19346362	7226	2	832	ENST00000674299.1	-6459	CAPZB	capping actin protein of muscle Z-line subunit beta
chr1	19485188	19486184	997	*	SortSam_on_data_180__Alignment_sorted_in_coordinate_order_peak_260,SortSam_on_data_179__Alignment_sorted_in_coordinate_order_peak_154	Promoter (<=1kb)	1	19338775	19485539	146765	2	832	ENST00000264202.8	0	CAPZB	capping actin protein of muscle Z-line subunit beta
chr1	19508459	19508766	308	*	SortSam_on_data_179__Alignment_sorted_in_coordinate_order_peak_155	Intron (ENST00000648702.1/440574, intron 1 of 3)	1	19356655	19485539	128885	2	832	ENST00000459967.6	-22920	CAPZB	capping actin protein of muscle Z-line subunit beta
chr1	19597073	19597569	497	*	SortSam_on_data_180__Alignment_sorted_in_coordinate_order_peak_261	Promoter (<=1kb)	1	19597070	19626606	29537	1	440574	ENST00000485362.1	3	NA	NA
chr1	19643803	19644836	1034	*	SortSam_on_data_180__Alignment_sorted_in_coordinate_order_peak_262,SortSam_on_data_179__Alignment_sorted_in_coordinate_order_peak_156	Promoter (<=1kb)	1	19644311	19658452	14142	1	4681	ENST00000375136.8	0	NA	NA
chr1	19650811	19651359	549	*	SortSam_on_data_180__Alignment_sorted_in_coordinate_order_peak_263,SortSam_on_data_179__Alignment_sorted_in_coordinate_order_peak_157	Intron (ENST00000602662.1/100532736, intron 1 of 3)	1	19647610	19658456	10847	1	4681	ENST00000548815.2	3201	NA	NA
chr1	19658221	19658747	527	*	SortSam_on_data_180__Alignment_sorted_in_coordinate_order_peak_264,SortSam_on_data_179__Alignment_sorted_in_coordinate_order_peak_158	3' UTR	1	19664875	19680966	16092	1	3362	ENST00000289753.2	-6128	NA	NA
chr1	19665347	19666556	1210	*	SortSam_on_data_180__Alignment_sorted_in_coordinate_order_peak_265,SortSam_on_data_179__Alignment_sorted_in_coordinate_order_peak_159	Promoter (<=1kb)	1	19664875	19680966	16092	1	3362	ENST00000289753.2	472	NA	NA
chr1	19678989	19679401	413	*	SortSam_on_data_180__Alignment_sorted_in_coordinate_order_peak_266,SortSam_on_data_179__Alignment_sorted_in_coordinate_order_peak_160	3' UTR	1	19664875	19680966	16092	1	3362	ENST00000289753.2	14114	NA	NA
chr1	19683007	19683446	440	*	SortSam_on_data_180__Alignment_sorted_in_coordinate_order_peak_267,SortSam_on_data_179__Alignment_sorted_in_coordinate_order_peak_161	3' UTR	1	19694492	19701210	6719	2	255104	ENST00000494342.1	17764	TMCO4	transmembrane and coiled-coil domains 4
chr1	19799710	19800181	472	*	SortSam_on_data_180__Alignment_sorted_in_coordinate_order_peak_268,SortSam_on_data_179__Alignment_sorted_in_coordinate_order_peak_162	Promoter (<=1kb)	1	19682240	19799916	117677	2	255104	ENST00000294543.11	0	TMCO4	transmembrane and coiled-coil domains 4
chr1	19814574	19814980	407	*	SortSam_on_data_180__Alignment_sorted_in_coordinate_order_peak_269,SortSam_on_data_179__Alignment_sorted_in_coordinate_order_peak_163	Promoter (<=1kb)	1	19814367	19819502	5136	1	121847981	ENST00000454736.1	207	NA	NA
chr1	19882452	19882903	452	*	SortSam_on_data_180__Alignment_sorted_in_coordinate_order_peak_270,SortSam_on_data_179__Alignment_sorted_in_coordinate_order_peak_164	Promoter (<=1kb)	1	19882395	19912945	30551	1	23252	ENST00000375120.4	57	NA	NA
chr1	20170865	20171478	614	*	SortSam_on_data_180__Alignment_sorted_in_coordinate_order_peak_271	Intron (ENST00000429261.2/391013, intron 3 of 3)	1	20163092	20175169	12078	2	391013	ENST00000495760.2	3691	NA	NA
chr1	20185950	20186336	387	*	SortSam_on_data_180__Alignment_sorted_in_coordinate_order_peak_272	Promoter (<=1kb)	1	20186096	20196050	9955	1	127733	ENST00000375099.4	0	NA	NA
chr1	20353809	20354231	423	*	SortSam_on_data_180__Alignment_sorted_in_coordinate_order_peak_273	3' UTR	1	20332918	20354222	21305	1	127731	ENST00000525343.1	20891	NA	NA
chr1	20366654	20367153	500	*	SortSam_on_data_179__Alignment_sorted_in_coordinate_order_peak_165	Intron (ENST00000426428.5/339505, intron 10 of 11)	1	20332918	20354222	21305	1	127731	ENST00000525343.1	33736	NA	NA
chr1	20401474	20401794	321	*	SortSam_on_data_179__Alignment_sorted_in_coordinate_order_peak_166	Intron (ENST00000426428.5/339505, intron 3 of 11)	1	20398099	20428772	30674	2	339505	ENST00000660748.1	26978	NA	NA
chr1	20476288	20476700	413	*	SortSam_on_data_180__Alignment_sorted_in_coordinate_order_peak_274,SortSam_on_data_179__Alignment_sorted_in_coordinate_order_peak_167	Promoter (<=1kb)	1	20476630	20478937	2308	1	124903871	ENST00000641937.1	0	NA	NA
chr1	20483966	20484250	285	*	SortSam_on_data_180__Alignment_sorted_in_coordinate_order_peak_275	Promoter (<=1kb)	1	20483187	20484645	1459	2	55450	ENST00000489020.1	395	NA	NA
chr1	20486319	20486598	280	*	SortSam_on_data_180__Alignment_sorted_in_coordinate_order_peak_276	Promoter (<=1kb)	1	20482391	20486210	3820	2	55450	ENST00000375078.4	-109	NA	NA
chr1	20553984	20554732	749	*	SortSam_on_data_180__Alignment_sorted_in_coordinate_order_peak_277	Promoter (1-2kb)	1	20552573	20555020	2448	1	163933	ENST00000332947.6	1411	NA	NA
chr1	20684704	20685636	933	*	SortSam_on_data_179__Alignment_sorted_in_coordinate_order_peak_168,SortSam_on_data_180__Alignment_sorted_in_coordinate_order_peak_278	Promoter (<=1kb)	1	20664014	20685187	21174	2	57576	ENST00000477167.5	0	NA	NA
chr1	20702259	20702555	297	*	SortSam_on_data_179__Alignment_sorted_in_coordinate_order_peak_169	Intron (ENST00000375044.5/57576, intron 5 of 14)	1	20664014	20698439	34426	2	57576	ENST00000490034.5	-3820	NA	NA
chr1	20710977	20711534	558	*	SortSam_on_data_180__Alignment_sorted_in_coordinate_order_peak_279,SortSam_on_data_179__Alignment_sorted_in_coordinate_order_peak_170	Intron (ENST00000375044.5/57576, intron 3 of 14)	1	20664014	20717491	53478	2	57576	ENST00000375044.5	5957	NA	NA
chr1	20717281	20718308	1028	*	SortSam_on_data_180__Alignment_sorted_in_coordinate_order_peak_280,SortSam_on_data_179__Alignment_sorted_in_coordinate_order_peak_171	Promoter (<=1kb)	1	20664014	20717491	53478	2	57576	ENST00000375044.5	0	NA	NA
chr1	20721616	20721925	310	*	SortSam_on_data_180__Alignment_sorted_in_coordinate_order_peak_281	3' UTR	1	20664016	20718017	54002	2	57576	ENST00000247986.2	-3599	NA	NA
chr1	20724039	20724650	612	*	SortSam_on_data_179__Alignment_sorted_in_coordinate_order_peak_172,SortSam_on_data_180__Alignment_sorted_in_coordinate_order_peak_282	Exon (ENST00000444387.7/400745, exon 6 of 10)	1	20664016	20718017	54002	2	57576	ENST00000247986.2	-6022	NA	NA
chr1	20725765	20726160	396	*	SortSam_on_data_180__Alignment_sorted_in_coordinate_order_peak_283,SortSam_on_data_179__Alignment_sorted_in_coordinate_order_peak_173	5' UTR	1	20727032	20731175	4144	2	400745	ENST00000519434.1	5015	NA	NA
chr1	20726559	20727316	758	*	SortSam_on_data_179__Alignment_sorted_in_coordinate_order_peak_174,SortSam_on_data_180__Alignment_sorted_in_coordinate_order_peak_284	5' UTR	1	20727032	20731175	4144	2	400745	ENST00000519434.1	3859	NA	NA
chr1	20731839	20732149	311	*	SortSam_on_data_180__Alignment_sorted_in_coordinate_order_peak_285	Promoter (<=1kb)	1	20724601	20732278	7678	2	400745	ENST00000447746.6	129	NA	NA
chr1	20786275	20786645	371	*	SortSam_on_data_180__Alignment_sorted_in_coordinate_order_peak_286	Promoter (<=1kb)	1	20773587	20786283	12697	2	50809	ENST00000417710.5	0	HP1BP3	heterochromatin protein 1 binding protein 3
chr1	20786980	20787457	478	*	SortSam_on_data_179__Alignment_sorted_in_coordinate_order_peak_175,SortSam_on_data_180__Alignment_sorted_in_coordinate_order_peak_287	Promoter (<=1kb)	1	20740266	20787307	47042	2	50809	ENST00000438032.6	0	HP1BP3	heterochromatin protein 1 binding protein 3
chr1	20815409	20815966	558	*	SortSam_on_data_180__Alignment_sorted_in_coordinate_order_peak_288	Intron (ENST00000374935.7/8672, intron 30 of 32)	1	20776698	20787323	10626	2	50809	ENST00000437575.5	-28086	HP1BP3	heterochromatin protein 1 binding protein 3
chr1	20816398	20816737	340	*	SortSam_on_data_180__Alignment_sorted_in_coordinate_order_peak_289	Intron (ENST00000374935.7/8672, intron 30 of 32)	1	20776698	20787323	10626	2	50809	ENST00000437575.5	-29075	HP1BP3	heterochromatin protein 1 binding protein 3
chr1	21052687	21053315	629	*	SortSam_on_data_180__Alignment_sorted_in_coordinate_order_peak_290	Promoter (1-2kb)	1	20806479	21050994	244516	2	8672	ENST00000264211.13	-1693	NA	NA
chr1	21176072	21176527	456	*	SortSam_on_data_180__Alignment_sorted_in_coordinate_order_peak_291	Promoter (<=1kb)	1	20806488	21176234	369747	2	8672	ENST00000688741.1	0	NA	NA
chr1	21289849	21290628	780	*	SortSam_on_data_179__Alignment_sorted_in_coordinate_order_peak_176,SortSam_on_data_180__Alignment_sorted_in_coordinate_order_peak_292	Promoter (<=1kb)	1	21217250	21290463	73214	2	1889	ENST00000374893.11	0	ECE1	endothelin converting enzyme 1
chr1	21344980	21345909	930	*	SortSam_on_data_180__Alignment_sorted_in_coordinate_order_peak_293	Promoter (<=1kb)	1	21217247	21345504	128258	2	1889	ENST00000415912.6	0	ECE1	endothelin converting enzyme 1
chr1	21387157	21388230	1074	*	SortSam_on_data_180__Alignment_sorted_in_coordinate_order_peak_294	Distal Intergenic	1	21411460	21413293	1834	2	105376832	ENST00000443127.1	25063	LOC105376832	uncharacterized LOC105376832
chr1	21388520	21389284	765	*	SortSam_on_data_180__Alignment_sorted_in_coordinate_order_peak_295	Distal Intergenic	1	21411460	21413293	1834	2	105376832	ENST00000443127.1	24009	LOC105376832	uncharacterized LOC105376832
chr1	21436506	21436946	441	*	SortSam_on_data_180__Alignment_sorted_in_coordinate_order_peak_296	Exon (ENST00000436658.1/ENST00000436658.1, exon 4 of 5)	1	21440128	21483467	43340	1	84224	ENST00000454000.6	-3182	NBPF3	NBPF member 3
chr1	21440176	21440547	372	*	SortSam_on_data_180__Alignment_sorted_in_coordinate_order_peak_297	Promoter (<=1kb)	1	21440238	21468894	28657	1	84224	ENST00000486229.5	0	NBPF3	NBPF member 3
chr1	21562675	21563234	560	*	SortSam_on_data_180__Alignment_sorted_in_coordinate_order_peak_298	Exon (ENST00000468526.1/249, exon 4 of 5)	1	21570303	21577731	7429	1	249	ENST00000374830.2	-7069	NA	NA
chr1	21564102	21564382	281	*	SortSam_on_data_180__Alignment_sorted_in_coordinate_order_peak_299	Exon (ENST00000468526.1/249, exon 5 of 5)	1	21570303	21577731	7429	1	249	ENST00000374830.2	-5921	NA	NA
chr1	21567152	21567651	500	*	SortSam_on_data_179__Alignment_sorted_in_coordinate_order_peak_177,SortSam_on_data_180__Alignment_sorted_in_coordinate_order_peak_300	Promoter (2-3kb)	1	21570303	21577731	7429	1	249	ENST00000374830.2	-2652	NA	NA
chr1	21574649	21575085	437	*	SortSam_on_data_180__Alignment_sorted_in_coordinate_order_peak_301	Promoter (<=1kb)	1	21574478	21578399	3922	1	249	ENST00000374829.2	171	NA	NA
chr1	21577225	21577748	524	*	SortSam_on_data_179__Alignment_sorted_in_coordinate_order_peak_178,SortSam_on_data_180__Alignment_sorted_in_coordinate_order_peak_302	Promoter (2-3kb)	1	21574478	21578399	3922	1	249	ENST00000374829.2	2747	NA	NA
chr1	21589981	21590471	491	*	SortSam_on_data_180__Alignment_sorted_in_coordinate_order_peak_303,SortSam_on_data_179__Alignment_sorted_in_coordinate_order_peak_179	Intron (ENST00000457706.1/105376834, intron 1 of 1)	1	21586472	21591187	4716	1	105376834	ENST00000457706.1	3509	NA	NA
chr1	21593042	21593526	485	*	SortSam_on_data_180__Alignment_sorted_in_coordinate_order_peak_304	Distal Intergenic	1	21586472	21591187	4716	1	105376834	ENST00000457706.1	6570	NA	NA
chr1	21597743	21598170	428	*	SortSam_on_data_180__Alignment_sorted_in_coordinate_order_peak_305,SortSam_on_data_179__Alignment_sorted_in_coordinate_order_peak_180	3' UTR	1	21586472	21591187	4716	1	105376834	ENST00000457706.1	11271	NA	NA
chr1	21601431	21601913	483	*	SortSam_on_data_180__Alignment_sorted_in_coordinate_order_peak_306,SortSam_on_data_179__Alignment_sorted_in_coordinate_order_peak_181	Exon (ENST00000374763.6/5909, exon 18 of 23)	1	21586472	21591187	4716	1	105376834	ENST00000457706.1	14959	NA	NA
chr1	21603499	21603856	358	*	SortSam_on_data_180__Alignment_sorted_in_coordinate_order_peak_307	Exon (ENST00000374763.6/5909, exon 16 of 23)	1	21596221	21620041	23821	2	5909	ENST00000374763.6	16185	RAP1GAP	RAP1 GTPase activating protein
chr1	21619082	21619437	356	*	SortSam_on_data_180__Alignment_sorted_in_coordinate_order_peak_308	Promoter (<=1kb)	1	21596221	21620041	23821	2	5909	ENST00000374763.6	604	RAP1GAP	RAP1 GTPase activating protein
chr1	21621917	21622822	906	*	SortSam_on_data_179__Alignment_sorted_in_coordinate_order_peak_182,SortSam_on_data_180__Alignment_sorted_in_coordinate_order_peak_309	Promoter (<=1kb)	1	21596221	21622568	26348	2	5909	ENST00000374761.6	0	RAP1GAP	RAP1 GTPase activating protein
chr1	21639721	21640189	469	*	SortSam_on_data_180__Alignment_sorted_in_coordinate_order_peak_310	Intron (ENST00000471600.6/5909, intron 2 of 24)	1	21596221	21651820	55600	2	5909	ENST00000471600.6	11631	RAP1GAP	RAP1 GTPase activating protein
chr1	21648833	21649162	330	*	SortSam_on_data_179__Alignment_sorted_in_coordinate_order_peak_183,SortSam_on_data_180__Alignment_sorted_in_coordinate_order_peak_311	Promoter (2-3kb)	1	21596221	21651820	55600	2	5909	ENST00000471600.6	2658	RAP1GAP	RAP1 GTPase activating protein
chr1	21651604	21652276	673	*	SortSam_on_data_180__Alignment_sorted_in_coordinate_order_peak_312,SortSam_on_data_179__Alignment_sorted_in_coordinate_order_peak_184	Promoter (<=1kb)	1	21596221	21651820	55600	2	5909	ENST00000471600.6	0	RAP1GAP	RAP1 GTPase activating protein
chr1	21659346	21659686	341	*	SortSam_on_data_179__Alignment_sorted_in_coordinate_order_peak_185,SortSam_on_data_180__Alignment_sorted_in_coordinate_order_peak_313	Intron (ENST00000374765.9/5909, intron 1 of 24)	1	21617932	21653307	35376	2	5909	ENST00000447293.5	-6039	RAP1GAP	RAP1 GTPase activating protein
chr1	21814398	21814990	593	*	SortSam_on_data_180__Alignment_sorted_in_coordinate_order_peak_314,SortSam_on_data_179__Alignment_sorted_in_coordinate_order_peak_186	Promoter (2-3kb)	1	21812363	21823963	11601	1	401944	ENST00000543870.1	2035	NA	NA
chr1	21823262	21823566	305	*	SortSam_on_data_179__Alignment_sorted_in_coordinate_order_peak_187,SortSam_on_data_180__Alignment_sorted_in_coordinate_order_peak_315	Promoter (<=1kb)	1	21823301	21824266	966	2	3339	ENST00000481644.1	700	HSPG2	heparan sulfate proteoglycan 2
chr1	21824020	21824643	624	*	SortSam_on_data_179__Alignment_sorted_in_coordinate_order_peak_188,SortSam_on_data_180__Alignment_sorted_in_coordinate_order_peak_316	Promoter (<=1kb)	1	21823301	21824266	966	2	3339	ENST00000481644.1	0	HSPG2	heparan sulfate proteoglycan 2
chr1	21828004	21828320	317	*	SortSam_on_data_179__Alignment_sorted_in_coordinate_order_peak_189,SortSam_on_data_180__Alignment_sorted_in_coordinate_order_peak_317	Promoter (2-3kb)	1	21822245	21830713	8469	2	3339	ENST00000486901.1	2393	HSPG2	heparan sulfate proteoglycan 2
chr1	21828786	21829425	640	*	SortSam_on_data_180__Alignment_sorted_in_coordinate_order_peak_318,SortSam_on_data_179__Alignment_sorted_in_coordinate_order_peak_190	Promoter (1-2kb)	1	21822245	21830713	8469	2	3339	ENST00000486901.1	1288	HSPG2	heparan sulfate proteoglycan 2
chr1	21830859	21831258	400	*	SortSam_on_data_179__Alignment_sorted_in_coordinate_order_peak_191	Promoter (<=1kb)	1	21822245	21830713	8469	2	3339	ENST00000486901.1	-146	HSPG2	heparan sulfate proteoglycan 2
chr1	21838774	21839133	360	*	SortSam_on_data_179__Alignment_sorted_in_coordinate_order_peak_192	Promoter (<=1kb)	1	21835409	21839006	3598	2	3339	ENST00000374676.4	0	HSPG2	heparan sulfate proteoglycan 2
chr1	21841897	21842402	506	*	SortSam_on_data_180__Alignment_sorted_in_coordinate_order_peak_319,SortSam_on_data_179__Alignment_sorted_in_coordinate_order_peak_193	Promoter (2-3kb)	1	21835409	21839006	3598	2	3339	ENST00000374676.4	-2891	HSPG2	heparan sulfate proteoglycan 2
chr1	21844049	21844349	301	*	SortSam_on_data_180__Alignment_sorted_in_coordinate_order_peak_320	Exon (ENST00000374695.8/3339, exon 65 of 97)	1	21846196	21847958	1763	2	3339	ENST00000453796.1	3609	HSPG2	heparan sulfate proteoglycan 2
chr1	21845949	21846259	311	*	SortSam_on_data_179__Alignment_sorted_in_coordinate_order_peak_194	Promoter (1-2kb)	1	21846196	21847958	1763	2	3339	ENST00000453796.1	1699	HSPG2	heparan sulfate proteoglycan 2
chr1	21850005	21850383	379	*	SortSam_on_data_179__Alignment_sorted_in_coordinate_order_peak_195	Promoter (2-3kb)	1	21846196	21847958	1763	2	3339	ENST00000453796.1	-2047	HSPG2	heparan sulfate proteoglycan 2
chr1	21854468	21855051	584	*	SortSam_on_data_180__Alignment_sorted_in_coordinate_order_peak_321	Promoter (<=1kb)	1	21851311	21854656	3346	2	3339	ENST00000493940.2	0	HSPG2	heparan sulfate proteoglycan 2
chr1	21855375	21855927	553	*	SortSam_on_data_179__Alignment_sorted_in_coordinate_order_peak_196,SortSam_on_data_180__Alignment_sorted_in_coordinate_order_peak_322	Promoter (<=1kb)	1	21851311	21854656	3346	2	3339	ENST00000493940.2	-719	HSPG2	heparan sulfate proteoglycan 2
chr1	21861676	21862060	385	*	SortSam_on_data_180__Alignment_sorted_in_coordinate_order_peak_323	Exon (ENST00000374695.8/3339, exon 38 of 97)	1	21851311	21854656	3346	2	3339	ENST00000493940.2	-7020	HSPG2	heparan sulfate proteoglycan 2
chr1	21864763	21865144	382	*	SortSam_on_data_180__Alignment_sorted_in_coordinate_order_peak_324,SortSam_on_data_179__Alignment_sorted_in_coordinate_order_peak_197	Exon (ENST00000374695.8/3339, exon 36 of 97)	1	21865717	21872377	6661	2	3339	ENST00000644714.1	7233	HSPG2	heparan sulfate proteoglycan 2
chr1	21872706	21872991	286	*	SortSam_on_data_180__Alignment_sorted_in_coordinate_order_peak_325	Promoter (<=1kb)	1	21865717	21872377	6661	2	3339	ENST00000644714.1	-329	HSPG2	heparan sulfate proteoglycan 2
chr1	21878105	21878548	444	*	SortSam_on_data_180__Alignment_sorted_in_coordinate_order_peak_326	Promoter (<=1kb)	1	21877514	21879074	1561	2	3339	ENST00000480900.1	526	HSPG2	heparan sulfate proteoglycan 2
chr1	21880375	21880824	450	*	SortSam_on_data_179__Alignment_sorted_in_coordinate_order_peak_198,SortSam_on_data_180__Alignment_sorted_in_coordinate_order_peak_327	Promoter (1-2kb)	1	21877514	21879074	1561	2	3339	ENST00000480900.1	-1301	HSPG2	heparan sulfate proteoglycan 2
chr1	21886985	21887616	632	*	SortSam_on_data_180__Alignment_sorted_in_coordinate_order_peak_328	Exon (ENST00000374695.8/3339, exon 8 of 97)	1	21887235	21890694	3460	2	3339	ENST00000374673.4	3078	HSPG2	heparan sulfate proteoglycan 2
chr1	21888546	21888830	285	*	SortSam_on_data_180__Alignment_sorted_in_coordinate_order_peak_329	Promoter (1-2kb)	1	21887235	21890694	3460	2	3339	ENST00000374673.4	1864	HSPG2	heparan sulfate proteoglycan 2
chr1	21892109	21892454	346	*	SortSam_on_data_180__Alignment_sorted_in_coordinate_order_peak_330	Promoter (1-2kb)	1	21887235	21890694	3460	2	3339	ENST00000374673.4	-1415	HSPG2	heparan sulfate proteoglycan 2
chr1	21904308	21904887	580	*	SortSam_on_data_180__Alignment_sorted_in_coordinate_order_peak_331	Intron (ENST00000374695.8/3339, intron 1 of 96)	1	21887233	21896310	9078	2	3339	ENST00000412328.5	-7998	HSPG2	heparan sulfate proteoglycan 2
chr1	21911403	21911899	497	*	SortSam_on_data_180__Alignment_sorted_in_coordinate_order_peak_332	Intron (ENST00000374695.8/3339, intron 1 of 96)	1	21887233	21896310	9078	2	3339	ENST00000412328.5	-15093	HSPG2	heparan sulfate proteoglycan 2
chr1	21936798	21937774	977	*	SortSam_on_data_179__Alignment_sorted_in_coordinate_order_peak_199,SortSam_on_data_180__Alignment_sorted_in_coordinate_order_peak_333	Promoter (<=1kb)	1	21822244	21937310	115067	2	3339	ENST00000374695.8	0	HSPG2	heparan sulfate proteoglycan 2
chr1	22052748	22053534	787	*	SortSam_on_data_180__Alignment_sorted_in_coordinate_order_peak_334	Promoter (<=1kb)	1	22052760	22091559	38800	1	998	ENST00000695860.1	0	CDC42	cell division cycle 42
chr1	22119776	22120652	877	*	SortSam_on_data_179__Alignment_sorted_in_coordinate_order_peak_200,SortSam_on_data_180__Alignment_sorted_in_coordinate_order_peak_335	3' UTR	1	22127038	22129851	2814	2	54361	ENST00000415567.1	9199	NA	NA
chr1	22133472	22134229	758	*	SortSam_on_data_180__Alignment_sorted_in_coordinate_order_peak_336,SortSam_on_data_179__Alignment_sorted_in_coordinate_order_peak_201	Intron (ENST00000290167.11/54361, intron 1 of 4)	1	22127038	22129851	2814	2	54361	ENST00000415567.1	-3621	NA	NA
chr1	22142216	22142836	621	*	SortSam_on_data_179__Alignment_sorted_in_coordinate_order_peak_202,SortSam_on_data_180__Alignment_sorted_in_coordinate_order_peak_337	Promoter (<=1kb)	1	22142850	22157401	14552	1	105376845	ENST00000648968.1	-14	NA	NA
chr1	22143247	22143824	578	*	SortSam_on_data_180__Alignment_sorted_in_coordinate_order_peak_338,SortSam_on_data_179__Alignment_sorted_in_coordinate_order_peak_203	Promoter (<=1kb)	1	22127474	22143969	16496	2	54361	ENST00000441048.1	145	NA	NA
chr1	22208743	22209134	392	*	SortSam_on_data_180__Alignment_sorted_in_coordinate_order_peak_339	Distal Intergenic	1	22266239	22266300	62	1	100616433	ENST00000581169.1	-57105	NA	NA
chr1	22239349	22239759	411	*	SortSam_on_data_179__Alignment_sorted_in_coordinate_order_peak_204,SortSam_on_data_180__Alignment_sorted_in_coordinate_order_peak_340	Distal Intergenic	1	22266239	22266300	62	1	100616433	ENST00000581169.1	-26480	NA	NA
chr1	22243551	22244119	569	*	SortSam_on_data_179__Alignment_sorted_in_coordinate_order_peak_205,SortSam_on_data_180__Alignment_sorted_in_coordinate_order_peak_341	Distal Intergenic	1	22266239	22266300	62	1	100616433	ENST00000581169.1	-22120	NA	NA
chr1	22257752	22258251	500	*	SortSam_on_data_179__Alignment_sorted_in_coordinate_order_peak_206,SortSam_on_data_180__Alignment_sorted_in_coordinate_order_peak_342	Distal Intergenic	1	22266239	22266300	62	1	100616433	ENST00000581169.1	-7988	NA	NA
chr1	22291931	22292322	392	*	SortSam_on_data_179__Alignment_sorted_in_coordinate_order_peak_207,SortSam_on_data_180__Alignment_sorted_in_coordinate_order_peak_343	Distal Intergenic	1	22266239	22266300	62	1	100616433	ENST00000581169.1	25692	NA	NA
chr1	22339218	22339577	360	*	SortSam_on_data_180__Alignment_sorted_in_coordinate_order_peak_344	Distal Intergenic	1	22266239	22266300	62	1	100616433	ENST00000581169.1	72979	NA	NA
chr1	22350465	22351005	541	*	SortSam_on_data_179__Alignment_sorted_in_coordinate_order_peak_208	Distal Intergenic	1	22428838	22511763	82926	1	9923	ENST00000650433.1	-77833	ZBTB40	zinc finger and BTB domain containing 40
chr1	22563160	22563909	750	*	SortSam_on_data_180__Alignment_sorted_in_coordinate_order_peak_345	Promoter (<=1kb)	1	22563489	22603595	40107	1	2046	ENST00000166244.8	0	NA	NA
chr1	22576167	22577001	835	*	SortSam_on_data_180__Alignment_sorted_in_coordinate_order_peak_346,SortSam_on_data_179__Alignment_sorted_in_coordinate_order_peak_209	Exon (ENST00000166244.8/2046, exon 3 of 17)	1	22563564	22589621	26058	1	2046	ENST00000374644.8	12603	NA	NA
chr1	22586379	22586678	300	*	SortSam_on_data_179__Alignment_sorted_in_coordinate_order_peak_210	Exon (ENST00000166244.8/2046, exon 4 of 17)	1	22563564	22589621	26058	1	2046	ENST00000374644.8	22815	NA	NA
chr1	22588920	22589301	382	*	SortSam_on_data_179__Alignment_sorted_in_coordinate_order_peak_211,SortSam_on_data_180__Alignment_sorted_in_coordinate_order_peak_347	Exon (ENST00000166244.8/2046, exon 5 of 17)	1	22563564	22589621	26058	1	2046	ENST00000374644.8	25356	NA	NA
chr1	22593543	22593816	274	*	SortSam_on_data_180__Alignment_sorted_in_coordinate_order_peak_348	Exon (ENST00000166244.8/2046, exon 7 of 17)	1	22563564	22589621	26058	1	2046	ENST00000374644.8	29979	NA	NA
chr1	22595052	22595449	398	*	SortSam_on_data_180__Alignment_sorted_in_coordinate_order_peak_349	Exon (ENST00000166244.8/2046, exon 8 of 17)	1	22563564	22589621	26058	1	2046	ENST00000374644.8	31488	NA	NA
chr1	22597513	22597791	279	*	SortSam_on_data_180__Alignment_sorted_in_coordinate_order_peak_350	Exon (ENST00000166244.8/2046, exon 11 of 17)	1	22563564	22589621	26058	1	2046	ENST00000374644.8	33949	NA	NA
chr1	22600600	22601033	434	*	SortSam_on_data_180__Alignment_sorted_in_coordinate_order_peak_351	Exon (ENST00000166244.8/2046, exon 14 of 17)	1	22633258	22633366	109	2	102466615	ENST00000614019.2	32333	NA	NA
chr1	22601320	22601804	485	*	SortSam_on_data_180__Alignment_sorted_in_coordinate_order_peak_352	3' UTR	1	22633258	22633366	109	2	102466615	ENST00000614019.2	31562	NA	NA
chr1	22618110	22618639	530	*	SortSam_on_data_180__Alignment_sorted_in_coordinate_order_peak_353	Distal Intergenic	1	22633258	22633366	109	2	102466615	ENST00000614019.2	14727	NA	NA
chr1	22676852	22677408	557	*	SortSam_on_data_180__Alignment_sorted_in_coordinate_order_peak_354,SortSam_on_data_179__Alignment_sorted_in_coordinate_order_peak_212	Distal Intergenic	1	22659399	22661535	2137	1	713	ENST00000695763.1	17453	NA	NA
chr1	22710046	22711838	1793	*	SortSam_on_data_180__Alignment_sorted_in_coordinate_order_peak_355,SortSam_on_data_179__Alignment_sorted_in_coordinate_order_peak_213	Promoter (<=1kb)	1	22710839	22891265	180427	1	2048	ENST00000544305.5	0	EPHB2	EPH receptor B2
chr1	22828239	22828524	286	*	SortSam_on_data_179__Alignment_sorted_in_coordinate_order_peak_214	Intron (ENST00000544305.5/2048, intron 3 of 6)	1	22800240	22896478	96239	1	2048	ENST00000465676.1	27999	EPHB2	EPH receptor B2
chr1	22856336	22856642	307	*	SortSam_on_data_179__Alignment_sorted_in_coordinate_order_peak_215	Intron (ENST00000544305.5/2048, intron 3 of 6)	1	22863159	22863226	68	2	100422914	ENST00000581187.1	6584	NA	NA
chr1	22876409	22877173	765	*	SortSam_on_data_179__Alignment_sorted_in_coordinate_order_peak_216,SortSam_on_data_180__Alignment_sorted_in_coordinate_order_peak_356	Intron (ENST00000544305.5/2048, intron 5 of 6)	1	22865159	22882840	17682	1	2048	ENST00000490436.1	11250	EPHB2	EPH receptor B2
chr1	22953666	22954014	349	*	SortSam_on_data_180__Alignment_sorted_in_coordinate_order_peak_357	Exon (ENST00000426928.7/646262, exon 8 of 8)	1	22953043	22972866	19824	2	646262	ENST00000426928.7	18852	NA	NA
chr1	23019552	23020042	491	*	SortSam_on_data_180__Alignment_sorted_in_coordinate_order_peak_358	Promoter (<=1kb)	1	23019468	23083689	64222	1	23028	ENST00000400181.9	84	KDM1A	lysine demethylase 1A
chr1	23167737	23168752	1016	*	SortSam_on_data_180__Alignment_sorted_in_coordinate_order_peak_359	Promoter (<=1kb)	1	23090427	23168817	78391	2	7798	ENST00000314174.5	65	NA	NA
chr1	23177468	23178001	534	*	SortSam_on_data_180__Alignment_sorted_in_coordinate_order_peak_360	Promoter (<=1kb)	1	23084030	23177808	93779	2	7798	ENST00000706844.2	0	NA	NA
chr1	23216936	23217333	398	*	SortSam_on_data_180__Alignment_sorted_in_coordinate_order_peak_361	Promoter (<=1kb)	1	23191895	23217502	25608	2	3352	ENST00000374619.2	169	NA	NA
chr1	23343746	23344257	512	*	SortSam_on_data_180__Alignment_sorted_in_coordinate_order_peak_362	Promoter (<=1kb)	1	23309853	23344281	34429	2	10236	ENST00000476451.3	24	HNRNPR	heterogeneous nuclear ribonucleoprotein R
chr1	23424350	23425146	797	*	SortSam_on_data_180__Alignment_sorted_in_coordinate_order_peak_363,SortSam_on_data_179__Alignment_sorted_in_coordinate_order_peak_217	Promoter (<=1kb)	1	23380909	23424748	43840	2	6920	ENST00000450454.7	0	TCEA3	transcription elongation factor A3
chr1	23483856	23484413	558	*	SortSam_on_data_180__Alignment_sorted_in_coordinate_order_peak_364,SortSam_on_data_179__Alignment_sorted_in_coordinate_order_peak_218	Promoter (<=1kb)	1	23428563	23484179	55617	2	55616	ENST00000336689.8	0	ASAP3	ArfGAP with SH3 domain, ankyrin repeat and PH domain 3
chr1	23503620	23504497	878	*	SortSam_on_data_180__Alignment_sorted_in_coordinate_order_peak_365,SortSam_on_data_179__Alignment_sorted_in_coordinate_order_peak_219	Distal Intergenic	1	23516359	23519396	3038	2	1870	ENST00000487237.1	14899	E2F2	E2F transcription factor 2
chr1	23530511	23531227	717	*	SortSam_on_data_179__Alignment_sorted_in_coordinate_order_peak_220,SortSam_on_data_180__Alignment_sorted_in_coordinate_order_peak_366	Promoter (<=1kb)	1	23506438	23531233	24796	2	1870	ENST00000361729.3	6	E2F2	E2F transcription factor 2
chr1	23554576	23555114	539	*	SortSam_on_data_179__Alignment_sorted_in_coordinate_order_peak_221,SortSam_on_data_180__Alignment_sorted_in_coordinate_order_peak_367	Distal Intergenic	1	23549139	23550915	1777	2	105376859	ENST00000451217.1	-3661	NA	NA
chr1	23567969	23568622	654	*	SortSam_on_data_180__Alignment_sorted_in_coordinate_order_peak_368,SortSam_on_data_179__Alignment_sorted_in_coordinate_order_peak_222	Distal Intergenic	1	23557926	23559501	1576	2	3399	ENST00000374561.6	-8468	ID3	inhibitor of DNA binding 3
chr1	23619435	23619768	334	*	SortSam_on_data_180__Alignment_sorted_in_coordinate_order_peak_369	Intron (ENST00000477916.5/259283, intron 2 of 6)	1	23627334	23640568	13235	1	259283	ENST00000374555.7	-7566	MDS2	myelodysplastic syndrome 2 translocation associated
chr1	23743187	23743799	613	*	SortSam_on_data_180__Alignment_sorted_in_coordinate_order_peak_370	Promoter (<=1kb)	1	23743448	23762023	18576	1	6924	ENST00000609199.2	0	NA	NA
chr1	23778421	23778784	364	*	SortSam_on_data_180__Alignment_sorted_in_coordinate_order_peak_371	Promoter (<=1kb)	1	23778418	23788232	9815	1	57095	ENST00000246151.9	3	NA	NA
chr1	23800258	23800737	480	*	SortSam_on_data_179__Alignment_sorted_in_coordinate_order_peak_223	Promoter (<=1kb)	1	23795600	23800402	4803	2	2582	ENST00000374497.7	0	GALE	UDP-galactose-4-epimerase
chr1	23852878	23853590	713	*	SortSam_on_data_180__Alignment_sorted_in_coordinate_order_peak_372,SortSam_on_data_179__Alignment_sorted_in_coordinate_order_peak_224	Intron (ENST00000374479.4/2517, intron 5 of 7)	1	23801887	23838620	36734	2	3155	ENST00000374487.6	-14258	NA	NA
chr1	23867717	23868311	595	*	SortSam_on_data_180__Alignment_sorted_in_coordinate_order_peak_373	Promoter (<=1kb)	1	23845077	23868290	23214	2	2517	ENST00000374479.4	0	NA	NA
chr1	23935297	23935976	680	*	SortSam_on_data_180__Alignment_sorted_in_coordinate_order_peak_374,SortSam_on_data_179__Alignment_sorted_in_coordinate_order_peak_225	Distal Intergenic	1	23929070	23929147	78	1	100616492	ENST00000578143.1	6227	NA	NA
chr1	23959262	23959606	345	*	SortSam_on_data_179__Alignment_sorted_in_coordinate_order_peak_226	Promoter (<=1kb)	1	23959109	23961465	2357	1	55629	ENST00000471915.5	153	PNRC2	proline rich nuclear receptor coactivator 2
chr1	23979868	23980311	444	*	SortSam_on_data_180__Alignment_sorted_in_coordinate_order_peak_375,SortSam_on_data_179__Alignment_sorted_in_coordinate_order_peak_227	Promoter (<=1kb)	1	23966445	23980296	13852	2	10772	ENST00000453840.7	0	SRSF10	serine and arginine rich splicing factor 10
chr1	23987070	23987376	307	*	SortSam_on_data_179__Alignment_sorted_in_coordinate_order_peak_228	Distal Intergenic	1	23966445	23980927	14483	2	10772	ENST00000341154.10	-6143	SRSF10	serine and arginine rich splicing factor 10
chr1	23994510	23995088	579	*	SortSam_on_data_180__Alignment_sorted_in_coordinate_order_peak_376	Distal Intergenic	1	23966445	23980927	14483	2	10772	ENST00000341154.10	-13583	SRSF10	serine and arginine rich splicing factor 10
chr1	24031910	24032580	671	*	SortSam_on_data_179__Alignment_sorted_in_coordinate_order_peak_229,SortSam_on_data_180__Alignment_sorted_in_coordinate_order_peak_377	Distal Intergenic	1	24040835	24086799	45965	1	107984931	ENST00000439239.2	-8255	NA	NA
chr1	24068021	24068305	285	*	SortSam_on_data_180__Alignment_sorted_in_coordinate_order_peak_378	Promoter (1-2kb)	1	24066774	24083565	16792	1	107985737	ENST00000429191.1	1247	NA	NA
chr1	24076536	24076866	331	*	SortSam_on_data_179__Alignment_sorted_in_coordinate_order_peak_230	Intron (ENST00000439239.2/107984931, intron 3 of 3)	1	24066774	24083565	16792	1	107985737	ENST00000429191.1	9762	NA	NA
chr1	24111286	24111567	282	*	SortSam_on_data_180__Alignment_sorted_in_coordinate_order_peak_379	Promoter (<=1kb)	1	24056041	24112135	56095	2	127294	ENST00000374434.4	568	NA	NA
chr1	24187011	24187469	459	*	SortSam_on_data_180__Alignment_sorted_in_coordinate_order_peak_380,SortSam_on_data_179__Alignment_sorted_in_coordinate_order_peak_231	Promoter (<=1kb)	1	24154168	24187289	33122	2	163702	ENST00000327535.6	0	NA	NA
chr1	24321696	24322757	1062	*	SortSam_on_data_180__Alignment_sorted_in_coordinate_order_peak_381,SortSam_on_data_179__Alignment_sorted_in_coordinate_order_peak_232	Promoter (<=1kb)	1	24307556	24321901	14346	2	105376871	ENST00000437965.1	0	NA	NA
chr1	24489914	24490386	473	*	SortSam_on_data_180__Alignment_sorted_in_coordinate_order_peak_382	Distal Intergenic	1	24502351	24536800	34450	1	11123	ENST00000538532.6	-11965	RCAN3	RCAN family member 3
chr1	24502640	24503382	743	*	SortSam_on_data_179__Alignment_sorted_in_coordinate_order_peak_233,SortSam_on_data_180__Alignment_sorted_in_coordinate_order_peak_383	Promoter (<=1kb)	1	24502836	24541040	38205	1	11123	ENST00000374395.9	0	RCAN3	RCAN family member 3
chr1	24555912	24556423	512	*	SortSam_on_data_180__Alignment_sorted_in_coordinate_order_peak_384,SortSam_on_data_179__Alignment_sorted_in_coordinate_order_peak_234	Promoter (<=1kb)	1	24496273	24556038	59766	2	100506985	ENST00000715598.1	0	NA	NA
chr1	24721390	24721855	466	*	SortSam_on_data_179__Alignment_sorted_in_coordinate_order_peak_235	Distal Intergenic	1	24745382	24839907	94526	1	25932	ENST00000497755.1	-23527	CLIC4	chloride intracellular channel 4
chr1	24745436	24745969	534	*	SortSam_on_data_180__Alignment_sorted_in_coordinate_order_peak_385	Promoter (<=1kb)	1	24745447	24844321	98875	1	25932	ENST00000374379.9	0	CLIC4	chloride intracellular channel 4
chr1	24799724	24800340	617	*	SortSam_on_data_180__Alignment_sorted_in_coordinate_order_peak_386	Intron (ENST00000497755.1/25932, intron 3 of 5)	1	24745447	24844321	98875	1	25932	ENST00000374379.9	54277	CLIC4	chloride intracellular channel 4
chr1	24832681	24834822	2142	*	SortSam_on_data_179__Alignment_sorted_in_coordinate_order_peak_236,SortSam_on_data_180__Alignment_sorted_in_coordinate_order_peak_387,SortSam_on_data_179__Alignment_sorted_in_coordinate_order_peak_237	Intron (ENST00000497755.1/25932, intron 5 of 5)	1	24919345	24919416	72	2	102465437	ENST00000614863.1	84594	MIR6731	microRNA 6731
chr1	24848227	24848758	532	*	SortSam_on_data_180__Alignment_sorted_in_coordinate_order_peak_388	Distal Intergenic	1	24919345	24919416	72	2	102465437	ENST00000614863.1	70658	MIR6731	microRNA 6731
chr1	24897327	24897675	349	*	SortSam_on_data_180__Alignment_sorted_in_coordinate_order_peak_389	Distal Intergenic	1	24919345	24919416	72	2	102465437	ENST00000614863.1	21741	MIR6731	microRNA 6731
chr1	24901909	24902941	1033	*	SortSam_on_data_180__Alignment_sorted_in_coordinate_order_peak_390	3' UTR	1	24919345	24919416	72	2	102465437	ENST00000614863.1	16475	MIR6731	microRNA 6731
chr1	24904606	24904929	324	*	SortSam_on_data_180__Alignment_sorted_in_coordinate_order_peak_391,SortSam_on_data_179__Alignment_sorted_in_coordinate_order_peak_238	Intron (ENST00000308873.11/864, intron 4 of 4)	1	24919345	24919416	72	2	102465437	ENST00000614863.1	14487	MIR6731	microRNA 6731
chr1	24914326	24914683	358	*	SortSam_on_data_180__Alignment_sorted_in_coordinate_order_peak_392	Intron (ENST00000308873.11/864, intron 3 of 4)	1	24919345	24919416	72	2	102465437	ENST00000614863.1	4733	MIR6731	microRNA 6731
chr1	24917972	24918283	312	*	SortSam_on_data_179__Alignment_sorted_in_coordinate_order_peak_239	Promoter (1-2kb)	1	24919345	24919416	72	2	102465437	ENST00000614863.1	1133	MIR6731	microRNA 6731
chr1	24929469	24931428	1960	*	SortSam_on_data_180__Alignment_sorted_in_coordinate_order_peak_393,SortSam_on_data_179__Alignment_sorted_in_coordinate_order_peak_240	Promoter (<=1kb)	1	24899511	24930276	30766	2	864	ENST00000308873.11	0	NA	NA
chr1	24931993	24932603	611	*	SortSam_on_data_180__Alignment_sorted_in_coordinate_order_peak_394	Promoter (1-2kb)	1	24899511	24930276	30766	2	864	ENST00000308873.11	-1717	NA	NA
chr1	24964967	24965827	861	*	SortSam_on_data_179__Alignment_sorted_in_coordinate_order_peak_241,SortSam_on_data_180__Alignment_sorted_in_coordinate_order_peak_395	Promoter (<=1kb)	1	24899511	24965010	65500	2	864	ENST00000338888.4	0	NA	NA
chr1	25429974	25430467	494	*	SortSam_on_data_180__Alignment_sorted_in_coordinate_order_peak_396	Promoter (<=1kb)	1	25362312	25430192	67881	2	6006	ENST00000349320.7	0	RHCE	Rh blood group CcEe antigens
chr1	25527970	25528597	628	*	SortSam_on_data_180__Alignment_sorted_in_coordinate_order_peak_397,SortSam_on_data_179__Alignment_sorted_in_coordinate_order_peak_242	Distal Intergenic	1	25543606	25568886	25281	1	26119	ENST00000374338.5	-15009	NA	NA
chr1	25543662	25544098	437	*	SortSam_on_data_180__Alignment_sorted_in_coordinate_order_peak_398	Promoter (<=1kb)	1	25543606	25568886	25281	1	26119	ENST00000374338.5	56	NA	NA
chr1	25549218	25549896	679	*	SortSam_on_data_180__Alignment_sorted_in_coordinate_order_peak_399	Promoter (<=1kb)	1	25549961	25554879	4919	1	26119	ENST00000485476.2	-65	NA	NA
chr1	25566706	25567103	398	*	SortSam_on_data_179__Alignment_sorted_in_coordinate_order_peak_243,SortSam_on_data_180__Alignment_sorted_in_coordinate_order_peak_400	Promoter (2-3kb)	1	25564591	25567636	3046	1	26119	ENST00000470950.1	2115	NA	NA
chr1	25568606	25569055	450	*	SortSam_on_data_180__Alignment_sorted_in_coordinate_order_peak_401	3' UTR	1	25564591	25567636	3046	1	26119	ENST00000470950.1	4015	NA	NA
chr1	25604180	25604481	302	*	SortSam_on_data_179__Alignment_sorted_in_coordinate_order_peak_244,SortSam_on_data_180__Alignment_sorted_in_coordinate_order_peak_402	Distal Intergenic	1	25616791	25784450	167660	1	57134	ENST00000374332.9	-12310	MAN1C1	mannosidase alpha class 1C member 1
chr1	25616092	25616906	815	*	SortSam_on_data_180__Alignment_sorted_in_coordinate_order_peak_403	Promoter (<=1kb)	1	25616791	25784450	167660	1	57134	ENST00000374332.9	0	MAN1C1	mannosidase alpha class 1C member 1
chr1	25769720	25770049	330	*	SortSam_on_data_180__Alignment_sorted_in_coordinate_order_peak_404	Promoter (2-3kb)	1	25772069	25782700	10632	1	57134	ENST00000496532.5	-2020	MAN1C1	mannosidase alpha class 1C member 1
chr1	25771457	25771941	485	*	SortSam_on_data_180__Alignment_sorted_in_coordinate_order_peak_405	Promoter (<=1kb)	1	25772069	25782700	10632	1	57134	ENST00000496532.5	-128	MAN1C1	mannosidase alpha class 1C member 1
chr1	25783640	25783936	297	*	SortSam_on_data_179__Alignment_sorted_in_coordinate_order_peak_245	Promoter (2-3kb)	1	25780714	25784292	3579	1	57134	ENST00000487493.1	2926	MAN1C1	mannosidase alpha class 1C member 1
chr1	25799763	25800697	935	*	SortSam_on_data_179__Alignment_sorted_in_coordinate_order_peak_246,SortSam_on_data_180__Alignment_sorted_in_coordinate_order_peak_406	Promoter (<=1kb)	1	25800193	25818221	18029	1	57190	ENST00000361547.7	0	NA	NA
chr1	25820218	25820688	471	*	SortSam_on_data_180__Alignment_sorted_in_coordinate_order_peak_407	Promoter (<=1kb)	1	25820232	25829658	9427	1	56181	ENST00000464008.6	0	NA	NA
chr1	25875305	25875957	653	*	SortSam_on_data_180__Alignment_sorted_in_coordinate_order_peak_408,SortSam_on_data_179__Alignment_sorted_in_coordinate_order_peak_247	Promoter (<=1kb)	1	25861484	25875708	14225	2	164091	ENST00000675840.1	0	NA	NA
chr1	25905675	25906408	734	*	SortSam_on_data_180__Alignment_sorted_in_coordinate_order_peak_409,SortSam_on_data_179__Alignment_sorted_in_coordinate_order_peak_248	Promoter (<=1kb)	1	25900118	25906153	6036	2	3925	ENST00000399728.5	0	NA	NA
chr1	25922711	25922999	289	*	SortSam_on_data_180__Alignment_sorted_in_coordinate_order_peak_410	Distal Intergenic	1	25900595	25906991	6397	2	3925	ENST00000357865.6	-15720	NA	NA
chr1	26023125	26023444	320	*	SortSam_on_data_179__Alignment_sorted_in_coordinate_order_peak_249	Promoter (<=1kb)	1	26023189	26031555	8367	1	2134	ENST00000484339.1	0	NA	NA
chr1	26035084	26035802	719	*	SortSam_on_data_180__Alignment_sorted_in_coordinate_order_peak_411	Promoter (2-3kb)	1	26032130	26035004	2875	1	2134	ENST00000470037.1	2954	NA	NA
chr1	26045420	26045695	276	*	SortSam_on_data_180__Alignment_sorted_in_coordinate_order_peak_412	Promoter (<=1kb)	1	26043439	26045451	2013	2	7780	ENST00000498060.1	0	NA	NA
chr1	26045997	26046526	530	*	SortSam_on_data_180__Alignment_sorted_in_coordinate_order_peak_413	Promoter (<=1kb)	1	26037252	26046113	8862	2	7780	ENST00000374278.7	0	NA	NA
chr1	26111430	26112439	1010	*	SortSam_on_data_179__Alignment_sorted_in_coordinate_order_peak_250,SortSam_on_data_180__Alignment_sorted_in_coordinate_order_peak_414	Promoter (<=1kb)	1	26111824	26125555	13732	1	149420	ENST00000374269.2	0	PDIK1L	PDLIM1 interacting kinase 1 like
chr1	26161395	26162212	818	*	SortSam_on_data_180__Alignment_sorted_in_coordinate_order_peak_415	Promoter (2-3kb)	1	26159079	26163962	4884	1	79927	ENST00000374268.5	2316	NA	NA
chr1	26164123	26164552	430	*	SortSam_on_data_180__Alignment_sorted_in_coordinate_order_peak_416	3' UTR	1	26165708	26168581	2874	2	110806296	ENST00000635463.1	4029	NA	NA
chr1	26169602	26170247	646	*	SortSam_on_data_180__Alignment_sorted_in_coordinate_order_peak_417	Promoter (<=1kb)	1	26169908	26170873	966	1	51042	ENST00000374266.7	0	ZNF593	zinc finger protein 593
chr1	26225016	26225710	695	*	SortSam_on_data_180__Alignment_sorted_in_coordinate_order_peak_418	Promoter (<=1kb)	1	26225111	26229844	4734	1	101928303	ENST00000713592.1	0	NA	NA
chr1	26282139	26282584	446	*	SortSam_on_data_180__Alignment_sorted_in_coordinate_order_peak_419,SortSam_on_data_179__Alignment_sorted_in_coordinate_order_peak_251	Promoter (2-3kb)	1	26280122	26281450	1329	1	83442	ENST00000319041.6	2017	SH3BGRL3	SH3 domain binding glutamate rich protein like 3
chr1	26285661	26285959	299	*	SortSam_on_data_180__Alignment_sorted_in_coordinate_order_peak_420	5' UTR	1	26280122	26281450	1329	1	83442	ENST00000319041.6	5539	SH3BGRL3	SH3 domain binding glutamate rich protein like 3
chr1	26291116	26291735	620	*	SortSam_on_data_180__Alignment_sorted_in_coordinate_order_peak_421	Intron (ENST00000314675.11/91544, intron 4 of 10)	1	26282305	26298026	15722	2	91544	ENST00000496466.1	6291	NA	NA
chr1	26336560	26336943	384	*	SortSam_on_data_180__Alignment_sorted_in_coordinate_order_peak_422,SortSam_on_data_179__Alignment_sorted_in_coordinate_order_peak_252	Promoter (<=1kb)	1	26328609	26336383	7775	2	55057	ENST00000520372.5	-177	NA	NA
chr1	26345652	26346097	446	*	SortSam_on_data_180__Alignment_sorted_in_coordinate_order_peak_423	Exon (ENST00000475866.3/55057, exon 4 of 22)	1	26331594	26339346	7753	2	55057	ENST00000429942.2	-6306	NA	NA
chr1	26353978	26354288	311	*	SortSam_on_data_180__Alignment_sorted_in_coordinate_order_peak_424	Promoter (<=1kb)	1	26321865	26354130	32266	2	55057	ENST00000308182.10	0	NA	NA
chr1	26360006	26360378	373	*	SortSam_on_data_180__Alignment_sorted_in_coordinate_order_peak_425	Promoter (<=1kb)	1	26321698	26360080	38383	2	55057	ENST00000475866.3	0	NA	NA
chr1	26360444	26360777	334	*	SortSam_on_data_179__Alignment_sorted_in_coordinate_order_peak_253	Promoter (<=1kb)	1	26321698	26360080	38383	2	55057	ENST00000475866.3	-364	NA	NA
chr1	26411406	26412025	620	*	SortSam_on_data_179__Alignment_sorted_in_coordinate_order_peak_254	Promoter (<=1kb)	1	26410817	26429728	18912	1	79727	ENST00000326279.11	589	NA	NA
chr1	26472173	26473395	1223	*	SortSam_on_data_179__Alignment_sorted_in_coordinate_order_peak_255,SortSam_on_data_180__Alignment_sorted_in_coordinate_order_peak_426	Promoter (<=1kb)	1	26472440	26476642	4203	1	3151	ENST00000361427.6	0	HMGN2	high mobility group nucleosomal binding domain 2
chr1	26500457	26501244	788	*	SortSam_on_data_180__Alignment_sorted_in_coordinate_order_peak_427,SortSam_on_data_179__Alignment_sorted_in_coordinate_order_peak_256	Distal Intergenic	1	26473429	26475360	1932	1	3151	ENST00000493418.1	27028	HMGN2	high mobility group nucleosomal binding domain 2
chr1	26529479	26530054	576	*	SortSam_on_data_180__Alignment_sorted_in_coordinate_order_peak_428,SortSam_on_data_179__Alignment_sorted_in_coordinate_order_peak_257	Promoter (<=1kb)	1	26529761	26546983	17223	1	6195	ENST00000525525.5	0	RPS6KA1	ribosomal protein S6 kinase A1
chr1	26532435	26532770	336	*	SortSam_on_data_179__Alignment_sorted_in_coordinate_order_peak_258,SortSam_on_data_180__Alignment_sorted_in_coordinate_order_peak_429	Promoter (1-2kb)	1	26531328	26554251	22924	1	6195	ENST00000529454.5	1107	RPS6KA1	ribosomal protein S6 kinase A1
chr1	26545741	26546031	291	*	SortSam_on_data_180__Alignment_sorted_in_coordinate_order_peak_430	Promoter (<=1kb)	1	26545842	26575030	29189	1	6195	ENST00000374163.5	0	RPS6KA1	ribosomal protein S6 kinase A1
chr1	26558620	26558967	348	*	SortSam_on_data_179__Alignment_sorted_in_coordinate_order_peak_259,SortSam_on_data_180__Alignment_sorted_in_coordinate_order_peak_431	Promoter (1-2kb)	1	26557043	26571508	14466	1	6195	ENST00000403732.2	1577	RPS6KA1	ribosomal protein S6 kinase A1
chr1	26620246	26621247	1002	*	SortSam_on_data_180__Alignment_sorted_in_coordinate_order_peak_432	Exon (ENST00000690093.1/ENST00000690093.1, exon 1 of 1)	1	26602369	26602432	64	2	124904769	ENST00000516620.2	-17814	LOC124904769	U7 small nuclear RNA
chr1	27072639	27073035	397	*	SortSam_on_data_180__Alignment_sorted_in_coordinate_order_peak_433,SortSam_on_data_179__Alignment_sorted_in_coordinate_order_peak_260	Distal Intergenic	1	27100345	27102795	2451	2	6548	ENST00000447808.1	29760	SLC9A1	solute carrier family 9 member A1
chr1	27547493	27547899	407	*	SortSam_on_data_180__Alignment_sorted_in_coordinate_order_peak_434	Exon (ENST00000247087.10/27245, exon 5 of 6)	1	27552773	27553545	773	2	27245	ENST00000644833.1	5646	AHDC1	AT-hook DNA binding motif containing 1
chr1	27548914	27549487	574	*	SortSam_on_data_180__Alignment_sorted_in_coordinate_order_peak_435	Exon (ENST00000247087.10/27245, exon 5 of 6)	1	27552773	27553545	773	2	27245	ENST00000644833.1	4058	AHDC1	AT-hook DNA binding motif containing 1
chr1	27852269	27853002	734	*	SortSam_on_data_180__Alignment_sorted_in_coordinate_order_peak_436,SortSam_on_data_179__Alignment_sorted_in_coordinate_order_peak_261	Distal Intergenic	1	27834401	27834566	166	1	677774	ENST00000517138.1	17868	SCARNA1	small Cajal body-specific RNA 1
chr1	27872406	27872681	276	*	SortSam_on_data_180__Alignment_sorted_in_coordinate_order_peak_437	Promoter (<=1kb)	1	27872543	27886685	14143	1	9473	ENST00000328928.11	0	NA	NA
chr1	27921296	27921599	304	*	SortSam_on_data_180__Alignment_sorted_in_coordinate_order_peak_438	Distal Intergenic	1	27891924	27914746	22823	2	6118	ENST00000373909.7	-6550	RPA2	replication protein A2
chr1	27960050	27960427	378	*	SortSam_on_data_180__Alignment_sorted_in_coordinate_order_peak_439	Promoter (<=1kb)	1	27960262	27967572	7311	1	55113	ENST00000675359.1	0	XKR8	XK related 8
chr1	28737024	28737394	371	*	SortSam_on_data_180__Alignment_sorted_in_coordinate_order_peak_440	Promoter (<=1kb)	1	28736965	28743002	6038	1	51441	ENST00000496288.5	59	YTHDF2	YTH N6-methyladenosine RNA binding protein F2
chr1	29948501	29948884	384	*	SortSam_on_data_179__Alignment_sorted_in_coordinate_order_peak_262,SortSam_on_data_180__Alignment_sorted_in_coordinate_order_peak_441	Distal Intergenic	1	30013952	30037612	23661	2	101929406	ENST00000445180.2	88728	NA	NA
chr1	29991082	29991357	276	*	SortSam_on_data_180__Alignment_sorted_in_coordinate_order_peak_442	Distal Intergenic	1	30013952	30037612	23661	2	101929406	ENST00000445180.2	46255	NA	NA
chr1	30386089	30386920	832	*	SortSam_on_data_179__Alignment_sorted_in_coordinate_order_peak_263	Distal Intergenic	1	30713767	30716135	2369	2	4146	ENST00000494561.1	329215	NA	NA
chr1	30773114	30773496	383	*	SortSam_on_data_179__Alignment_sorted_in_coordinate_order_peak_264,SortSam_on_data_180__Alignment_sorted_in_coordinate_order_peak_443	Distal Intergenic	1	30732469	30757774	25306	2	7805	ENST00000294507.4	-15340	LAPTM5	lysosomal protein transmembrane 5
chr1	31737485	31737826	342	*	SortSam_on_data_180__Alignment_sorted_in_coordinate_order_peak_444	Promoter (<=1kb)	1	31727118	31736679	9562	2	576	ENST00000465256.5	-806	NA	NA
chr1	32361871	32362322	452	*	SortSam_on_data_180__Alignment_sorted_in_coordinate_order_peak_445	Promoter (<=1kb)	1	32361298	32361824	527	2	100128071	ENST00000428500.1	-47	NA	NA
chr1	32892894	32893286	393	*	SortSam_on_data_180__Alignment_sorted_in_coordinate_order_peak_446	Promoter (<=1kb)	1	32893524	32898441	4918	1	3208	ENST00000470896.1	-238	NA	NA
chr1	32964386	32964779	394	*	SortSam_on_data_180__Alignment_sorted_in_coordinate_order_peak_447	Promoter (<=1kb)	1	32936445	32964685	28241	2	127544	ENST00000373456.11	0	RNF19B	ring finger protein 19B
chr1	33051237	33051815	579	*	SortSam_on_data_180__Alignment_sorted_in_coordinate_order_peak_448,SortSam_on_data_179__Alignment_sorted_in_coordinate_order_peak_265	Intron (ENST00000548559.1/204, intron 2 of 4)	1	33008892	33037004	28113	2	204	ENST00000354858.11	-14233	AK2	adenylate kinase 2
chr1	33052177	33052914	738	*	SortSam_on_data_180__Alignment_sorted_in_coordinate_order_peak_449,SortSam_on_data_179__Alignment_sorted_in_coordinate_order_peak_266	Intron (ENST00000548559.1/204, intron 2 of 4)	1	33008892	33037004	28113	2	204	ENST00000354858.11	-15173	AK2	adenylate kinase 2
chr1	34571535	34572018	484	*	SortSam_on_data_180__Alignment_sorted_in_coordinate_order_peak_450,SortSam_on_data_179__Alignment_sorted_in_coordinate_order_peak_267	Distal Intergenic	1	34669599	34669694	96	2	693137	ENST00000385206.1	97676	NA	NA
chr1	35191939	35193095	1157	*	SortSam_on_data_180__Alignment_sorted_in_coordinate_order_peak_451	Promoter (<=1kb)	1	35182936	35193145	10210	2	6421	ENST00000357214.6	50	SFPQ	splicing factor proline and glutamine rich
chr1	35707832	35708381	550	*	SortSam_on_data_180__Alignment_sorted_in_coordinate_order_peak_452	Distal Intergenic	1	35716160	35716911	752	2	127703	ENST00000503824.1	8530	C1orf216	chromosome 1 open reading frame 216
chr1	36124896	36125504	609	*	SortSam_on_data_180__Alignment_sorted_in_coordinate_order_peak_453	Promoter (<=1kb)	1	36095239	36125222	29984	2	1296	ENST00000397799.2	0	NA	NA
chr1	39413230	39413581	352	*	SortSam_on_data_179__Alignment_sorted_in_coordinate_order_peak_268	Promoter (<=1kb)	1	39413983	39486067	72085	1	23499	ENST00000683517.1	-402	MACF1	microtubule actin crosslinking factor 1
chr1	39639379	39639954	576	*	SortSam_on_data_180__Alignment_sorted_in_coordinate_order_peak_454	Promoter (<=1kb)	1	39623435	39639643	16209	2	26508	ENST00000372852.4	0	NA	NA
chr1	39691226	39691692	467	*	SortSam_on_data_180__Alignment_sorted_in_coordinate_order_peak_455	Promoter (<=1kb)	1	39678648	39691433	12786	2	51440	ENST00000372844.8	0	HPCAL4	hippocalcin like 4
chr1	39771215	39771560	346	*	SortSam_on_data_180__Alignment_sorted_in_coordinate_order_peak_456	Promoter (<=1kb)	1	39769523	39771348	1826	2	64064	ENST00000327582.5	0	NA	NA
chr1	39778049	39778408	360	*	SortSam_on_data_180__Alignment_sorted_in_coordinate_order_peak_457	Promoter (1-2kb)	1	39779969	39781418	1450	1	105378666	ENST00000648746.1	-1561	NA	NA
chr1	39912987	39913266	280	*	SortSam_on_data_180__Alignment_sorted_in_coordinate_order_peak_458	Distal Intergenic	1	39901134	39902256	1123	2	4610	ENST00000450953.3	-10731	MYCL	MYCL proto-oncogene, bHLH transcription factor
chr1	39999612	40000037	426	*	SortSam_on_data_180__Alignment_sorted_in_coordinate_order_peak_459	Distal Intergenic	1	39967619	39968614	996	1	84879	ENST00000481612.1	31993	MFSD2A	MFSD2 lysolipid transporter A, lysophospholipid
chr1	40635870	40636439	570	*	SortSam_on_data_179__Alignment_sorted_in_coordinate_order_peak_269	Exon (ENST00000372684.8/9783, exon 4 of 8)	1	40659848	40667480	7633	1	105378675	ENST00000658681.1	-23409	NA	NA
chr1	42334659	42335175	517	*	SortSam_on_data_179__Alignment_sorted_in_coordinate_order_peak_270	Promoter (<=1kb)	1	42176539	42334965	158427	2	22887	ENST00000372572.5	0	FOXJ3	forkhead box J3
chr1	42380489	42380983	495	*	SortSam_on_data_180__Alignment_sorted_in_coordinate_order_peak_460	Promoter (<=1kb)	1	42380792	42424232	43441	1	284716	ENST00000431473.4	0	RIMKLA	ribosomal modification protein rimK like family member A
chr1	42542544	42542852	309	*	SortSam_on_data_180__Alignment_sorted_in_coordinate_order_peak_461,SortSam_on_data_179__Alignment_sorted_in_coordinate_order_peak_271	Intron (ENST00000660938.1/728621, intron 6 of 16)	1	42536573	42595573	59001	1	728621	ENST00000514642.1	5971	NA	NA
chr1	42816953	42817274	322	*	SortSam_on_data_180__Alignment_sorted_in_coordinate_order_peak_462	Promoter (<=1kb)	1	42817122	42830499	13378	1	114625	ENST00000645239.1	0	ERMAP	erythroblast membrane associated protein (Scianna blood group)
chr1	43068183	43068662	480	*	SortSam_on_data_180__Alignment_sorted_in_coordinate_order_peak_463	Distal Intergenic	1	43145153	43156396	11244	1	440585	ENST00000410048.5	-76491	NA	NA
chr1	43550032	43550454	423	*	SortSam_on_data_180__Alignment_sorted_in_coordinate_order_peak_464	Intron (ENST00000496043.5/5792, intron 4 of 4)	1	43545076	43579284	34209	1	5792	ENST00000437607.1	4956	PTPRF	protein tyrosine phosphatase receptor type F
chr1	44842946	44843496	551	*	SortSam_on_data_180__Alignment_sorted_in_coordinate_order_peak_465	Promoter (<=1kb)	1	44821938	44843253	21316	2	8643	ENST00000372192.4	0	NA	NA
chr1	45222999	45223382	384	*	SortSam_on_data_179__Alignment_sorted_in_coordinate_order_peak_272,SortSam_on_data_180__Alignment_sorted_in_coordinate_order_peak_466	Intron (ENST00000464588.1/57643, intron 2 of 2)	1	45016399	45206605	190207	2	57643	ENST00000359600.6	-16394	ZSWIM5	zinc finger SWIM-type containing 5
chr1	45803670	45803954	285	*	SortSam_on_data_180__Alignment_sorted_in_coordinate_order_peak_467	Promoter (<=1kb)	1	45803612	46036122	232511	1	23139	ENST00000361297.7	58	MAST2	microtubule associated serine/threonine kinase 2
chr1	46240230	46240887	658	*	SortSam_on_data_180__Alignment_sorted_in_coordinate_order_peak_468,SortSam_on_data_179__Alignment_sorted_in_coordinate_order_peak_273	Distal Intergenic	1	46246461	46248584	2124	1	8438	ENST00000661174.1	-5574	RAD54L	RAD54 like
chr1	46533071	46533587	517	*	SortSam_on_data_180__Alignment_sorted_in_coordinate_order_peak_469	Promoter (1-2kb)	1	46532166	46535515	3350	2	105378696	ENST00000697682.1	1928	NA	NA
chr1	46668122	46668532	411	*	SortSam_on_data_180__Alignment_sorted_in_coordinate_order_peak_470	Promoter (<=1kb)	1	46632737	46668364	35628	2	64756	ENST00000574428.6	0	ATPAF1	ATP synthase mitochondrial F1 complex assembly factor 1
chr1	47333800	47334157	358	*	SortSam_on_data_180__Alignment_sorted_in_coordinate_order_peak_471	Promoter (<=1kb)	1	47333809	47377210	43402	1	51727	ENST00000371871.8	0	CMPK1	cytidine/uridine monophosphate kinase 1
chr1	51519005	51519498	494	*	SortSam_on_data_180__Alignment_sorted_in_coordinate_order_peak_472	Promoter (<=1kb)	1	51354263	51519241	164979	2	2060	ENST00000371730.6	0	EPS15	epidermal growth factor receptor pathway substrate 15
chr1	53543947	53544404	458	*	SortSam_on_data_180__Alignment_sorted_in_coordinate_order_peak_473	Intron (ENST00000312233.4/148979, intron 3 of 9)	1	53459976	53464679	4704	1	63948	ENST00000463126.1	83971	NA	NA
chr1	53737715	53738022	308	*	SortSam_on_data_180__Alignment_sorted_in_coordinate_order_peak_474	Promoter (1-2kb)	1	53506239	53739164	232926	2	148979	ENST00000628545.2	1142	NA	NA
chr1	54996997	54997290	294	*	SortSam_on_data_180__Alignment_sorted_in_coordinate_order_peak_475	Promoter (1-2kb)	1	54998933	55017172	18240	1	7809	ENST00000651561.1	-1643	NA	NA
chr1	58378519	58379209	691	*	SortSam_on_data_180__Alignment_sorted_in_coordinate_order_peak_476,SortSam_on_data_179__Alignment_sorted_in_coordinate_order_peak_274	Intron (ENST00000485760.5/1600, intron 3 of 20)	1	58462552	58506199	43648	2	115209	ENST00000460671.1	126990	OMA1	OMA1 zinc metallopeptidase
chr1	65798271	65798610	340	*	SortSam_on_data_180__Alignment_sorted_in_coordinate_order_peak_477	Intron (ENST00000329654.8/5142, intron 1 of 16)	1	65792895	66374574	581680	1	5142	ENST00000341517.9	5376	NA	NA
chr1	69478054	69478372	319	*	SortSam_on_data_180__Alignment_sorted_in_coordinate_order_peak_478,SortSam_on_data_179__Alignment_sorted_in_coordinate_order_peak_275	Distal Intergenic	1	69433255	69435409	2155	1	105378788	ENST00000448001.1	44799	NA	NA
chr1	73303081	73303393	313	*	SortSam_on_data_180__Alignment_sorted_in_coordinate_order_peak_479	Promoter (2-3kb)	1	73305609	73307576	1968	1	101927295	ENST00000661787.1	-2216	LINC01360	long intergenic non-protein coding RNA 1360
chr1	77870136	77870577	442	*	SortSam_on_data_180__Alignment_sorted_in_coordinate_order_peak_480,SortSam_on_data_179__Alignment_sorted_in_coordinate_order_peak_276	Intron (ENST00000443751.4/374986, intron 14 of 15)	1	77888513	77933384	44872	1	91624	ENST00000401035.7	-17936	NEXN	nexilin F-actin binding protein
chr1	78935785	78936122	338	*	SortSam_on_data_180__Alignment_sorted_in_coordinate_order_peak_481	Intron (ENST00000370742.4/64123, intron 7 of 14)	1	78891094	78922328	31235	2	64123	ENST00000661361.1	-13457	NA	NA
chr1	84057823	84058379	557	*	SortSam_on_data_180__Alignment_sorted_in_coordinate_order_peak_482,SortSam_on_data_179__Alignment_sorted_in_coordinate_order_peak_277	Intron (ENST00000646678.1/ENST00000646678.1, intron 1 of 1)	1	84078062	84238498	160437	1	5567	ENST00000370689.6	-19683	PRKACB	protein kinase cAMP-activated catalytic subunit beta
chr1	84689980	84690436	457	*	SortSam_on_data_179__Alignment_sorted_in_coordinate_order_peak_278	Promoter (<=1kb)	1	84647339	84690304	42966	2	117178	ENST00000481102.5	0	SSX2IP	SSX family member 2 interacting protein
chr1	85282958	85283274	317	*	SortSam_on_data_179__Alignment_sorted_in_coordinate_order_peak_279	Intron (ENST00000654182.1/646626, intron 2 of 2)	1	85276715	85399963	123249	1	646626	ENST00000427819.5	6243	NA	NA
chr1	85616078	85616389	312	*	SortSam_on_data_180__Alignment_sorted_in_coordinate_order_peak_483	Distal Intergenic	1	85592280	85592356	77	1	124900422	ENST00000363064.1	23798	NA	NA
chr1	86216383	86216847	465	*	SortSam_on_data_179__Alignment_sorted_in_coordinate_order_peak_280,SortSam_on_data_180__Alignment_sorted_in_coordinate_order_peak_484	Distal Intergenic	1	86126092	86156943	30852	2	255631	ENST00000496682.2	-59440	COL24A1	collagen type XXIV alpha 1 chain
chr1	108272893	108273187	295	*	SortSam_on_data_179__Alignment_sorted_in_coordinate_order_peak_281	Promoter (<=1kb)	1	108261196	108273689	12494	2	148545	ENST00000438965.1	502	NA	NA
chr1	108421179	108421484	306	*	SortSam_on_data_179__Alignment_sorted_in_coordinate_order_peak_282	Promoter (<=1kb)	1	108420689	108433184	12496	1	653149	ENST00000419814.1	490	NBPF6	NBPF member 6
chr1	112293356	112293817	462	*	SortSam_on_data_179__Alignment_sorted_in_coordinate_order_peak_283	Intron (ENST00000427290.2/105378909, intron 1 of 1)	1	112234569	112252134	17566	2	105378909	ENST00000690217.1	-41222	LINC02884	long intergenic non-protein coding RNA 2884
chr1	112898730	112899398	669	*	SortSam_on_data_180__Alignment_sorted_in_coordinate_order_peak_485,SortSam_on_data_179__Alignment_sorted_in_coordinate_order_peak_284	Intron (ENST00000715665.1/100506392, intron 1 of 3)	1	112918018	112922392	4375	2	6566	ENST00000481750.1	22994	SLC16A1	solute carrier family 16 member 1
chr1	113068693	113069244	552	*	SortSam_on_data_180__Alignment_sorted_in_coordinate_order_peak_486,SortSam_on_data_179__Alignment_sorted_in_coordinate_order_peak_285	Intron (ENST00000421157.2/100996251, intron 1 of 2)	1	113011687	113073113	61427	2	100996251	ENST00000421157.2	3869	LRIG2-DT	LRIG2 divergent transcript
chr1	113069997	113070676	680	*	SortSam_on_data_179__Alignment_sorted_in_coordinate_order_peak_286,SortSam_on_data_180__Alignment_sorted_in_coordinate_order_peak_487	Promoter (2-3kb)	1	113011687	113073113	61427	2	100996251	ENST00000421157.2	2437	LRIG2-DT	LRIG2 divergent transcript
chr1	116146595	116146877	283	*	SortSam_on_data_180__Alignment_sorted_in_coordinate_order_peak_488	Distal Intergenic	1	116123873	116128247	4375	1	126868	ENST00000464946.1	22722	NA	NA
chr1	117430410	117430878	469	*	SortSam_on_data_179__Alignment_sorted_in_coordinate_order_peak_287,SortSam_on_data_180__Alignment_sorted_in_coordinate_order_peak_489	Intron (ENST00000356554.7/10905, intron 5 of 12)	1	117420597	117515939	95343	1	10905	ENST00000449370.6	9813	MAN1A2	mannosidase alpha class 1A member 2
chr1	120069467	120070006	540	*	SortSam_on_data_180__Alignment_sorted_in_coordinate_order_peak_490	Promoter (<=1kb)	1	119911553	120069662	158110	2	4853	ENST00000256646.7	0	NOTCH2	notch receptor 2
chr1	120110008	120110343	336	*	SortSam_on_data_180__Alignment_sorted_in_coordinate_order_peak_491,SortSam_on_data_179__Alignment_sorted_in_coordinate_order_peak_288	Distal Intergenic	1	119997288	120100688	103401	2	4853	ENST00000652264.1	-9320	NOTCH2	notch receptor 2
chr1	120342093	120342383	291	*	SortSam_on_data_180__Alignment_sorted_in_coordinate_order_peak_492	Distal Intergenic	1	120354987	120355148	162	1	124904631	ENST00000614085.1	-12604	NA	NA
chr1	120558144	120558523	380	*	SortSam_on_data_180__Alignment_sorted_in_coordinate_order_peak_493,SortSam_on_data_179__Alignment_sorted_in_coordinate_order_peak_289	Promoter (<=1kb)	1	120489860	120558143	68284	2	100996724	ENST00000715505.1	-1	PDE4DIPP2	PDE4DIP pseudogene 2
chr1	120620310	120620712	403	*	SortSam_on_data_180__Alignment_sorted_in_coordinate_order_peak_494	Exon (ENST00000612480.2/100996724, exon 4 of 42)	1	120489860	120558143	68284	2	100996724	ENST00000715505.1	-62167	PDE4DIPP2	PDE4DIP pseudogene 2
chr1	120700808	120701448	641	*	SortSam_on_data_180__Alignment_sorted_in_coordinate_order_peak_495,SortSam_on_data_179__Alignment_sorted_in_coordinate_order_peak_290	Promoter (<=1kb)	1	120489860	120701289	211430	2	100996724	ENST00000612480.2	0	PDE4DIPP2	PDE4DIP pseudogene 2
chr1	120912661	120913055	395	*	SortSam_on_data_180__Alignment_sorted_in_coordinate_order_peak_496,SortSam_on_data_179__Alignment_sorted_in_coordinate_order_peak_291	Promoter (<=1kb)	1	120913184	120953460	40277	1	728855	ENST00000613486.2	-129	LINC00623	long intergenic non-protein coding RNA 623
chr1	121004509	121004913	405	*	SortSam_on_data_179__Alignment_sorted_in_coordinate_order_peak_292,SortSam_on_data_180__Alignment_sorted_in_coordinate_order_peak_497	Intron (ENST00000615424.4/728855, intron 1 of 2)	1	121029592	121042572	12981	2	101929798	ENST00000636462.1	37659	NA	NA
chr1	121010721	121011060	340	*	SortSam_on_data_179__Alignment_sorted_in_coordinate_order_peak_293	Intron (ENST00000612313.1/101929798, intron 2 of 2)	1	121029592	121042572	12981	2	101929798	ENST00000636462.1	31512	NA	NA
chr1	121185117	121186277	1161	*	SortSam_on_data_179__Alignment_sorted_in_coordinate_order_peak_294,SortSam_on_data_180__Alignment_sorted_in_coordinate_order_peak_498,SortSam_on_data_179__Alignment_sorted_in_coordinate_order_peak_295	Promoter (<=1kb)	1	121185368	121187361	1994	1	653464	ENST00000412759.2	0	SRGAP2C	SLIT-ROBO Rho GTPase activating protein 2C
chr1	121186985	121187407	423	*	SortSam_on_data_179__Alignment_sorted_in_coordinate_order_peak_296	Promoter (<=1kb)	1	121187102	121387966	200865	1	653464	ENST00000304465.7	0	SRGAP2C	SLIT-ROBO Rho GTPase activating protein 2C
chr1	121519217	121519555	339	*	SortSam_on_data_180__Alignment_sorted_in_coordinate_order_peak_499	Promoter (<=1kb)	1	121519345	121568791	49447	1	647121	ENST00000458200.2	0	NA	NA
chr1	143574909	143575539	631	*	SortSam_on_data_179__Alignment_sorted_in_coordinate_order_peak_322,SortSam_on_data_180__Alignment_sorted_in_coordinate_order_peak_528	Distal Intergenic	1	143541768	143572834	31067	1	112268273	ENST00000449715.1	33141	NA	NA
chr1	143637202	143637974	773	*	SortSam_on_data_179__Alignment_sorted_in_coordinate_order_peak_323,SortSam_on_data_180__Alignment_sorted_in_coordinate_order_peak_529	Distal Intergenic	1	143699456	143699619	164	2	101954269	ENST00000384619.1	61645	RNVU1-17	RNA, variant U1 small nuclear 17
chr1	143638828	143639171	344	*	SortSam_on_data_179__Alignment_sorted_in_coordinate_order_peak_324	Distal Intergenic	1	143699456	143699619	164	2	101954269	ENST00000384619.1	60448	RNVU1-17	RNA, variant U1 small nuclear 17
chr1	143643029	143643801	773	*	SortSam_on_data_179__Alignment_sorted_in_coordinate_order_peak_325	Distal Intergenic	1	143699456	143699619	164	2	101954269	ENST00000384619.1	55818	RNVU1-17	RNA, variant U1 small nuclear 17
chr1	143651345	143651898	554	*	SortSam_on_data_180__Alignment_sorted_in_coordinate_order_peak_530,SortSam_on_data_179__Alignment_sorted_in_coordinate_order_peak_326	Distal Intergenic	1	143699456	143699619	164	2	101954269	ENST00000384619.1	47721	RNVU1-17	RNA, variant U1 small nuclear 17
chr1	143667775	143668089	315	*	SortSam_on_data_179__Alignment_sorted_in_coordinate_order_peak_327,SortSam_on_data_180__Alignment_sorted_in_coordinate_order_peak_531	Distal Intergenic	1	143699456	143699619	164	2	101954269	ENST00000384619.1	31530	RNVU1-17	RNA, variant U1 small nuclear 17
chr1	143699599	143699977	379	*	SortSam_on_data_179__Alignment_sorted_in_coordinate_order_peak_328,SortSam_on_data_180__Alignment_sorted_in_coordinate_order_peak_532	Promoter (<=1kb)	1	143699456	143699619	164	2	101954269	ENST00000384619.1	0	RNVU1-17	RNA, variant U1 small nuclear 17
chr1	143702175	143702958	784	*	SortSam_on_data_179__Alignment_sorted_in_coordinate_order_peak_329,SortSam_on_data_180__Alignment_sorted_in_coordinate_order_peak_533	Promoter (2-3kb)	1	143699456	143699619	164	2	101954269	ENST00000384619.1	-2556	RNVU1-17	RNA, variant U1 small nuclear 17
chr1	143703254	143703570	317	*	SortSam_on_data_180__Alignment_sorted_in_coordinate_order_peak_534	Distal Intergenic	1	143699456	143699619	164	2	101954269	ENST00000384619.1	-3635	RNVU1-17	RNA, variant U1 small nuclear 17
chr1	143736159	143736831	673	*	SortSam_on_data_179__Alignment_sorted_in_coordinate_order_peak_330,SortSam_on_data_180__Alignment_sorted_in_coordinate_order_peak_535	Intron (ENST00000692327.1/ENST00000692327.1, intron 1 of 1)	1	143729407	143729570	164	2	26863	ENST00000384010.1	-6589	RNVU1-18	RNA, variant U1 small nuclear 18
chr1	143787672	143788022	351	*	SortSam_on_data_179__Alignment_sorted_in_coordinate_order_peak_331,SortSam_on_data_180__Alignment_sorted_in_coordinate_order_peak_536	Distal Intergenic	1	143811359	143825837	14479	2	199882	ENST00000449024.2	37815	NA	NA
chr1	143791722	143792402	681	*	SortSam_on_data_179__Alignment_sorted_in_coordinate_order_peak_332,SortSam_on_data_180__Alignment_sorted_in_coordinate_order_peak_537	Exon (ENST00000424684.2/ENST00000424684.2, exon 2 of 2)	1	143811359	143825837	14479	2	199882	ENST00000449024.2	33435	NA	NA
chr1	143792855	143793272	418	*	SortSam_on_data_180__Alignment_sorted_in_coordinate_order_peak_538,SortSam_on_data_179__Alignment_sorted_in_coordinate_order_peak_333	Exon (ENST00000424684.2/ENST00000424684.2, exon 2 of 2)	1	143811359	143825837	14479	2	199882	ENST00000449024.2	32565	NA	NA
chr1	143793807	143794323	517	*	SortSam_on_data_179__Alignment_sorted_in_coordinate_order_peak_334,SortSam_on_data_180__Alignment_sorted_in_coordinate_order_peak_539	Exon (ENST00000424684.2/ENST00000424684.2, exon 2 of 2)	1	143811359	143825837	14479	2	199882	ENST00000449024.2	31514	NA	NA
chr1	143838456	143838774	319	*	SortSam_on_data_179__Alignment_sorted_in_coordinate_order_peak_335	Distal Intergenic	1	143811359	143825837	14479	2	199882	ENST00000449024.2	-12619	NA	NA
chr1	143839219	143839510	292	*	SortSam_on_data_180__Alignment_sorted_in_coordinate_order_peak_540	Distal Intergenic	1	143811359	143825837	14479	2	199882	ENST00000449024.2	-13382	NA	NA
chr1	143885218	143885500	283	*	SortSam_on_data_180__Alignment_sorted_in_coordinate_order_peak_541	Promoter (<=1kb)	1	143877731	143885076	7346	2	338391	ENST00000415338.1	-142	H2BP2	H2B histone pseudogene 2
chr1	143904143	143904490	348	*	SortSam_on_data_179__Alignment_sorted_in_coordinate_order_peak_336,SortSam_on_data_180__Alignment_sorted_in_coordinate_order_peak_542	Promoter (<=1kb)	1	143875171	143904650	29480	2	338391	ENST00000609585.1	160	H2BP2	H2B histone pseudogene 2
chr1	143971604	143971974	371	*	SortSam_on_data_179__Alignment_sorted_in_coordinate_order_peak_337,SortSam_on_data_180__Alignment_sorted_in_coordinate_order_peak_543	Promoter (<=1kb)	1	143955878	143971965	16088	2	554282	ENST00000369175.4	0	FAM72C	family with sequence similarity 72 member C
chr1	143972686	143975048	2363	*	SortSam_on_data_180__Alignment_sorted_in_coordinate_order_peak_544,SortSam_on_data_179__Alignment_sorted_in_coordinate_order_peak_338,SortSam_on_data_179__Alignment_sorted_in_coordinate_order_peak_339,SortSam_on_data_179__Alignment_sorted_in_coordinate_order_peak_340	Promoter (<=1kb)	1	143972697	143973859	1163	1	100996712	ENST00000702389.1	0	SRGAP2D	SLIT-ROBO Rho GTPase activating protein 2D (pseudogene)
chr1	144076390	144078379	1990	*	SortSam_on_data_180__Alignment_sorted_in_coordinate_order_peak_545,SortSam_on_data_179__Alignment_sorted_in_coordinate_order_peak_341	Distal Intergenic	1	143975087	144068350	93264	1	100996712	ENST00000605551.2	101303	SRGAP2D	SLIT-ROBO Rho GTPase activating protein 2D (pseudogene)
chr1	144101286	144106847	5562	*	SortSam_on_data_180__Alignment_sorted_in_coordinate_order_peak_546,SortSam_on_data_179__Alignment_sorted_in_coordinate_order_peak_342	Distal Intergenic	1	143975087	144068350	93264	1	100996712	ENST00000605551.2	126199	SRGAP2D	SLIT-ROBO Rho GTPase activating protein 2D (pseudogene)
chr1	144114235	144114584	350	*	SortSam_on_data_180__Alignment_sorted_in_coordinate_order_peak_547	Distal Intergenic	1	144245027	144245821	795	2	100996732	ENST00000457390.1	131237	LINC02802	long intergenic non-protein coding RNA 2802
chr1	144118945	144119265	321	*	SortSam_on_data_179__Alignment_sorted_in_coordinate_order_peak_343,SortSam_on_data_180__Alignment_sorted_in_coordinate_order_peak_548	Distal Intergenic	1	144245027	144245821	795	2	100996732	ENST00000457390.1	126556	LINC02802	long intergenic non-protein coding RNA 2802
chr1	144127152	144127430	279	*	SortSam_on_data_180__Alignment_sorted_in_coordinate_order_peak_549	Distal Intergenic	1	144245027	144245821	795	2	100996732	ENST00000457390.1	118391	LINC02802	long intergenic non-protein coding RNA 2802
chr1	144143081	144144714	1634	*	SortSam_on_data_179__Alignment_sorted_in_coordinate_order_peak_344,SortSam_on_data_180__Alignment_sorted_in_coordinate_order_peak_550	Distal Intergenic	1	144245027	144245821	795	2	100996732	ENST00000457390.1	101107	LINC02802	long intergenic non-protein coding RNA 2802
chr1	144145406	144146196	791	*	SortSam_on_data_180__Alignment_sorted_in_coordinate_order_peak_551,SortSam_on_data_179__Alignment_sorted_in_coordinate_order_peak_345	Distal Intergenic	1	144245027	144245821	795	2	100996732	ENST00000457390.1	99625	LINC02802	long intergenic non-protein coding RNA 2802
chr1	144146493	144149336	2844	*	SortSam_on_data_180__Alignment_sorted_in_coordinate_order_peak_552,SortSam_on_data_179__Alignment_sorted_in_coordinate_order_peak_346,SortSam_on_data_180__Alignment_sorted_in_coordinate_order_peak_553	Distal Intergenic	1	144245027	144245821	795	2	100996732	ENST00000457390.1	96485	LINC02802	long intergenic non-protein coding RNA 2802
chr1	144151631	144152322	692	*	SortSam_on_data_179__Alignment_sorted_in_coordinate_order_peak_347,SortSam_on_data_180__Alignment_sorted_in_coordinate_order_peak_554	Distal Intergenic	1	144245027	144245821	795	2	100996732	ENST00000457390.1	93499	LINC02802	long intergenic non-protein coding RNA 2802
chr1	144152904	144153651	748	*	SortSam_on_data_180__Alignment_sorted_in_coordinate_order_peak_555,SortSam_on_data_179__Alignment_sorted_in_coordinate_order_peak_348	Distal Intergenic	1	144245027	144245821	795	2	100996732	ENST00000457390.1	92170	LINC02802	long intergenic non-protein coding RNA 2802
chr1	144159088	144160209	1122	*	SortSam_on_data_179__Alignment_sorted_in_coordinate_order_peak_349,SortSam_on_data_180__Alignment_sorted_in_coordinate_order_peak_556	Distal Intergenic	1	144245027	144245821	795	2	100996732	ENST00000457390.1	85612	LINC02802	long intergenic non-protein coding RNA 2802
chr1	144164174	144164692	519	*	SortSam_on_data_179__Alignment_sorted_in_coordinate_order_peak_350,SortSam_on_data_180__Alignment_sorted_in_coordinate_order_peak_557	Distal Intergenic	1	144245027	144245821	795	2	100996732	ENST00000457390.1	81129	LINC02802	long intergenic non-protein coding RNA 2802
chr1	144165084	144165402	319	*	SortSam_on_data_180__Alignment_sorted_in_coordinate_order_peak_558	Distal Intergenic	1	144245027	144245821	795	2	100996732	ENST00000457390.1	80419	LINC02802	long intergenic non-protein coding RNA 2802
chr1	144178360	144180360	2001	*	SortSam_on_data_179__Alignment_sorted_in_coordinate_order_peak_351,SortSam_on_data_180__Alignment_sorted_in_coordinate_order_peak_559	Exon (ENST00000616358.1/ENST00000616358.1, exon 1 of 7)	1	144245027	144245821	795	2	100996732	ENST00000457390.1	65461	LINC02802	long intergenic non-protein coding RNA 2802
chr1	144202492	144202793	302	*	SortSam_on_data_179__Alignment_sorted_in_coordinate_order_peak_352	Exon (ENST00000616358.1/ENST00000616358.1, exon 6 of 7)	1	144245027	144245821	795	2	100996732	ENST00000457390.1	43028	LINC02802	long intergenic non-protein coding RNA 2802
chr1	144208111	144208398	288	*	SortSam_on_data_179__Alignment_sorted_in_coordinate_order_peak_353	Intron (ENST00000616358.1/ENST00000616358.1, intron 6 of 6)	1	144245027	144245821	795	2	100996732	ENST00000457390.1	37423	LINC02802	long intergenic non-protein coding RNA 2802
chr1	144246205	144247975	1771	*	SortSam_on_data_179__Alignment_sorted_in_coordinate_order_peak_354,SortSam_on_data_180__Alignment_sorted_in_coordinate_order_peak_560	Promoter (<=1kb)	1	144245027	144245821	795	2	100996732	ENST00000457390.1	-384	LINC02802	long intergenic non-protein coding RNA 2802
chr1	144248511	144249089	579	*	SortSam_on_data_180__Alignment_sorted_in_coordinate_order_peak_561,SortSam_on_data_179__Alignment_sorted_in_coordinate_order_peak_355	Promoter (1-2kb)	1	144245238	144250279	5042	2	100996732	ENST00000294715.6	1190	LINC02802	long intergenic non-protein coding RNA 2802
chr1	144249433	144250580	1148	*	SortSam_on_data_180__Alignment_sorted_in_coordinate_order_peak_562,SortSam_on_data_179__Alignment_sorted_in_coordinate_order_peak_356	Promoter (<=1kb)	1	144227029	144250326	23298	2	100996732	ENST00000452399.6	0	LINC02802	long intergenic non-protein coding RNA 2802
chr1	144274961	144276938	1978	*	SortSam_on_data_180__Alignment_sorted_in_coordinate_order_peak_563,SortSam_on_data_179__Alignment_sorted_in_coordinate_order_peak_357	Exon (ENST00000421395.1/ENST00000421395.1, exon 2 of 2)	1	144227029	144250326	23298	2	100996732	ENST00000452399.6	-24635	LINC02802	long intergenic non-protein coding RNA 2802
chr1	144313361	144314241	881	*	SortSam_on_data_179__Alignment_sorted_in_coordinate_order_peak_358,SortSam_on_data_180__Alignment_sorted_in_coordinate_order_peak_564	Distal Intergenic	1	144372875	144373634	760	2	730262	ENST00000581164.2	59393	PPIAL4E	peptidylprolyl isomerase A like 4E
chr1	144322739	144324804	2066	*	SortSam_on_data_180__Alignment_sorted_in_coordinate_order_peak_565,SortSam_on_data_179__Alignment_sorted_in_coordinate_order_peak_359	Distal Intergenic	1	144372875	144373634	760	2	730262	ENST00000581164.2	48830	PPIAL4E	peptidylprolyl isomerase A like 4E
chr1	144418388	144419131	744	*	SortSam_on_data_179__Alignment_sorted_in_coordinate_order_peak_360,SortSam_on_data_180__Alignment_sorted_in_coordinate_order_peak_566	Exon (ENST00000432512.1/ENST00000432512.1, exon 1 of 1)	1	144412576	144412740	165	1	101954267	ENST00000384476.1	5812	RNVU1-15	RNA, variant U1 small nuclear 15
chr1	144461116	144462065	950	*	SortSam_on_data_180__Alignment_sorted_in_coordinate_order_peak_567,SortSam_on_data_179__Alignment_sorted_in_coordinate_order_peak_361	Promoter (<=1kb)	1	144421390	144461647	40258	2	284565	ENST00000488031.6	0	NBPF15	NBPF member 15
chr1	144523967	144524485	519	*	SortSam_on_data_179__Alignment_sorted_in_coordinate_order_peak_362,SortSam_on_data_180__Alignment_sorted_in_coordinate_order_peak_568	Promoter (<=1kb)	1	144523860	144524021	162	2	124904624	ENST00000618578.1	0	NA	NA
chr1	144539822	144540737	916	*	SortSam_on_data_180__Alignment_sorted_in_coordinate_order_peak_569,SortSam_on_data_179__Alignment_sorted_in_coordinate_order_peak_363	Distal Intergenic	1	144551779	144551943	165	2	6063	ENST00000617626.1	11206	NA	NA
chr1	144567721	144568471	751	*	SortSam_on_data_180__Alignment_sorted_in_coordinate_order_peak_570,SortSam_on_data_179__Alignment_sorted_in_coordinate_order_peak_364	Distal Intergenic	1	144560666	144560829	164	2	124904616	ENST00000610976.1	-6892	RNVU1-28	RNA, variant U1 small nuclear 28
chr1	144570915	144571279	365	*	SortSam_on_data_180__Alignment_sorted_in_coordinate_order_peak_571,SortSam_on_data_179__Alignment_sorted_in_coordinate_order_peak_365	Distal Intergenic	1	144560666	144560829	164	2	124904616	ENST00000610976.1	-10086	RNVU1-28	RNA, variant U1 small nuclear 28
chr1	144641664	144643643	1980	*	SortSam_on_data_179__Alignment_sorted_in_coordinate_order_peak_366,SortSam_on_data_180__Alignment_sorted_in_coordinate_order_peak_572	Promoter (<=1kb)	1	144627192	144642058	14867	2	101929826	ENST00000617368.1	0	LINC01632	long intergenic non-protein coding RNA 1632
chr1	144652125	144653028	904	*	SortSam_on_data_179__Alignment_sorted_in_coordinate_order_peak_367,SortSam_on_data_180__Alignment_sorted_in_coordinate_order_peak_573	Intron (ENST00000441760.2/ENST00000441760.2, intron 2 of 3)	1	144661200	144679513	18314	1	101927429	ENST00000615237.1	-8172	KMT2CP1	lysine methyltransferase 2C pseudogene 1
chr1	144688507	144688828	322	*	SortSam_on_data_179__Alignment_sorted_in_coordinate_order_peak_368,SortSam_on_data_180__Alignment_sorted_in_coordinate_order_peak_574	Intron (ENST00000441760.2/ENST00000441760.2, intron 2 of 3)	1	144716025	144758296	42272	1	645166	ENST00000692166.2	-27197	LSP1P5	LSP1 pseudogene 5
chr1	144689455	144691428	1974	*	SortSam_on_data_179__Alignment_sorted_in_coordinate_order_peak_369,SortSam_on_data_180__Alignment_sorted_in_coordinate_order_peak_575	Intron (ENST00000441760.2/ENST00000441760.2, intron 2 of 3)	1	144716025	144758296	42272	1	645166	ENST00000692166.2	-24597	LSP1P5	LSP1 pseudogene 5
chr1	144715782	144716941	1160	*	SortSam_on_data_179__Alignment_sorted_in_coordinate_order_peak_370,SortSam_on_data_180__Alignment_sorted_in_coordinate_order_peak_576	Promoter (<=1kb)	1	144716025	144758296	42272	1	645166	ENST00000692166.2	0	LSP1P5	LSP1 pseudogene 5
chr1	144717319	144717907	589	*	SortSam_on_data_179__Alignment_sorted_in_coordinate_order_peak_371,SortSam_on_data_180__Alignment_sorted_in_coordinate_order_peak_577	Promoter (1-2kb)	1	144716073	144739347	23275	1	645166	ENST00000690033.2	1246	LSP1P5	LSP1 pseudogene 5
chr1	144718554	144720167	1614	*	SortSam_on_data_180__Alignment_sorted_in_coordinate_order_peak_578,SortSam_on_data_179__Alignment_sorted_in_coordinate_order_peak_372	Promoter (2-3kb)	1	144716073	144739347	23275	1	645166	ENST00000690033.2	2481	LSP1P5	LSP1 pseudogene 5
chr1	144757962	144758288	327	*	SortSam_on_data_179__Alignment_sorted_in_coordinate_order_peak_373	Exon (ENST00000692166.2/645166, exon 4 of 4)	1	144716073	144739347	23275	1	645166	ENST00000690033.2	41889	LSP1P5	LSP1 pseudogene 5
chr1	144763583	144763934	352	*	SortSam_on_data_179__Alignment_sorted_in_coordinate_order_peak_374	Exon (ENST00000619190.1/ENST00000619190.1, exon 4 of 5)	1	144716073	144739347	23275	1	645166	ENST00000690033.2	47510	LSP1P5	LSP1 pseudogene 5
chr1	144786025	144788034	2010	*	SortSam_on_data_179__Alignment_sorted_in_coordinate_order_peak_375,SortSam_on_data_180__Alignment_sorted_in_coordinate_order_peak_579	Exon (ENST00000619190.1/ENST00000619190.1, exon 1 of 5)	1	144716073	144739347	23275	1	645166	ENST00000690033.2	69952	LSP1P5	LSP1 pseudogene 5
chr1	144801731	144802165	435	*	SortSam_on_data_179__Alignment_sorted_in_coordinate_order_peak_376,SortSam_on_data_180__Alignment_sorted_in_coordinate_order_peak_580	Intron (ENST00000441760.2/ENST00000441760.2, intron 2 of 3)	1	144716073	144739347	23275	1	645166	ENST00000690033.2	85658	LSP1P5	LSP1 pseudogene 5
chr1	144804609	144805055	447	*	SortSam_on_data_180__Alignment_sorted_in_coordinate_order_peak_581	Intron (ENST00000441760.2/ENST00000441760.2, intron 2 of 3)	1	144716073	144739347	23275	1	645166	ENST00000690033.2	88536	LSP1P5	LSP1 pseudogene 5
chr1	144806629	144807282	654	*	SortSam_on_data_179__Alignment_sorted_in_coordinate_order_peak_377,SortSam_on_data_180__Alignment_sorted_in_coordinate_order_peak_582	Intron (ENST00000441760.2/ENST00000441760.2, intron 2 of 3)	1	144716073	144739347	23275	1	645166	ENST00000690033.2	90556	LSP1P5	LSP1 pseudogene 5
chr1	144812699	144813571	873	*	SortSam_on_data_179__Alignment_sorted_in_coordinate_order_peak_378,SortSam_on_data_180__Alignment_sorted_in_coordinate_order_peak_583	Intron (ENST00000441760.2/ENST00000441760.2, intron 2 of 3)	1	144716073	144739347	23275	1	645166	ENST00000690033.2	96626	LSP1P5	LSP1 pseudogene 5
chr1	144814254	144814947	694	*	SortSam_on_data_180__Alignment_sorted_in_coordinate_order_peak_584,SortSam_on_data_179__Alignment_sorted_in_coordinate_order_peak_379	Intron (ENST00000441760.2/ENST00000441760.2, intron 2 of 3)	1	144716073	144739347	23275	1	645166	ENST00000690033.2	98181	LSP1P5	LSP1 pseudogene 5
chr1	144817243	144820070	2828	*	SortSam_on_data_179__Alignment_sorted_in_coordinate_order_peak_380,SortSam_on_data_180__Alignment_sorted_in_coordinate_order_peak_585	Intron (ENST00000441760.2/ENST00000441760.2, intron 2 of 3)	1	144716073	144739347	23275	1	645166	ENST00000690033.2	101170	LSP1P5	LSP1 pseudogene 5
chr1	144820360	144821147	788	*	SortSam_on_data_179__Alignment_sorted_in_coordinate_order_peak_381,SortSam_on_data_180__Alignment_sorted_in_coordinate_order_peak_586	Intron (ENST00000441760.2/ENST00000441760.2, intron 2 of 3)	1	144716073	144739347	23275	1	645166	ENST00000690033.2	104287	LSP1P5	LSP1 pseudogene 5
chr1	144821834	144823498	1665	*	SortSam_on_data_179__Alignment_sorted_in_coordinate_order_peak_382,SortSam_on_data_180__Alignment_sorted_in_coordinate_order_peak_587	Intron (ENST00000441760.2/ENST00000441760.2, intron 2 of 3)	1	144716073	144739347	23275	1	645166	ENST00000690033.2	105761	LSP1P5	LSP1 pseudogene 5
chr1	144846185	144846533	349	*	SortSam_on_data_180__Alignment_sorted_in_coordinate_order_peak_588,SortSam_on_data_179__Alignment_sorted_in_coordinate_order_peak_383	Intron (ENST00000441760.2/ENST00000441760.2, intron 2 of 3)	1	144897236	144955446	58211	2	647135	ENST00000621582.1	108913	SRGAP2B	SLIT-ROBO Rho GTPase activating protein 2B
chr1	144850886	144851285	400	*	SortSam_on_data_180__Alignment_sorted_in_coordinate_order_peak_589,SortSam_on_data_179__Alignment_sorted_in_coordinate_order_peak_384	Intron (ENST00000441760.2/ENST00000441760.2, intron 2 of 3)	1	144897236	144955446	58211	2	647135	ENST00000621582.1	104161	SRGAP2B	SLIT-ROBO Rho GTPase activating protein 2B
chr1	144858553	144859462	910	*	SortSam_on_data_180__Alignment_sorted_in_coordinate_order_peak_590,SortSam_on_data_179__Alignment_sorted_in_coordinate_order_peak_385	Intron (ENST00000441760.2/ENST00000441760.2, intron 2 of 3)	1	144897236	144955446	58211	2	647135	ENST00000621582.1	95984	SRGAP2B	SLIT-ROBO Rho GTPase activating protein 2B
chr1	144882926	144884178	1253	*	SortSam_on_data_179__Alignment_sorted_in_coordinate_order_peak_386,SortSam_on_data_180__Alignment_sorted_in_coordinate_order_peak_591	Intron (ENST00000441760.2/ENST00000441760.2, intron 2 of 3)	1	144897236	144955446	58211	2	647135	ENST00000621582.1	71268	SRGAP2B	SLIT-ROBO Rho GTPase activating protein 2B
chr1	144990470	144991133	664	*	SortSam_on_data_179__Alignment_sorted_in_coordinate_order_peak_387,SortSam_on_data_180__Alignment_sorted_in_coordinate_order_peak_592	Intron (ENST00000612199.4/647135, intron 3 of 9)	1	144897236	144955446	58211	2	647135	ENST00000621582.1	-35024	SRGAP2B	SLIT-ROBO Rho GTPase activating protein 2B
chr1	145092955	145093361	407	*	SortSam_on_data_180__Alignment_sorted_in_coordinate_order_peak_593,SortSam_on_data_179__Alignment_sorted_in_coordinate_order_peak_388	Promoter (1-2kb)	1	145093053	145094965	1913	2	647135	ENST00000494534.1	1604	SRGAP2B	SLIT-ROBO Rho GTPase activating protein 2B
chr1	145093647	145095304	1658	*	SortSam_on_data_180__Alignment_sorted_in_coordinate_order_peak_594,SortSam_on_data_179__Alignment_sorted_in_coordinate_order_peak_389	Promoter (<=1kb)	1	145092987	145094979	1993	2	647135	ENST00000467933.2	0	SRGAP2B	SLIT-ROBO Rho GTPase activating protein 2B
chr1	145096008	145096388	381	*	SortSam_on_data_179__Alignment_sorted_in_coordinate_order_peak_390,SortSam_on_data_180__Alignment_sorted_in_coordinate_order_peak_595	Promoter (<=1kb)	1	145095974	145112696	16723	1	728833	ENST00000400889.3	34	FAM72D	family with sequence similarity 72 member D
chr1	145166937	145167439	503	*	SortSam_on_data_179__Alignment_sorted_in_coordinate_order_peak_391,SortSam_on_data_180__Alignment_sorted_in_coordinate_order_peak_596	Promoter (1-2kb)	1	145164099	145168712	4614	2	103091866	ENST00000578899.5	1273	LINC01145	long intergenic non-protein coding RNA 1145
chr1	145168823	145169601	779	*	SortSam_on_data_180__Alignment_sorted_in_coordinate_order_peak_597,SortSam_on_data_179__Alignment_sorted_in_coordinate_order_peak_392	Promoter (<=1kb)	1	145164099	145168712	4614	2	103091866	ENST00000578899.5	-111	LINC01145	long intergenic non-protein coding RNA 1145
chr1	145173058	145173400	343	*	SortSam_on_data_180__Alignment_sorted_in_coordinate_order_peak_598	Intron (ENST00000621798.4/103091866, intron 2 of 2)	1	145164099	145168712	4614	2	103091866	ENST00000578899.5	-4346	LINC01145	long intergenic non-protein coding RNA 1145
chr1	145214755	145215122	368	*	SortSam_on_data_180__Alignment_sorted_in_coordinate_order_peak_599	Promoter (<=1kb)	1	145214851	145215905	1055	1	100996740	ENST00000638358.1	0	LOC100996740	uncharacterized LOC100996740
chr1	145216022	145216483	462	*	SortSam_on_data_180__Alignment_sorted_in_coordinate_order_peak_600,SortSam_on_data_179__Alignment_sorted_in_coordinate_order_peak_393	Promoter (<=1kb)	1	145164099	145216058	51960	2	103091866	ENST00000621798.4	0	LINC01145	long intergenic non-protein coding RNA 1145
chr1	145232790	145233366	577	*	SortSam_on_data_180__Alignment_sorted_in_coordinate_order_peak_601,SortSam_on_data_179__Alignment_sorted_in_coordinate_order_peak_394	Exon (ENST00000433527.1/ENST00000433527.1, exon 1 of 1)	1	145241415	145242174	760	2	645142	ENST00000544708.3	8808	NA	NA
chr1	145294461	145295353	893	*	SortSam_on_data_179__Alignment_sorted_in_coordinate_order_peak_395,SortSam_on_data_180__Alignment_sorted_in_coordinate_order_peak_602	Exon (ENST00000369373.9/100288142, exon 134 of 138)	1	145281116	145281462	347	1	101954266	ENST00000618589.1	13345	RNVU1-14	RNA, variant U1 small nuclear 14
chr1	145299454	145299783	330	*	SortSam_on_data_180__Alignment_sorted_in_coordinate_order_peak_603	Exon (ENST00000369373.9/100288142, exon 128 of 138)	1	145281116	145281462	347	1	101954266	ENST00000618589.1	18338	RNVU1-14	RNA, variant U1 small nuclear 14
chr1	145304047	145304379	333	*	SortSam_on_data_180__Alignment_sorted_in_coordinate_order_peak_604	Exon (ENST00000369373.9/100288142, exon 122 of 138)	1	145281116	145281462	347	1	101954266	ENST00000618589.1	22931	RNVU1-14	RNA, variant U1 small nuclear 14
chr1	145307195	145308006	812	*	SortSam_on_data_179__Alignment_sorted_in_coordinate_order_peak_396,SortSam_on_data_180__Alignment_sorted_in_coordinate_order_peak_605	Exon (ENST00000369373.9/100288142, exon 118 of 138)	1	145281116	145281462	347	1	101954266	ENST00000618589.1	26079	RNVU1-14	RNA, variant U1 small nuclear 14
chr1	145310461	145311200	740	*	SortSam_on_data_180__Alignment_sorted_in_coordinate_order_peak_606	Exon (ENST00000369373.9/100288142, exon 114 of 138)	1	145281116	145281462	347	1	101954266	ENST00000618589.1	29345	RNVU1-14	RNA, variant U1 small nuclear 14
chr1	145318368	145319138	771	*	SortSam_on_data_180__Alignment_sorted_in_coordinate_order_peak_607	Exon (ENST00000369373.9/100288142, exon 104 of 138)	1	145281116	145281462	347	1	101954266	ENST00000618589.1	37252	RNVU1-14	RNA, variant U1 small nuclear 14
chr1	145319859	145320307	449	*	SortSam_on_data_180__Alignment_sorted_in_coordinate_order_peak_608,SortSam_on_data_179__Alignment_sorted_in_coordinate_order_peak_397	Exon (ENST00000369373.9/100288142, exon 102 of 138)	1	145281116	145281462	347	1	101954266	ENST00000618589.1	38743	RNVU1-14	RNA, variant U1 small nuclear 14
chr1	145321560	145322159	600	*	SortSam_on_data_180__Alignment_sorted_in_coordinate_order_peak_609	Exon (ENST00000369373.9/100288142, exon 100 of 138)	1	145281116	145281462	347	1	101954266	ENST00000618589.1	40444	RNVU1-14	RNA, variant U1 small nuclear 14
chr1	145324663	145325051	389	*	SortSam_on_data_179__Alignment_sorted_in_coordinate_order_peak_398,SortSam_on_data_180__Alignment_sorted_in_coordinate_order_peak_610	Exon (ENST00000369373.9/100288142, exon 96 of 138)	1	145281116	145281462	347	1	101954266	ENST00000618589.1	43547	RNVU1-14	RNA, variant U1 small nuclear 14
chr1	145328488	145329103	616	*	SortSam_on_data_180__Alignment_sorted_in_coordinate_order_peak_611	Exon (ENST00000369373.9/100288142, exon 91 of 138)	1	145281116	145281462	347	1	101954266	ENST00000618589.1	47372	RNVU1-14	RNA, variant U1 small nuclear 14
chr1	145329442	145329802	361	*	SortSam_on_data_179__Alignment_sorted_in_coordinate_order_peak_399,SortSam_on_data_180__Alignment_sorted_in_coordinate_order_peak_612	Exon (ENST00000369373.9/100288142, exon 90 of 138)	1	145281116	145281462	347	1	101954266	ENST00000618589.1	48326	RNVU1-14	RNA, variant U1 small nuclear 14
chr1	145348087	145348363	277	*	SortSam_on_data_180__Alignment_sorted_in_coordinate_order_peak_613	Intron (ENST00000369373.9/100288142, intron 66 of 137)	1	145289900	145405567	115668	2	100288142	ENST00000369373.9	57204	NBPF20	NBPF member 20
chr1	145367459	145367786	328	*	SortSam_on_data_180__Alignment_sorted_in_coordinate_order_peak_614,SortSam_on_data_179__Alignment_sorted_in_coordinate_order_peak_400	Exon (ENST00000369373.9/100288142, exon 42 of 138)	1	145289900	145405567	115668	2	100288142	ENST00000369373.9	37781	NBPF20	NBPF member 20
chr1	145381633	145382141	509	*	SortSam_on_data_180__Alignment_sorted_in_coordinate_order_peak_615	Exon (ENST00000369373.9/100288142, exon 24 of 138)	1	145289900	145405567	115668	2	100288142	ENST00000369373.9	23426	NBPF20	NBPF member 20
chr1	145386367	145387166	800	*	SortSam_on_data_179__Alignment_sorted_in_coordinate_order_peak_401,SortSam_on_data_180__Alignment_sorted_in_coordinate_order_peak_616	Exon (ENST00000369373.9/100288142, exon 18 of 138)	1	145289900	145405567	115668	2	100288142	ENST00000369373.9	18401	NBPF20	NBPF member 20
chr1	145389788	145390131	344	*	SortSam_on_data_180__Alignment_sorted_in_coordinate_order_peak_617	Exon (ENST00000369373.9/100288142, exon 14 of 138)	1	145289900	145405567	115668	2	100288142	ENST00000369373.9	15436	NBPF20	NBPF member 20
chr1	145391145	145391675	531	*	SortSam_on_data_180__Alignment_sorted_in_coordinate_order_peak_618	Exon (ENST00000369373.9/100288142, exon 12 of 138)	1	145289900	145405567	115668	2	100288142	ENST00000369373.9	13892	NBPF20	NBPF member 20
chr1	145407611	145407899	289	*	SortSam_on_data_179__Alignment_sorted_in_coordinate_order_peak_402	Promoter (2-3kb)	1	145289900	145405567	115668	2	100288142	ENST00000369373.9	-2044	NBPF20	NBPF member 20
chr1	145425147	145426004	858	*	SortSam_on_data_179__Alignment_sorted_in_coordinate_order_peak_403,SortSam_on_data_180__Alignment_sorted_in_coordinate_order_peak_619	Promoter (<=1kb)	1	145290005	145425603	135599	2	100288142	ENST00000698833.1	0	NBPF20	NBPF member 20
chr1	145430950	145431371	422	*	SortSam_on_data_180__Alignment_sorted_in_coordinate_order_peak_620,SortSam_on_data_179__Alignment_sorted_in_coordinate_order_peak_404	Distal Intergenic	1	145290005	145425603	135599	2	100288142	ENST00000698833.1	-5347	NBPF20	NBPF member 20
chr1	145447041	145447600	560	*	SortSam_on_data_180__Alignment_sorted_in_coordinate_order_peak_621	Distal Intergenic	1	145465617	145465780	164	2	124904619	ENST00000605806.1	18180	RNVU1-31	RNA, variant U1 small nuclear 31
chr1	145448470	145448997	528	*	SortSam_on_data_180__Alignment_sorted_in_coordinate_order_peak_622	Distal Intergenic	1	145465617	145465780	164	2	124904619	ENST00000605806.1	16783	RNVU1-31	RNA, variant U1 small nuclear 31
chr1	145450096	145450534	439	*	SortSam_on_data_180__Alignment_sorted_in_coordinate_order_peak_623	Distal Intergenic	1	145465617	145465780	164	2	124904619	ENST00000605806.1	15246	RNVU1-31	RNA, variant U1 small nuclear 31
chr1	145450859	145451271	413	*	SortSam_on_data_180__Alignment_sorted_in_coordinate_order_peak_624	Distal Intergenic	1	145465617	145465780	164	2	124904619	ENST00000605806.1	14509	RNVU1-31	RNA, variant U1 small nuclear 31
chr1	145453629	145454704	1076	*	SortSam_on_data_179__Alignment_sorted_in_coordinate_order_peak_405,SortSam_on_data_180__Alignment_sorted_in_coordinate_order_peak_625,SortSam_on_data_179__Alignment_sorted_in_coordinate_order_peak_406	Distal Intergenic	1	145465617	145465780	164	2	124904619	ENST00000605806.1	11076	RNVU1-31	RNA, variant U1 small nuclear 31
chr1	145475561	145476286	726	*	SortSam_on_data_180__Alignment_sorted_in_coordinate_order_peak_626,SortSam_on_data_179__Alignment_sorted_in_coordinate_order_peak_407	Exon (ENST00000657459.1/ENST00000657459.1, exon 1 of 2)	1	145465617	145465780	164	2	124904619	ENST00000605806.1	-9781	RNVU1-31	RNA, variant U1 small nuclear 31
chr1	145487168	145487517	350	*	SortSam_on_data_180__Alignment_sorted_in_coordinate_order_peak_627,SortSam_on_data_179__Alignment_sorted_in_coordinate_order_peak_408	Distal Intergenic	1	145507444	145508607	1164	1	101060254	ENST00000525886.2	-19927	NA	NA
chr1	145505858	145506460	603	*	SortSam_on_data_180__Alignment_sorted_in_coordinate_order_peak_628,SortSam_on_data_179__Alignment_sorted_in_coordinate_order_peak_409	Promoter (<=1kb)	1	145507444	145508607	1164	1	101060254	ENST00000525886.2	-984	NA	NA
chr1	145764095	145764934	840	*	SortSam_on_data_180__Alignment_sorted_in_coordinate_order_peak_629,SortSam_on_data_179__Alignment_sorted_in_coordinate_order_peak_410	Intron (ENST00000582693.5/27246, intron 4 of 8)	1	145746389	145773843	27455	2	27246	ENST00000539368.2	8909	NA	NA
chr1	145766511	145767925	1415	*	SortSam_on_data_180__Alignment_sorted_in_coordinate_order_peak_630	Intron (ENST00000582693.5/27246, intron 4 of 8)	1	145746389	145773843	27455	2	27246	ENST00000539368.2	5918	NA	NA
chr1	145823754	145824047	294	*	SortSam_on_data_180__Alignment_sorted_in_coordinate_order_peak_631	Promoter (<=1kb)	1	145824053	145844383	20331	1	10623	ENST00000698751.1	-6	POLR3C	RNA polymerase III subunit C
chr1	145871961	145872703	743	*	SortSam_on_data_180__Alignment_sorted_in_coordinate_order_peak_632	Exon (ENST00000544626.2/148741, exon 8 of 12)	1	145854746	145859836	5091	2	10401	ENST00000393046.3	-12125	PIAS3	protein inhibitor of activated STAT 3
chr1	145874747	145875021	275	*	SortSam_on_data_180__Alignment_sorted_in_coordinate_order_peak_633	Exon (ENST00000544626.2/148741, exon 6 of 12)	1	145866560	145885866	19307	2	148741	ENST00000544626.2	10845	NA	NA
chr1	145878182	145878474	293	*	SortSam_on_data_180__Alignment_sorted_in_coordinate_order_peak_634	Exon (ENST00000355594.9/148741, exon 3 of 14)	1	145866560	145885866	19307	2	148741	ENST00000544626.2	7392	NA	NA
chr1	145957598	145957986	389	*	SortSam_on_data_179__Alignment_sorted_in_coordinate_order_peak_411,SortSam_on_data_180__Alignment_sorted_in_coordinate_order_peak_635	Promoter (<=1kb)	1	145933423	145958017	24595	2	128077	ENST00000604000.4	31	NA	NA
chr1	146015150	146015818	669	*	SortSam_on_data_179__Alignment_sorted_in_coordinate_order_peak_412	Distal Intergenic	1	146017468	146021734	4267	2	148738	ENST00000475797.1	5916	NA	NA
chr1	146019303	146019677	375	*	SortSam_on_data_180__Alignment_sorted_in_coordinate_order_peak_636	Promoter (2-3kb)	1	146017468	146021734	4267	2	148738	ENST00000475797.1	2057	NA	NA
chr1	146228089	146229391	1303	*	SortSam_on_data_180__Alignment_sorted_in_coordinate_order_peak_637,SortSam_on_data_179__Alignment_sorted_in_coordinate_order_peak_413	Promoter (<=1kb)	1	146113652	146229000	115349	2	100132406	ENST00000612520.2	0	NBPF10	NBPF member 10
chr1	146251946	146252457	512	*	SortSam_on_data_180__Alignment_sorted_in_coordinate_order_peak_638,SortSam_on_data_179__Alignment_sorted_in_coordinate_order_peak_414	Distal Intergenic	1	146156098	146229041	72944	2	388677	ENST00000689750.1	-22905	NA	NA
chr1	146270967	146271348	382	*	SortSam_on_data_180__Alignment_sorted_in_coordinate_order_peak_639,SortSam_on_data_179__Alignment_sorted_in_coordinate_order_peak_415	Distal Intergenic	1	146298170	146298715	546	1	170688	ENST00000578341.2	-26822	NUDT4P2	nudix hydrolase 4 pseudogene 2
chr1	146285360	146286124	765	*	SortSam_on_data_179__Alignment_sorted_in_coordinate_order_peak_416	Distal Intergenic	1	146298170	146298715	546	1	170688	ENST00000578341.2	-12046	NUDT4P2	nudix hydrolase 4 pseudogene 2
chr1	146297770	146298281	512	*	SortSam_on_data_179__Alignment_sorted_in_coordinate_order_peak_417,SortSam_on_data_180__Alignment_sorted_in_coordinate_order_peak_640	Promoter (<=1kb)	1	146298170	146298715	546	1	170688	ENST00000578341.2	0	NUDT4P2	nudix hydrolase 4 pseudogene 2
chr1	146366395	146366940	546	*	SortSam_on_data_179__Alignment_sorted_in_coordinate_order_peak_418,SortSam_on_data_180__Alignment_sorted_in_coordinate_order_peak_641	Intron (ENST00000643391.1/112268274, intron 2 of 4)	1	146376807	146376970	164	1	124904613	ENST00000615842.1	-9867	LOC124904613	U1 spliceosomal RNA
chr1	146369223	146369915	693	*	SortSam_on_data_180__Alignment_sorted_in_coordinate_order_peak_642,SortSam_on_data_179__Alignment_sorted_in_coordinate_order_peak_419	Intron (ENST00000643391.1/112268274, intron 2 of 4)	1	146376807	146376970	164	1	124904613	ENST00000615842.1	-6892	LOC124904613	U1 spliceosomal RNA
chr1	146393687	146394041	355	*	SortSam_on_data_180__Alignment_sorted_in_coordinate_order_peak_643	Intron (ENST00000643391.1/112268274, intron 1 of 4)	1	146387202	146388092	891	1	100996756	ENST00000660431.1	6485	NA	NA
chr1	146486768	146487483	716	*	SortSam_on_data_179__Alignment_sorted_in_coordinate_order_peak_420,SortSam_on_data_180__Alignment_sorted_in_coordinate_order_peak_644	Exon (ENST00000685236.1/ENST00000685236.1, exon 1 of 1)	1	146472566	146525291	52726	1	100288805	ENST00000621489.2	14202	NA	NA
chr1	146684565	146684902	338	*	SortSam_on_data_180__Alignment_sorted_in_coordinate_order_peak_645	Intron (ENST00000614586.3/100288805, intron 15 of 78)	1	146743160	146779280	36121	1	100288805	ENST00000650199.1	-58258	NA	NA
chr1	146722619	146723195	577	*	SortSam_on_data_180__Alignment_sorted_in_coordinate_order_peak_646	Intron (ENST00000614586.3/100288805, intron 18 of 78)	1	146743160	146779280	36121	1	100288805	ENST00000650199.1	-19965	NA	NA
chr1	146771441	146771733	293	*	SortSam_on_data_179__Alignment_sorted_in_coordinate_order_peak_421	Exon (ENST00000614586.3/100288805, exon 37 of 79)	1	146743160	146779280	36121	1	100288805	ENST00000650199.1	28281	NA	NA
chr1	146794308	146794614	307	*	SortSam_on_data_179__Alignment_sorted_in_coordinate_order_peak_422,SortSam_on_data_180__Alignment_sorted_in_coordinate_order_peak_647	Exon (ENST00000614586.3/100288805, exon 41 of 79)	1	146743160	146779280	36121	1	100288805	ENST00000650199.1	51148	NA	NA
chr1	146938703	146939265	563	*	SortSam_on_data_180__Alignment_sorted_in_coordinate_order_peak_648,SortSam_on_data_179__Alignment_sorted_in_coordinate_order_peak_423	Promoter (<=1kb)	1	146938744	146996202	57459	1	149013	ENST00000617931.4	0	NBPF12	NBPF member 12
chr1	147061597	147062275	679	*	SortSam_on_data_179__Alignment_sorted_in_coordinate_order_peak_424,SortSam_on_data_180__Alignment_sorted_in_coordinate_order_peak_649	Distal Intergenic	1	147019656	147056593	36938	2	728989	ENST00000444082.2	-5004	NA	NA
chr1	147079518	147080418	901	*	SortSam_on_data_180__Alignment_sorted_in_coordinate_order_peak_650	Exon (ENST00000364272.1/ENST00000364272.1, exon 1 of 1)	1	147084616	147084756	141	2	101447996	ENST00000651973.1	4338	NA	NA
chr1	147172047	147172452	406	*	SortSam_on_data_180__Alignment_sorted_in_coordinate_order_peak_651	Promoter (<=1kb)	1	147155106	147172470	17365	2	5565	ENST00000254101.4	18	PRKAB2	protein kinase AMP-activated non-catalytic subunit beta 2
chr1	147242657	147243072	416	*	SortSam_on_data_180__Alignment_sorted_in_coordinate_order_peak_652,SortSam_on_data_179__Alignment_sorted_in_coordinate_order_peak_425	Promoter (<=1kb)	1	147175351	147243050	67700	2	2330	ENST00000527849.5	0	FMO5	flavin containing dimethylaniline monoxygenase 5
chr1	147541957	147542255	299	*	SortSam_on_data_179__Alignment_sorted_in_coordinate_order_peak_426	Promoter (<=1kb)	1	147541501	147626216	84716	1	607	ENST00000234739.8	456	BCL9	BCL9 transcription coactivator
chr1	147566462	147566744	283	*	SortSam_on_data_180__Alignment_sorted_in_coordinate_order_peak_653	Intron (ENST00000683836.1/607, intron 1 of 9)	1	147541501	147626216	84716	1	607	ENST00000234739.8	24961	BCL9	BCL9 transcription coactivator
chr1	147599100	147600502	1403	*	SortSam_on_data_180__Alignment_sorted_in_coordinate_order_peak_654,SortSam_on_data_179__Alignment_sorted_in_coordinate_order_peak_427	Promoter (<=1kb)	1	147600196	147611693	11498	1	607	ENST00000497938.1	0	BCL9	BCL9 transcription coactivator
chr1	147669681	147670238	558	*	SortSam_on_data_180__Alignment_sorted_in_coordinate_order_peak_655	Promoter (<=1kb)	1	147649817	147670048	20232	2	51205	ENST00000487562.5	0	NA	NA
chr1	147680659	147681256	598	*	SortSam_on_data_180__Alignment_sorted_in_coordinate_order_peak_656,SortSam_on_data_179__Alignment_sorted_in_coordinate_order_peak_428	Distal Intergenic	1	147642230	147670524	28295	2	51205	ENST00000583509.7	-10135	NA	NA
chr1	147928620	147928977	358	*	SortSam_on_data_180__Alignment_sorted_in_coordinate_order_peak_657,SortSam_on_data_179__Alignment_sorted_in_coordinate_order_peak_429	Promoter (<=1kb)	1	147928436	147966645	38210	1	51463	ENST00000468618.6	184	GPR89B	G protein-coupled receptor 89B
chr1	147950287	147950635	349	*	SortSam_on_data_180__Alignment_sorted_in_coordinate_order_peak_658	Promoter (2-3kb)	1	147953433	147986289	32857	1	51463	ENST00000461786.5	-2798	GPR89B	G protein-coupled receptor 89B
chr1	148013177	148014897	1721	*	SortSam_on_data_179__Alignment_sorted_in_coordinate_order_peak_430,SortSam_on_data_180__Alignment_sorted_in_coordinate_order_peak_659	Promoter (<=1kb)	1	148013203	148025928	12726	1	51463	ENST00000665117.1	0	GPR89B	G protein-coupled receptor 89B
chr1	148033015	148033818	804	*	SortSam_on_data_179__Alignment_sorted_in_coordinate_order_peak_431,SortSam_on_data_180__Alignment_sorted_in_coordinate_order_peak_660	Distal Intergenic	1	148038753	148038916	164	2	26864	ENST00000383858.1	5098	NA	NA
chr1	148048714	148049388	675	*	SortSam_on_data_180__Alignment_sorted_in_coordinate_order_peak_661,SortSam_on_data_179__Alignment_sorted_in_coordinate_order_peak_432	Distal Intergenic	1	148038753	148038916	164	2	26864	ENST00000383858.1	-9798	NA	NA
chr1	148060297	148060649	353	*	SortSam_on_data_179__Alignment_sorted_in_coordinate_order_peak_433,SortSam_on_data_180__Alignment_sorted_in_coordinate_order_peak_662	Distal Intergenic	1	148080598	148093883	13286	1	728920	ENST00000420737.2	-19949	NA	NA
chr1	148079030	148079560	531	*	SortSam_on_data_180__Alignment_sorted_in_coordinate_order_peak_663,SortSam_on_data_179__Alignment_sorted_in_coordinate_order_peak_434	Promoter (1-2kb)	1	148080598	148093883	13286	1	728920	ENST00000420737.2	-1038	NA	NA
chr1	148146021	148146620	600	*	SortSam_on_data_180__Alignment_sorted_in_coordinate_order_peak_664,SortSam_on_data_179__Alignment_sorted_in_coordinate_order_peak_435	Exon (ENST00000358206.4/ENST00000358206.4, exon 1 of 2)	1	148102151	148151988	49838	2	200030	ENST00000614506.4	5368	NBPF11	NBPF member 11
chr1	148146883	148147662	780	*	SortSam_on_data_180__Alignment_sorted_in_coordinate_order_peak_665,SortSam_on_data_179__Alignment_sorted_in_coordinate_order_peak_436	Exon (ENST00000358206.4/ENST00000358206.4, exon 1 of 2)	1	148102151	148151988	49838	2	200030	ENST00000614506.4	4326	NBPF11	NBPF member 11
chr1	148151453	148151956	504	*	SortSam_on_data_179__Alignment_sorted_in_coordinate_order_peak_437,SortSam_on_data_180__Alignment_sorted_in_coordinate_order_peak_666	Promoter (<=1kb)	1	148102151	148151988	49838	2	200030	ENST00000614506.4	32	NBPF11	NBPF member 11
chr1	148160483	148160964	482	*	SortSam_on_data_180__Alignment_sorted_in_coordinate_order_peak_667,SortSam_on_data_179__Alignment_sorted_in_coordinate_order_peak_438	Promoter (1-2kb)	1	148162710	148163413	704	1	100505824	ENST00000432038.1	-1746	NA	NA
chr1	148161204	148161800	597	*	SortSam_on_data_180__Alignment_sorted_in_coordinate_order_peak_668,SortSam_on_data_179__Alignment_sorted_in_coordinate_order_peak_439	Promoter (<=1kb)	1	148162710	148163413	704	1	100505824	ENST00000432038.1	-910	NA	NA
chr1	148162424	148162776	353	*	SortSam_on_data_180__Alignment_sorted_in_coordinate_order_peak_669	Promoter (<=1kb)	1	148162710	148163413	704	1	100505824	ENST00000432038.1	0	NA	NA
chr1	148245914	148246632	719	*	SortSam_on_data_180__Alignment_sorted_in_coordinate_order_peak_670,SortSam_on_data_179__Alignment_sorted_in_coordinate_order_peak_440	Promoter (<=1kb)	1	148208088	148246463	38376	2	101927468	ENST00000464343.6	0	NA	NA
chr1	148280748	148281159	412	*	SortSam_on_data_180__Alignment_sorted_in_coordinate_order_peak_671,SortSam_on_data_179__Alignment_sorted_in_coordinate_order_peak_441	Promoter (<=1kb)	1	148271884	148280749	8866	2	105371226	ENST00000715667.1	0	NA	NA
chr1	148303093	148303402	310	*	SortSam_on_data_179__Alignment_sorted_in_coordinate_order_peak_442,SortSam_on_data_180__Alignment_sorted_in_coordinate_order_peak_672	Intron (ENST00000648583.1/124904404, intron 1 of 3)	1	148290890	148297271	6382	2	105371225	ENST00000434245.3	-5822	NA	NA
chr1	148353938	148354719	782	*	SortSam_on_data_180__Alignment_sorted_in_coordinate_order_peak_673	Intron (ENST00000638958.1/105371225, intron 1 of 6)	1	148362370	148362533	164	2	101954273	ENST00000384610.1	7814	NA	NA
chr1	148362540	148362944	405	*	SortSam_on_data_180__Alignment_sorted_in_coordinate_order_peak_674	Promoter (<=1kb)	1	148362370	148362533	164	2	101954273	ENST00000384610.1	-7	NA	NA
chr1	148379214	148379987	774	*	SortSam_on_data_180__Alignment_sorted_in_coordinate_order_peak_675	Exon (ENST00000622328.1/124904396, exon 2 of 4)	1	148388282	148388363	82	1	102466225	ENST00000619691.1	-8295	NA	NA
chr1	148434865	148435175	311	*	SortSam_on_data_180__Alignment_sorted_in_coordinate_order_peak_676,SortSam_on_data_179__Alignment_sorted_in_coordinate_order_peak_443	Exon (ENST00000454544.2/ENST00000454544.2, exon 1 of 2)	1	148415258	148428847	13590	1	100132057	ENST00000640776.1	19607	NA	NA
chr1	148458711	148459397	687	*	SortSam_on_data_179__Alignment_sorted_in_coordinate_order_peak_444,SortSam_on_data_180__Alignment_sorted_in_coordinate_order_peak_677	Promoter (<=1kb)	1	148458643	148459689	1047	2	388685	ENST00000645329.1	292	LINC01138	long intergenic non-protein coding RNA 1138
chr1	148459917	148460419	503	*	SortSam_on_data_180__Alignment_sorted_in_coordinate_order_peak_678,SortSam_on_data_179__Alignment_sorted_in_coordinate_order_peak_445	Promoter (<=1kb)	1	148290889	148459959	169071	2	105371225	ENST00000640832.1	0	NA	NA
chr1	148503950	148504230	281	*	SortSam_on_data_180__Alignment_sorted_in_coordinate_order_peak_679	Intron (ENST00000639181.1/388685, intron 2 of 6)	1	148432956	148498767	65812	2	388685	ENST00000653634.1	-5183	LINC01138	long intergenic non-protein coding RNA 1138
chr1	148528384	148529067	684	*	SortSam_on_data_180__Alignment_sorted_in_coordinate_order_peak_680	Distal Intergenic	1	148522601	148522765	165	1	124904621	ENST00000622285.1	5783	RNVU1-27	RNA, variant U1 small nuclear 27
chr1	148548956	148549270	315	*	SortSam_on_data_180__Alignment_sorted_in_coordinate_order_peak_681	Exon (ENST00000614999.4/25832, exon 46 of 66)	1	148522601	148522765	165	1	124904621	ENST00000622285.1	26355	RNVU1-27	RNA, variant U1 small nuclear 27
chr1	148558375	148558677	303	*	SortSam_on_data_180__Alignment_sorted_in_coordinate_order_peak_682	Exon (ENST00000614999.4/25832, exon 34 of 66)	1	148532118	148593685	61568	2	25832	ENST00000621066.4	35008	NA	NA
chr1	148678822	148680131	1310	*	SortSam_on_data_180__Alignment_sorted_in_coordinate_order_peak_683,SortSam_on_data_179__Alignment_sorted_in_coordinate_order_peak_446	Promoter (<=1kb)	1	148593645	148679742	86098	2	100996763	ENST00000606877.2	0	NOTCH2NLB	notch 2 N-terminal like B
chr1	148702694	148703196	503	*	SortSam_on_data_180__Alignment_sorted_in_coordinate_order_peak_684,SortSam_on_data_179__Alignment_sorted_in_coordinate_order_peak_447	Distal Intergenic	1	148600285	148679746	79462	2	100996763	ENST00000593495.4	-22948	NOTCH2NLB	notch 2 N-terminal like B
chr1	148721756	148722118	363	*	SortSam_on_data_180__Alignment_sorted_in_coordinate_order_peak_685,SortSam_on_data_179__Alignment_sorted_in_coordinate_order_peak_448	Distal Intergenic	1	148748774	148752415	3642	1	440672	ENST00000322209.5	-26656	NUDT4B	nudix hydrolase 4B
chr1	148736089	148736365	277	*	SortSam_on_data_180__Alignment_sorted_in_coordinate_order_peak_686	Distal Intergenic	1	148748774	148752415	3642	1	440672	ENST00000322209.5	-12409	NUDT4B	nudix hydrolase 4B
chr1	148736625	148736908	284	*	SortSam_on_data_179__Alignment_sorted_in_coordinate_order_peak_449	Distal Intergenic	1	148748774	148752415	3642	1	440672	ENST00000322209.5	-11866	NUDT4B	nudix hydrolase 4B
chr1	148748541	148749098	558	*	SortSam_on_data_180__Alignment_sorted_in_coordinate_order_peak_687,SortSam_on_data_179__Alignment_sorted_in_coordinate_order_peak_450	Promoter (<=1kb)	1	148748774	148752415	3642	1	440672	ENST00000322209.5	0	NUDT4B	nudix hydrolase 4B
chr1	148808219	148808967	749	*	SortSam_on_data_179__Alignment_sorted_in_coordinate_order_peak_451,SortSam_on_data_180__Alignment_sorted_in_coordinate_order_peak_688	Promoter (<=1kb)	1	148808434	149033016	224583	1	9659	ENST00000695794.1	0	PDE4DIP	phosphodiesterase 4D interacting protein
chr1	148840303	148840685	383	*	SortSam_on_data_180__Alignment_sorted_in_coordinate_order_peak_689,SortSam_on_data_179__Alignment_sorted_in_coordinate_order_peak_452	Intron (ENST00000695765.1/9659, intron 1 of 2)	1	148844268	148934291	90024	1	9659	ENST00000695769.1	-3583	PDE4DIP	phosphodiesterase 4D interacting protein
chr1	148844212	148844663	452	*	SortSam_on_data_180__Alignment_sorted_in_coordinate_order_peak_690,SortSam_on_data_179__Alignment_sorted_in_coordinate_order_peak_453	Promoter (<=1kb)	1	148844268	148934291	90024	1	9659	ENST00000695769.1	0	PDE4DIP	phosphodiesterase 4D interacting protein
chr1	148857314	148857668	355	*	SortSam_on_data_180__Alignment_sorted_in_coordinate_order_peak_691,SortSam_on_data_179__Alignment_sorted_in_coordinate_order_peak_454	Intron (ENST00000695765.1/9659, intron 1 of 2)	1	148868544	148942309	73766	1	9659	ENST00000621371.4	-10876	PDE4DIP	phosphodiesterase 4D interacting protein
chr1	148889451	148890067	617	*	SortSam_on_data_179__Alignment_sorted_in_coordinate_order_peak_455,SortSam_on_data_180__Alignment_sorted_in_coordinate_order_peak_692	Promoter (<=1kb)	1	148889463	149033016	143554	1	9659	ENST00000369356.8	0	PDE4DIP	phosphodiesterase 4D interacting protein
chr1	149103096	149103957	862	*	SortSam_on_data_179__Alignment_sorted_in_coordinate_order_peak_456,SortSam_on_data_180__Alignment_sorted_in_coordinate_order_peak_693	Promoter (<=1kb)	1	149052186	149103551	51366	2	400818	ENST00000698832.1	0	NBPF9	NBPF member 9
chr1	149162952	149163338	387	*	SortSam_on_data_180__Alignment_sorted_in_coordinate_order_peak_694	Distal Intergenic	1	149111304	149121866	10563	2	101929790	ENST00000622818.1	-41086	LOC101929790	uncharacterized LOC101929790
chr1	149175435	149175932	498	*	SortSam_on_data_179__Alignment_sorted_in_coordinate_order_peak_457,SortSam_on_data_180__Alignment_sorted_in_coordinate_order_peak_695	Exon (ENST00000668239.1/ENST00000668239.1, exon 1 of 2)	1	149111304	149121866	10563	2	101929790	ENST00000622818.1	-53569	LOC101929790	uncharacterized LOC101929790
chr1	149176770	149177122	353	*	SortSam_on_data_179__Alignment_sorted_in_coordinate_order_peak_458,SortSam_on_data_180__Alignment_sorted_in_coordinate_order_peak_696	Exon (ENST00000684813.2/ENST00000684813.2, exon 1 of 1)	1	149111304	149121866	10563	2	101929790	ENST00000622818.1	-54904	LOC101929790	uncharacterized LOC101929790
chr1	149240170	149240663	494	*	SortSam_on_data_180__Alignment_sorted_in_coordinate_order_peak_697,SortSam_on_data_179__Alignment_sorted_in_coordinate_order_peak_459	Promoter (<=1kb)	1	149197555	149240707	43153	2	653513	ENST00000685012.2	44	NA	NA
chr1	149285585	149285876	292	*	SortSam_on_data_180__Alignment_sorted_in_coordinate_order_peak_698	Intron (ENST00000313342.8/124904395, intron 1 of 6)	1	149197992	149321732	123741	2	124904395	ENST00000313342.8	35856	LOC124904395	uncharacterized LOC124904395
chr1	149321268	149322018	751	*	SortSam_on_data_180__Alignment_sorted_in_coordinate_order_peak_699,SortSam_on_data_179__Alignment_sorted_in_coordinate_order_peak_460	Promoter (<=1kb)	1	149197992	149321732	123741	2	124904395	ENST00000313342.8	0	LOC124904395	uncharacterized LOC124904395
chr1	149390591	149391545	955	*	SortSam_on_data_180__Alignment_sorted_in_coordinate_order_peak_700,SortSam_on_data_179__Alignment_sorted_in_coordinate_order_peak_461	Promoter (<=1kb)	1	149390621	149471833	81213	1	100996717	ENST00000650865.2	0	NOTCH2NLC	notch 2 N-terminal like C
chr1	149558629	149559371	743	*	SortSam_on_data_180__Alignment_sorted_in_coordinate_order_peak_701,SortSam_on_data_179__Alignment_sorted_in_coordinate_order_peak_462	Distal Intergenic	1	149583848	149584607	760	1	653598	ENST00000585245.3	-24477	PPIAL4C	peptidylprolyl isomerase A like 4C
chr1	149606701	149607235	535	*	SortSam_on_data_179__Alignment_sorted_in_coordinate_order_peak_463,SortSam_on_data_180__Alignment_sorted_in_coordinate_order_peak_702	Promoter (<=1kb)	1	149607032	149646809	39778	1	57234	ENST00000622695.1	0	LINC00869	long intergenic non-protein coding RNA 869
chr1	149607708	149608438	731	*	SortSam_on_data_180__Alignment_sorted_in_coordinate_order_peak_703,SortSam_on_data_179__Alignment_sorted_in_coordinate_order_peak_464	Promoter (<=1kb)	1	149607467	149608516	1050	1	57234	ENST00000643225.1	241	LINC00869	long intergenic non-protein coding RNA 869
chr1	149648970	149649248	279	*	SortSam_on_data_180__Alignment_sorted_in_coordinate_order_peak_704	Promoter (2-3kb)	1	149646599	149648388	1790	1	57234	ENST00000622079.1	2371	LINC00869	long intergenic non-protein coding RNA 869
chr1	149674947	149675305	359	*	SortSam_on_data_180__Alignment_sorted_in_coordinate_order_peak_705,SortSam_on_data_179__Alignment_sorted_in_coordinate_order_peak_465	Exon (ENST00000643354.1/ENST00000643354.1, exon 1 of 1)	1	149655731	149669321	13591	1	57234	ENST00000643247.1	19216	LINC00869	long intergenic non-protein coding RNA 869
chr1	149693023	149693370	348	*	SortSam_on_data_179__Alignment_sorted_in_coordinate_order_peak_466,SortSam_on_data_180__Alignment_sorted_in_coordinate_order_peak_706	Intron (ENST00000652343.1/644634, intron 6 of 6)	1	149701104	149705716	4613	1	644634	ENST00000651957.1	-7734	NA	NA
chr1	149696282	149696734	453	*	SortSam_on_data_179__Alignment_sorted_in_coordinate_order_peak_467,SortSam_on_data_180__Alignment_sorted_in_coordinate_order_peak_707	Intron (ENST00000652343.1/644634, intron 6 of 6)	1	149701104	149705716	4613	1	644634	ENST00000651957.1	-4370	NA	NA
chr1	149700223	149701009	787	*	SortSam_on_data_180__Alignment_sorted_in_coordinate_order_peak_708,SortSam_on_data_179__Alignment_sorted_in_coordinate_order_peak_468	Promoter (<=1kb)	1	149701104	149705716	4613	1	644634	ENST00000651957.1	-95	NA	NA
chr1	149701517	149701858	342	*	SortSam_on_data_179__Alignment_sorted_in_coordinate_order_peak_469,SortSam_on_data_180__Alignment_sorted_in_coordinate_order_peak_709	Promoter (<=1kb)	1	149701104	149705716	4613	1	644634	ENST00000651957.1	413	NA	NA
chr1	149702407	149702903	497	*	SortSam_on_data_179__Alignment_sorted_in_coordinate_order_peak_470,SortSam_on_data_180__Alignment_sorted_in_coordinate_order_peak_710	Promoter (1-2kb)	1	149701104	149705716	4613	1	644634	ENST00000651957.1	1303	NA	NA
chr1	149747753	149748049	297	*	SortSam_on_data_180__Alignment_sorted_in_coordinate_order_peak_711	Promoter (<=1kb)	1	149676851	149747818	70968	2	102723955	ENST00000617878.2	0	NA	NA
chr1	149792656	149793413	758	*	SortSam_on_data_180__Alignment_sorted_in_coordinate_order_peak_712	Promoter (<=1kb)	1	149785659	149793020	7362	2	124904411	ENST00000428289.1	0	NA	NA
chr1	149811879	149812169	291	*	SortSam_on_data_180__Alignment_sorted_in_coordinate_order_peak_713	Promoter (<=1kb)	1	149805260	149812057	6798	2	440689	ENST00000620458.1	0	H2BC18	H2B clustered histone 18
chr1	149840112	149841233	1122	*	SortSam_on_data_179__Alignment_sorted_in_coordinate_order_peak_471,SortSam_on_data_180__Alignment_sorted_in_coordinate_order_peak_714	Promoter (<=1kb)	1	149840687	149841208	522	2	126961	ENST00000369158.2	0	H3C14	H3 clustered histone 14
chr1	149841860	149842707	848	*	SortSam_on_data_179__Alignment_sorted_in_coordinate_order_peak_472,SortSam_on_data_180__Alignment_sorted_in_coordinate_order_peak_715	Promoter (<=1kb)	1	149842218	149842750	533	2	8337	ENST00000369159.3	43	H2AC18	H2A clustered histone 18
chr1	149843169	149843492	324	*	SortSam_on_data_180__Alignment_sorted_in_coordinate_order_peak_716,SortSam_on_data_179__Alignment_sorted_in_coordinate_order_peak_473	Promoter (<=1kb)	1	149842218	149842750	533	2	8337	ENST00000369159.3	-419	H2AC18	H2A clustered histone 18
chr1	149850323	149850643	321	*	SortSam_on_data_179__Alignment_sorted_in_coordinate_order_peak_474,SortSam_on_data_180__Alignment_sorted_in_coordinate_order_peak_717	Promoter (<=1kb)	1	149850193	149850772	580	2	337873	ENST00000498492.2	129	H2BC20P	H2B clustered histone 20, pseudogene
chr1	149851105	149851960	856	*	SortSam_on_data_180__Alignment_sorted_in_coordinate_order_peak_718,SortSam_on_data_179__Alignment_sorted_in_coordinate_order_peak_475	Promoter (<=1kb)	1	149851061	149851594	534	1	723790	ENST00000607355.3	44	H2AC19	H2A clustered histone 19
chr1	149852579	149853677	1099	*	SortSam_on_data_179__Alignment_sorted_in_coordinate_order_peak_476,SortSam_on_data_180__Alignment_sorted_in_coordinate_order_peak_719	Promoter (<=1kb)	1	149852608	149853125	518	1	333932	ENST00000403683.2	0	H3C15	H3 clustered histone 15
chr1	149886197	149886484	288	*	SortSam_on_data_180__Alignment_sorted_in_coordinate_order_peak_720	Promoter (<=1kb)	1	149884459	149886682	2224	2	8349	ENST00000369155.4	198	NA	NA
chr1	149900008	149900454	447	*	SortSam_on_data_180__Alignment_sorted_in_coordinate_order_peak_721	Promoter (<=1kb)	1	149899626	149900548	923	1	51027	ENST00000369150.1	382	BOLA1	bolA family member 1
chr1	149917644	149918012	369	*	SortSam_on_data_180__Alignment_sorted_in_coordinate_order_peak_722,SortSam_on_data_179__Alignment_sorted_in_coordinate_order_peak_477	Promoter (<=1kb)	1	149903318	149917844	14527	2	9900	ENST00000369146.8	0	NA	NA
chr1	149944083	149944376	294	*	SortSam_on_data_179__Alignment_sorted_in_coordinate_order_peak_478	Exon (ENST00000581312.6/56957, exon 12 of 12)	1	149928651	149936879	8229	2	10903	ENST00000439741.4	-7204	NA	NA
chr1	150010344	150010840	497	*	SortSam_on_data_179__Alignment_sorted_in_coordinate_order_peak_479,SortSam_on_data_180__Alignment_sorted_in_coordinate_order_peak_723	Promoter (<=1kb)	1	149937812	150010726	72915	2	56957	ENST00000581312.6	0	OTUD7B	OTU deubiquitinase 7B
chr1	150149599	150150918	1320	*	SortSam_on_data_180__Alignment_sorted_in_coordinate_order_peak_724	Promoter (<=1kb)	1	150149916	150160065	10150	1	51177	ENST00000369124.5	0	NA	NA
chr1	150158839	150159319	481	*	SortSam_on_data_179__Alignment_sorted_in_coordinate_order_peak_480,SortSam_on_data_180__Alignment_sorted_in_coordinate_order_peak_725	Promoter (<=1kb)	1	150159405	150164720	5316	1	105371433	ENST00000502767.1	-86	NA	NA
chr1	150235081	150235516	436	*	SortSam_on_data_180__Alignment_sorted_in_coordinate_order_peak_726,SortSam_on_data_179__Alignment_sorted_in_coordinate_order_peak_481	Promoter (<=1kb)	1	150218555	150234678	16124	2	81611	ENST00000616917.4	-403	NA	NA
chr1	150268662	150268977	316	*	SortSam_on_data_180__Alignment_sorted_in_coordinate_order_peak_727	Promoter (<=1kb)	1	150266349	150269015	2667	2	51107	ENST00000461320.5	38	NA	NA
chr1	150510821	150511109	289	*	SortSam_on_data_179__Alignment_sorted_in_coordinate_order_peak_482	Promoter (1-2kb)	1	150509302	150510152	851	1	1893	ENST00000490346.1	1519	NA	NA
chr1	150537651	150537980	330	*	SortSam_on_data_179__Alignment_sorted_in_coordinate_order_peak_483	Distal Intergenic	1	150549369	150560932	11564	1	54507	ENST00000369039.9	-11389	ADAMTSL4	ADAMTS like 4
chr1	150539705	150540075	371	*	SortSam_on_data_180__Alignment_sorted_in_coordinate_order_peak_728	Distal Intergenic	1	150549369	150560932	11564	1	54507	ENST00000369039.9	-9294	ADAMTSL4	ADAMTS like 4
chr1	150548762	150549733	972	*	SortSam_on_data_180__Alignment_sorted_in_coordinate_order_peak_729,SortSam_on_data_179__Alignment_sorted_in_coordinate_order_peak_484	Promoter (<=1kb)	1	150549369	150560932	11564	1	54507	ENST00000369039.9	0	ADAMTSL4	ADAMTS like 4
chr1	150553804	150554444	641	*	SortSam_on_data_180__Alignment_sorted_in_coordinate_order_peak_730,SortSam_on_data_179__Alignment_sorted_in_coordinate_order_peak_485	Promoter (1-2kb)	1	150552088	150560937	8850	1	54507	ENST00000369038.6	1716	ADAMTSL4	ADAMTS like 4
chr1	150557077	150559107	2031	*	SortSam_on_data_179__Alignment_sorted_in_coordinate_order_peak_486,SortSam_on_data_180__Alignment_sorted_in_coordinate_order_peak_731,SortSam_on_data_179__Alignment_sorted_in_coordinate_order_peak_487	Promoter (<=1kb)	1	150548562	150557724	9163	2	100289061	ENST00000442435.3	0	NA	NA
chr1	150579085	150579796	712	*	SortSam_on_data_179__Alignment_sorted_in_coordinate_order_peak_488,SortSam_on_data_180__Alignment_sorted_in_coordinate_order_peak_732	Promoter (<=1kb)	1	150563102	150579610	16509	2	4170	ENST00000678770.1	0	MCL1	MCL1 apoptosis regulator, BCL2 family member
chr1	150587924	150588308	385	*	SortSam_on_data_180__Alignment_sorted_in_coordinate_order_peak_733,SortSam_on_data_179__Alignment_sorted_in_coordinate_order_peak_489	Distal Intergenic	1	150574551	150579738	5188	2	4170	ENST00000620947.4	-8186	MCL1	MCL1 apoptosis regulator, BCL2 family member
chr1	150729084	150729913	830	*	SortSam_on_data_180__Alignment_sorted_in_coordinate_order_peak_734,SortSam_on_data_179__Alignment_sorted_in_coordinate_order_peak_490	Distal Intergenic	1	150698060	150720895	22836	2	84072	ENST00000361824.7	-8189	NA	NA
chr1	150780920	150782055	1136	*	SortSam_on_data_180__Alignment_sorted_in_coordinate_order_peak_735,SortSam_on_data_179__Alignment_sorted_in_coordinate_order_peak_491	Distal Intergenic	1	150730079	150765957	35879	2	1520	ENST00000680288.1	-14963	NA	NA
chr1	150850348	150850782	435	*	SortSam_on_data_179__Alignment_sorted_in_coordinate_order_peak_492	Intron (ENST00000358595.10/405, intron 3 of 21)	1	150831486	150836499	5014	2	405	ENST00000468970.1	-13849	ARNT	aryl hydrocarbon receptor nuclear translocator
chr1	150850824	150851347	524	*	SortSam_on_data_180__Alignment_sorted_in_coordinate_order_peak_736	Intron (ENST00000358595.10/405, intron 3 of 21)	1	150831486	150836499	5014	2	405	ENST00000468970.1	-14325	ARNT	aryl hydrocarbon receptor nuclear translocator
chr1	150876231	150876693	463	*	SortSam_on_data_180__Alignment_sorted_in_coordinate_order_peak_737,SortSam_on_data_179__Alignment_sorted_in_coordinate_order_peak_493	Promoter (<=1kb)	1	150809713	150876599	66887	2	405	ENST00000358595.10	0	ARNT	aryl hydrocarbon receptor nuclear translocator
chr1	150974012	150975274	1263	*	SortSam_on_data_180__Alignment_sorted_in_coordinate_order_peak_738,SortSam_on_data_179__Alignment_sorted_in_coordinate_order_peak_494	Promoter (<=1kb)	1	150965173	150974843	9671	2	29956	ENST00000345896.8	0	CERS2	ceramide synthase 2
chr1	150997195	150997809	615	*	SortSam_on_data_180__Alignment_sorted_in_coordinate_order_peak_739,SortSam_on_data_179__Alignment_sorted_in_coordinate_order_peak_495	Promoter (<=1kb)	1	150997361	150998170	810	2	55793	ENST00000497067.1	361	NA	NA
chr1	151047680	151048557	878	*	SortSam_on_data_180__Alignment_sorted_in_coordinate_order_peak_740,SortSam_on_data_179__Alignment_sorted_in_coordinate_order_peak_496	Promoter (<=1kb)	1	151047751	151051420	3670	1	54964	ENST00000368926.6	0	NA	NA
chr1	151131465	151132920	1456	*	SortSam_on_data_179__Alignment_sorted_in_coordinate_order_peak_497,SortSam_on_data_180__Alignment_sorted_in_coordinate_order_peak_741	Promoter (1-2kb)	1	151134331	151134875	545	2	10500	ENST00000489944.1	1955	NA	NA
chr1	151133261	151133642	382	*	SortSam_on_data_180__Alignment_sorted_in_coordinate_order_peak_742	Promoter (1-2kb)	1	151134331	151134875	545	2	10500	ENST00000489944.1	1233	NA	NA
chr1	151142512	151142787	276	*	SortSam_on_data_180__Alignment_sorted_in_coordinate_order_peak_743	5' UTR	1	151137712	151139461	1750	2	10500	ENST00000485745.1	-3051	NA	NA
chr1	151145453	151145883	431	*	SortSam_on_data_179__Alignment_sorted_in_coordinate_order_peak_498,SortSam_on_data_180__Alignment_sorted_in_coordinate_order_peak_744	Promoter (<=1kb)	1	151131685	151146457	14773	2	10500	ENST00000368912.7	574	NA	NA
chr1	151146265	151146613	349	*	SortSam_on_data_180__Alignment_sorted_in_coordinate_order_peak_745	Promoter (<=1kb)	1	151131685	151146457	14773	2	10500	ENST00000368912.7	0	NA	NA
chr1	151282191	151283336	1146	*	SortSam_on_data_179__Alignment_sorted_in_coordinate_order_peak_499,SortSam_on_data_180__Alignment_sorted_in_coordinate_order_peak_746	Promoter (<=1kb)	1	151282288	151291895	9608	1	57592	ENST00000449313.5	0	ZNF687	zinc finger protein 687
chr1	151287610	151288428	819	*	SortSam_on_data_180__Alignment_sorted_in_coordinate_order_peak_747	Promoter (<=1kb)	1	151288191	151289539	1349	1	57592	ENST00000459919.1	0	ZNF687	zinc finger protein 687
chr1	151290320	151290669	350	*	SortSam_on_data_179__Alignment_sorted_in_coordinate_order_peak_500	Promoter (<=1kb)	1	151290451	151291337	887	1	57592	ENST00000436614.1	0	ZNF687	zinc finger protein 687
chr1	151291517	151291812	296	*	SortSam_on_data_179__Alignment_sorted_in_coordinate_order_peak_501,SortSam_on_data_180__Alignment_sorted_in_coordinate_order_peak_748	Promoter (1-2kb)	1	151290451	151291337	887	1	57592	ENST00000436614.1	1066	ZNF687	zinc finger protein 687
chr1	151327096	151327451	356	*	SortSam_on_data_179__Alignment_sorted_in_coordinate_order_peak_502,SortSam_on_data_180__Alignment_sorted_in_coordinate_order_peak_749	Promoter (<=1kb)	1	151291804	151327416	35613	2	5298	ENST00000368873.6	0	PI4KB	phosphatidylinositol 4-kinase beta
chr1	151399621	151399948	328	*	SortSam_on_data_179__Alignment_sorted_in_coordinate_order_peak_503	Promoter (<=1kb)	1	151399590	151401934	2345	1	5692	ENST00000493673.1	31	NA	NA
chr1	151458485	151459474	990	*	SortSam_on_data_179__Alignment_sorted_in_coordinate_order_peak_504,SortSam_on_data_180__Alignment_sorted_in_coordinate_order_peak_750	Promoter (<=1kb)	1	151402724	151459178	56455	2	23126	ENST00000358476.7	0	POGZ	pogo transposable element derived with ZNF domain
chr1	151473387	151473699	313	*	SortSam_on_data_180__Alignment_sorted_in_coordinate_order_peak_751,SortSam_on_data_179__Alignment_sorted_in_coordinate_order_peak_505	Distal Intergenic	1	151402724	151459494	56771	2	23126	ENST00000710270.1	-13893	POGZ	pogo transposable element derived with ZNF domain
chr1	151511054	151511724	671	*	SortSam_on_data_180__Alignment_sorted_in_coordinate_order_peak_752,SortSam_on_data_179__Alignment_sorted_in_coordinate_order_peak_506	Promoter (<=1kb)	1	151511387	151519392	8006	1	57530	ENST00000427934.2	0	CGN	cingulin
chr1	151529800	151530148	349	*	SortSam_on_data_179__Alignment_sorted_in_coordinate_order_peak_507,SortSam_on_data_180__Alignment_sorted_in_coordinate_order_peak_753	Promoter (1-2kb)	1	151527831	151527938	108	2	124900437	ENST00000517031.1	-1862	NA	NA
chr1	151530450	151530754	305	*	SortSam_on_data_179__Alignment_sorted_in_coordinate_order_peak_508,SortSam_on_data_180__Alignment_sorted_in_coordinate_order_peak_754	Promoter (2-3kb)	1	151527831	151527938	108	2	124900437	ENST00000517031.1	-2512	NA	NA
chr1	151612016	151612776	761	*	SortSam_on_data_180__Alignment_sorted_in_coordinate_order_peak_755,SortSam_on_data_179__Alignment_sorted_in_coordinate_order_peak_509	Promoter (<=1kb)	1	151612029	151699091	87063	1	81609	ENST00000368843.8	0	NA	NA
chr1	151651082	151651470	389	*	SortSam_on_data_180__Alignment_sorted_in_coordinate_order_peak_756	Intron (ENST00000642376.1/81609, intron 1 of 10)	1	151658235	151661536	3302	1	81609	ENST00000643845.1	-6765	NA	NA
chr1	151651686	151652102	417	*	SortSam_on_data_179__Alignment_sorted_in_coordinate_order_peak_510,SortSam_on_data_180__Alignment_sorted_in_coordinate_order_peak_757	Intron (ENST00000642376.1/81609, intron 1 of 10)	1	151658235	151661536	3302	1	81609	ENST00000643845.1	-6133	NA	NA
chr1	151703901	151704312	412	*	SortSam_on_data_180__Alignment_sorted_in_coordinate_order_peak_758,SortSam_on_data_179__Alignment_sorted_in_coordinate_order_peak_511	Intron (ENST00000457548.1/ENST00000457548.1, intron 1 of 1)	1	151707507	151709537	2031	2	11189	ENST00000419910.6	5225	NA	NA
chr1	151706203	151707907	1705	*	SortSam_on_data_180__Alignment_sorted_in_coordinate_order_peak_759,SortSam_on_data_179__Alignment_sorted_in_coordinate_order_peak_512	Promoter (1-2kb)	1	151707507	151709537	2031	2	11189	ENST00000419910.6	1630	NA	NA
chr1	151708849	151709214	366	*	SortSam_on_data_180__Alignment_sorted_in_coordinate_order_peak_760	Promoter (<=1kb)	1	151707507	151709537	2031	2	11189	ENST00000419910.6	323	NA	NA
chr1	151715788	151716176	389	*	SortSam_on_data_180__Alignment_sorted_in_coordinate_order_peak_761	Promoter (<=1kb)	1	151702404	151716052	13649	2	11189	ENST00000290585.8	0	NA	NA
chr1	151716534	151716851	318	*	SortSam_on_data_179__Alignment_sorted_in_coordinate_order_peak_513,SortSam_on_data_180__Alignment_sorted_in_coordinate_order_peak_762	Promoter (<=1kb)	1	151700058	151716803	16746	2	11189	ENST00000290583.9	0	NA	NA
chr1	151721338	151721733	396	*	SortSam_on_data_180__Alignment_sorted_in_coordinate_order_peak_763,SortSam_on_data_179__Alignment_sorted_in_coordinate_order_peak_514	Promoter (<=1kb)	1	151721522	151729805	8284	1	284485	ENST00000479191.2	0	NA	NA
chr1	151762960	151763465	506	*	SortSam_on_data_180__Alignment_sorted_in_coordinate_order_peak_764,SortSam_on_data_179__Alignment_sorted_in_coordinate_order_peak_515	Promoter (<=1kb)	1	151762969	151771330	8362	1	51686	ENST00000321531.10	0	OAZ3	ornithine decarboxylase antizyme 3
chr1	151791202	151791624	423	*	SortSam_on_data_179__Alignment_sorted_in_coordinate_order_peak_516	Promoter (<=1kb)	1	151773494	151791416	17923	2	11022	ENST00000368822.5	0	TDRKH	tudor and KH domain containing
chr1	151805189	151805518	330	*	SortSam_on_data_180__Alignment_sorted_in_coordinate_order_peak_765	Promoter (<=1kb)	1	151800264	151805419	5156	2	339398	ENST00000368820.4	0	NA	NA
chr1	151830623	151830984	362	*	SortSam_on_data_180__Alignment_sorted_in_coordinate_order_peak_766,SortSam_on_data_179__Alignment_sorted_in_coordinate_order_peak_517	Promoter (<=1kb)	1	151806894	151831750	24857	2	6097	ENST00000638901.1	766	NA	NA
chr1	151831582	151832004	423	*	SortSam_on_data_179__Alignment_sorted_in_coordinate_order_peak_518,SortSam_on_data_180__Alignment_sorted_in_coordinate_order_peak_767	Promoter (<=1kb)	1	151806071	151831802	25732	2	6097	ENST00000318247.7	0	NA	NA
chr1	151837890	151839259	1370	*	SortSam_on_data_180__Alignment_sorted_in_coordinate_order_peak_768,SortSam_on_data_179__Alignment_sorted_in_coordinate_order_peak_519	Promoter (<=1kb)	1	151837818	151839820	2003	2	100191040	ENST00000694868.1	561	C2CD4D	C2 calcium dependent domain containing 4D
chr1	151839728	151840160	433	*	SortSam_on_data_180__Alignment_sorted_in_coordinate_order_peak_769	Promoter (<=1kb)	1	151837818	151839820	2003	2	100191040	ENST00000694868.1	0	C2CD4D	C2 calcium dependent domain containing 4D
chr1	151847133	151847420	288	*	SortSam_on_data_179__Alignment_sorted_in_coordinate_order_peak_520	3' UTR	1	151847282	151851163	3882	2	284486	ENST00000453881.2	3743	NA	NA
chr1	151905970	151906600	631	*	SortSam_on_data_179__Alignment_sorted_in_coordinate_order_peak_521,SortSam_on_data_180__Alignment_sorted_in_coordinate_order_peak_770	Promoter (2-3kb)	1	151874055	151909502	35448	2	117145	ENST00000471464.5	2902	THEM4	thioesterase superfamily member 4
chr1	151909232	151909876	645	*	SortSam_on_data_179__Alignment_sorted_in_coordinate_order_peak_522,SortSam_on_data_180__Alignment_sorted_in_coordinate_order_peak_771	Promoter (<=1kb)	1	151870866	151909511	38646	2	117145	ENST00000368814.8	0	THEM4	thioesterase superfamily member 4
chr1	151993522	151993826	305	*	SortSam_on_data_180__Alignment_sorted_in_coordinate_order_peak_772	Promoter (<=1kb)	1	151983232	151993824	10593	2	6281	ENST00000478574.5	0	NA	NA
chr1	152078698	152079496	799	*	SortSam_on_data_180__Alignment_sorted_in_coordinate_order_peak_773	Promoter (1-2kb)	1	152079557	152080903	1347	2	100131107	ENST00000649623.1	1407	NA	NA
chr1	152080592	152081443	852	*	SortSam_on_data_180__Alignment_sorted_in_coordinate_order_peak_774,SortSam_on_data_179__Alignment_sorted_in_coordinate_order_peak_523	Promoter (<=1kb)	1	152079557	152080903	1347	2	100131107	ENST00000649623.1	0	NA	NA
chr1	152110740	152112365	1626	*	SortSam_on_data_180__Alignment_sorted_in_coordinate_order_peak_775,SortSam_on_data_179__Alignment_sorted_in_coordinate_order_peak_524	Exon (ENST00000614923.2/7062, exon 3 of 3)	1	152106317	152115444	9128	2	7062	ENST00000614923.2	3079	TCHH	trichohyalin
chr1	152196021	152197153	1133	*	SortSam_on_data_180__Alignment_sorted_in_coordinate_order_peak_776,SortSam_on_data_179__Alignment_sorted_in_coordinate_order_peak_525	Exon (ENST00000628080.1/ENST00000628080.1, exon 1 of 2)	1	152189352	152365652	176301	1	339400	ENST00000666686.1	6669	NA	NA
chr1	152213578	152215521	1944	*	SortSam_on_data_180__Alignment_sorted_in_coordinate_order_peak_777,SortSam_on_data_179__Alignment_sorted_in_coordinate_order_peak_526,SortSam_on_data_180__Alignment_sorted_in_coordinate_order_peak_778	Exon (ENST00000368801.4/388697, exon 3 of 3)	1	152212076	152224193	12118	2	388697	ENST00000368801.4	8672	NA	NA
chr1	152215691	152217004	1314	*	SortSam_on_data_179__Alignment_sorted_in_coordinate_order_peak_527,SortSam_on_data_180__Alignment_sorted_in_coordinate_order_peak_779	Exon (ENST00000368801.4/388697, exon 3 of 3)	1	152212076	152224193	12118	2	388697	ENST00000368801.4	7189	NA	NA
chr1	152217756	152218383	628	*	SortSam_on_data_180__Alignment_sorted_in_coordinate_order_peak_780,SortSam_on_data_179__Alignment_sorted_in_coordinate_order_peak_528	Exon (ENST00000368801.4/388697, exon 3 of 3)	1	152212076	152224193	12118	2	388697	ENST00000368801.4	5810	NA	NA
chr1	152218760	152219072	313	*	SortSam_on_data_180__Alignment_sorted_in_coordinate_order_peak_781	Exon (ENST00000368801.4/388697, exon 3 of 3)	1	152212076	152224193	12118	2	388697	ENST00000368801.4	5121	NA	NA
chr1	152256097	152256564	468	*	SortSam_on_data_180__Alignment_sorted_in_coordinate_order_peak_782,SortSam_on_data_179__Alignment_sorted_in_coordinate_order_peak_529	Intron (ENST00000593011.5/339400, intron 1 of 3)	1	152249003	152271094	22092	1	339400	ENST00000382265.3	7094	NA	NA
chr1	152380967	152381296	330	*	SortSam_on_data_180__Alignment_sorted_in_coordinate_order_peak_783	Intron (ENST00000630125.3/339400, intron 7 of 7)	1	152348735	152360006	11272	2	388698	ENST00000388718.5	-20961	NA	NA
chr1	152471886	152472281	396	*	SortSam_on_data_180__Alignment_sorted_in_coordinate_order_peak_784,SortSam_on_data_179__Alignment_sorted_in_coordinate_order_peak_530	Distal Intergenic	1	152510803	152512177	1375	1	254910	ENST00000334269.3	-38522	NA	NA
chr1	152511663	152511946	284	*	SortSam_on_data_180__Alignment_sorted_in_coordinate_order_peak_785	Promoter (<=1kb)	1	152510803	152512177	1375	1	254910	ENST00000334269.3	860	NA	NA
chr1	152515344	152515803	460	*	SortSam_on_data_180__Alignment_sorted_in_coordinate_order_peak_786,SortSam_on_data_179__Alignment_sorted_in_coordinate_order_peak_531	Promoter (<=1kb)	1	152514482	152516008	1527	1	54544	ENST00000368790.4	862	NA	NA
chr1	152565844	152566148	305	*	SortSam_on_data_179__Alignment_sorted_in_coordinate_order_peak_532	Promoter (<=1kb)	1	152565654	152566780	1127	2	353145	ENST00000368789.2	632	NA	NA
chr1	152579596	152579969	374	*	SortSam_on_data_180__Alignment_sorted_in_coordinate_order_peak_787,SortSam_on_data_179__Alignment_sorted_in_coordinate_order_peak_533	Promoter (<=1kb)	1	152579381	152580516	1136	2	84648	ENST00000368787.4	547	NA	NA
chr1	152622886	152623480	595	*	SortSam_on_data_180__Alignment_sorted_in_coordinate_order_peak_788	Promoter (<=1kb)	1	152622834	152623103	270	2	353142	ENST00000335674.1	0	NA	NA
chr1	152664197	152664490	294	*	SortSam_on_data_180__Alignment_sorted_in_coordinate_order_peak_789	Promoter (<=1kb)	1	152663380	152664659	1280	1	353141	ENST00000368784.2	817	NA	NA
chr1	152698877	152699272	396	*	SortSam_on_data_180__Alignment_sorted_in_coordinate_order_peak_790,SortSam_on_data_179__Alignment_sorted_in_coordinate_order_peak_534	Promoter (<=1kb)	1	152698345	152699442	1098	1	353139	ENST00000368779.2	532	NA	NA
chr1	152760530	152761158	629	*	SortSam_on_data_179__Alignment_sorted_in_coordinate_order_peak_535,SortSam_on_data_180__Alignment_sorted_in_coordinate_order_peak_791	Promoter (2-3kb)	1	152758025	152762056	4032	1	448834	ENST00000606109.2	2505	NA	NA
chr1	152776439	152776776	338	*	SortSam_on_data_180__Alignment_sorted_in_coordinate_order_peak_792,SortSam_on_data_179__Alignment_sorted_in_coordinate_order_peak_536	Promoter (1-2kb)	1	152775140	152777024	1885	1	353137	ENST00000334371.4	1299	NA	NA
chr1	152787406	152787693	288	*	SortSam_on_data_179__Alignment_sorted_in_coordinate_order_peak_537	Promoter (1-2kb)	1	152786257	152788426	2170	1	353135	ENST00000368770.4	1149	NA	NA
chr1	152805042	152805394	353	*	SortSam_on_data_180__Alignment_sorted_in_coordinate_order_peak_793,SortSam_on_data_179__Alignment_sorted_in_coordinate_order_peak_538	Promoter (1-2kb)	1	152805226	152806628	1403	2	353133	ENST00000606576.1	1234	NA	NA
chr1	152827557	152827841	285	*	SortSam_on_data_180__Alignment_sorted_in_coordinate_order_peak_794	Promoter (<=1kb)	1	152827473	152828097	625	1	353131	ENST00000335123.4	84	NA	NA
chr1	152910276	152910552	277	*	SortSam_on_data_180__Alignment_sorted_in_coordinate_order_peak_795	Promoter (1-2kb)	1	152908546	152911886	3341	1	3713	ENST00000368764.4	1730	IVL	involucrin
chr1	152948484	152948937	454	*	SortSam_on_data_179__Alignment_sorted_in_coordinate_order_peak_539,SortSam_on_data_180__Alignment_sorted_in_coordinate_order_peak_796	Promoter (<=1kb)	1	152930040	152949210	19171	2	101927988	ENST00000419578.1	273	NA	NA
chr1	153243369	153244045	677	*	SortSam_on_data_179__Alignment_sorted_in_coordinate_order_peak_540,SortSam_on_data_180__Alignment_sorted_in_coordinate_order_peak_797	Distal Intergenic	1	153259687	153262124	2438	1	4014	ENST00000368742.4	-15642	NA	NA
chr1	153260966	153261951	986	*	SortSam_on_data_179__Alignment_sorted_in_coordinate_order_peak_541,SortSam_on_data_180__Alignment_sorted_in_coordinate_order_peak_798	Promoter (1-2kb)	1	153259687	153262124	2438	1	4014	ENST00000368742.4	1279	NA	NA
chr1	153360708	153361032	325	*	SortSam_on_data_180__Alignment_sorted_in_coordinate_order_peak_799,SortSam_on_data_179__Alignment_sorted_in_coordinate_order_peak_542	Promoter (2-3kb)	1	153357854	153361023	3170	1	6280	ENST00000368738.4	2854	NA	NA
chr1	153397678	153397992	315	*	SortSam_on_data_179__Alignment_sorted_in_coordinate_order_peak_543	Distal Intergenic	1	153390032	153391073	1042	2	6279	ENST00000368733.4	-6605	NA	NA
chr1	153521601	153522267	667	*	SortSam_on_data_180__Alignment_sorted_in_coordinate_order_peak_800,SortSam_on_data_179__Alignment_sorted_in_coordinate_order_peak_544	Distal Intergenic	1	153533430	153535129	1700	1	124904423	ENST00000420695.3	-11163	NA	NA
chr1	153574509	153575503	995	*	SortSam_on_data_179__Alignment_sorted_in_coordinate_order_peak_545,SortSam_on_data_180__Alignment_sorted_in_coordinate_order_peak_801	Distal Intergenic	1	153561340	153567890	6551	2	6273	ENST00000368710.6	-6619	NA	NA
chr1	153582381	153583402	1022	*	SortSam_on_data_179__Alignment_sorted_in_coordinate_order_peak_546,SortSam_on_data_180__Alignment_sorted_in_coordinate_order_peak_802	Distal Intergenic	1	153561340	153567890	6551	2	6273	ENST00000368710.6	-14491	NA	NA
chr1	153634096	153634386	291	*	SortSam_on_data_180__Alignment_sorted_in_coordinate_order_peak_803,SortSam_on_data_179__Alignment_sorted_in_coordinate_order_peak_547	Promoter (<=1kb)	1	153626332	153634340	8009	2	6284	ENST00000497086.5	0	S100A13	S100 calcium binding protein A13
chr1	153678378	153680404	2027	*	SortSam_on_data_180__Alignment_sorted_in_coordinate_order_peak_804,SortSam_on_data_179__Alignment_sorted_in_coordinate_order_peak_548	Promoter (<=1kb)	1	153678688	153693992	15305	1	4881	ENST00000368680.4	0	NA	NA
chr1	153687929	153688231	303	*	SortSam_on_data_180__Alignment_sorted_in_coordinate_order_peak_805	Promoter (<=1kb)	1	153688724	153693968	5245	1	4881	ENST00000368677.2	-493	NA	NA
chr1	153689654	153690064	411	*	SortSam_on_data_180__Alignment_sorted_in_coordinate_order_peak_806,SortSam_on_data_179__Alignment_sorted_in_coordinate_order_peak_549	Promoter (<=1kb)	1	153689705	153689793	89	2	102466879	ENST00000620823.1	0	NA	NA
chr1	153698037	153698699	663	*	SortSam_on_data_180__Alignment_sorted_in_coordinate_order_peak_807	Distal Intergenic	1	153689705	153689793	89	2	102466879	ENST00000620823.1	-8244	NA	NA
chr1	153775182	153776167	986	*	SortSam_on_data_180__Alignment_sorted_in_coordinate_order_peak_808,SortSam_on_data_179__Alignment_sorted_in_coordinate_order_peak_550	Promoter (<=1kb)	1	153775313	153780156	4844	1	11000	ENST00000484014.5	0	SLC27A3	solute carrier family 27 member 3
chr1	153794032	153794596	565	*	SortSam_on_data_179__Alignment_sorted_in_coordinate_order_peak_551,SortSam_on_data_180__Alignment_sorted_in_coordinate_order_peak_809	Promoter (<=1kb)	1	153793947	153796302	2356	1	343052	ENST00000633218.1	85	NA	NA
chr1	153794936	153795839	904	*	SortSam_on_data_180__Alignment_sorted_in_coordinate_order_peak_810,SortSam_on_data_179__Alignment_sorted_in_coordinate_order_peak_552	Promoter (<=1kb)	1	153793947	153796302	2356	1	343052	ENST00000633218.1	989	NA	NA
chr1	153798398	153798698	301	*	SortSam_on_data_180__Alignment_sorted_in_coordinate_order_peak_811	Intron (ENST00000427283.1/ENST00000427283.1, intron 3 of 10)	1	153793947	153796302	2356	1	343052	ENST00000633218.1	4451	NA	NA
chr1	153799466	153800078	613	*	SortSam_on_data_179__Alignment_sorted_in_coordinate_order_peak_553,SortSam_on_data_180__Alignment_sorted_in_coordinate_order_peak_812	Exon (ENST00000427283.1/ENST00000427283.1, exon 4 of 11)	1	153793947	153796302	2356	1	343052	ENST00000633218.1	5519	NA	NA
chr1	153800438	153800862	425	*	SortSam_on_data_180__Alignment_sorted_in_coordinate_order_peak_813,SortSam_on_data_179__Alignment_sorted_in_coordinate_order_peak_554	Exon (ENST00000427283.1/ENST00000427283.1, exon 7 of 11)	1	153793947	153796302	2356	1	343052	ENST00000633218.1	6491	NA	NA
chr1	153922358	153922963	606	*	SortSam_on_data_180__Alignment_sorted_in_coordinate_order_peak_814,SortSam_on_data_179__Alignment_sorted_in_coordinate_order_peak_555	Promoter (<=1kb)	1	153810097	153922742	112646	2	57459	ENST00000634408.1	0	GATAD2B	GATA zinc finger domain containing 2B
chr1	153933385	153934231	847	*	SortSam_on_data_179__Alignment_sorted_in_coordinate_order_peak_556,SortSam_on_data_180__Alignment_sorted_in_coordinate_order_peak_815	Promoter (<=1kb)	1	153929501	153933265	3765	2	9909	ENST00000480340.1	-120	NA	NA
chr1	153941836	153942401	566	*	SortSam_on_data_180__Alignment_sorted_in_coordinate_order_peak_816,SortSam_on_data_179__Alignment_sorted_in_coordinate_order_peak_557	Promoter (<=1kb)	1	153941234	153942244	1011	2	9909	ENST00000483561.2	0	NA	NA
chr1	153945909	153946952	1044	*	SortSam_on_data_180__Alignment_sorted_in_coordinate_order_peak_817	Promoter (<=1kb)	1	153929501	153946718	17218	2	9909	ENST00000361217.9	0	NA	NA
chr1	153951222	153951519	298	*	SortSam_on_data_179__Alignment_sorted_in_coordinate_order_peak_558	Promoter (<=1kb)	1	153949172	153952096	2925	2	200186	ENST00000524997.1	577	CRTC2	CREB regulated transcription coactivator 2
chr1	153958245	153958624	380	*	SortSam_on_data_180__Alignment_sorted_in_coordinate_order_peak_818,SortSam_on_data_179__Alignment_sorted_in_coordinate_order_peak_559	Promoter (<=1kb)	1	153947669	153958615	10947	2	200186	ENST00000303569.10	0	CRTC2	CREB regulated transcription coactivator 2
chr1	153967186	153967650	465	*	SortSam_on_data_180__Alignment_sorted_in_coordinate_order_peak_819	Promoter (<=1kb)	1	153967534	153968968	1435	1	148327	ENST00000477617.5	0	CREB3L4	cAMP responsive element binding protein 3 like 4
chr1	153977060	153977657	598	*	SortSam_on_data_179__Alignment_sorted_in_coordinate_order_peak_560,SortSam_on_data_180__Alignment_sorted_in_coordinate_order_peak_820	Promoter (<=1kb)	1	153974512	153977638	3127	2	10899	ENST00000356648.5	0	JTB	jumping translocation breakpoint
chr1	153986096	153986400	305	*	SortSam_on_data_179__Alignment_sorted_in_coordinate_order_peak_561	Promoter (<=1kb)	1	153975850	153986246	10397	2	5872	ENST00000648869.1	0	RAB13	RAB13, member RAS oncogene family
chr1	154098799	154099475	677	*	SortSam_on_data_180__Alignment_sorted_in_coordinate_order_peak_821,SortSam_on_data_179__Alignment_sorted_in_coordinate_order_peak_562	Intron (ENST00000368559.8/91181, intron 14 of 39)	1	154104521	154104592	72	2	100847024	ENST00000577643.1	5117	NA	NA
chr1	154125787	154126090	304	*	SortSam_on_data_180__Alignment_sorted_in_coordinate_order_peak_822	Intron (ENST00000368559.8/91181, intron 10 of 39)	1	154104521	154104592	72	2	100847024	ENST00000577643.1	-21195	NA	NA
chr1	154220972	154221441	470	*	SortSam_on_data_180__Alignment_sorted_in_coordinate_order_peak_823	Promoter (<=1kb)	1	154221328	154237136	15809	1	9898	ENST00000456325.5	0	NA	NA
chr1	154287247	154287938	692	*	SortSam_on_data_180__Alignment_sorted_in_coordinate_order_peak_824,SortSam_on_data_179__Alignment_sorted_in_coordinate_order_peak_563	Promoter (<=1kb)	1	154288460	154288527	68	1	124904806	ENST00000516873.1	-522	NA	NA
chr1	154379338	154379762	425	*	SortSam_on_data_179__Alignment_sorted_in_coordinate_order_peak_564,SortSam_on_data_180__Alignment_sorted_in_coordinate_order_peak_825	Distal Intergenic	1	154405193	154438084	32892	1	3570	ENST00000622330.5	-25431	IL6R	interleukin 6 receptor
chr1	154405205	154405797	593	*	SortSam_on_data_180__Alignment_sorted_in_coordinate_order_peak_826,SortSam_on_data_179__Alignment_sorted_in_coordinate_order_peak_565	Promoter (<=1kb)	1	154405223	154466877	61655	1	3570	ENST00000344086.8	0	IL6R	interleukin 6 receptor
chr1	154501597	154501944	348	*	SortSam_on_data_180__Alignment_sorted_in_coordinate_order_peak_827	Promoter (<=1kb)	1	154502219	154548147	45929	1	126668	ENST00000368482.8	-275	NA	NA
chr1	154532035	154532655	621	*	SortSam_on_data_180__Alignment_sorted_in_coordinate_order_peak_828,SortSam_on_data_179__Alignment_sorted_in_coordinate_order_peak_566	Promoter (1-2kb)	1	154534541	154547479	12939	1	126668	ENST00000468714.5	-1886	NA	NA
chr1	154558176	154558656	481	*	SortSam_on_data_179__Alignment_sorted_in_coordinate_order_peak_567	Promoter (<=1kb)	1	154548577	154558662	10086	2	55585	ENST00000292211.5	6	UBE2Q1	ubiquitin conjugating enzyme E2 Q1
chr1	154567808	154568187	380	*	SortSam_on_data_179__Alignment_sorted_in_coordinate_order_peak_568,SortSam_on_data_180__Alignment_sorted_in_coordinate_order_peak_829	Promoter (<=1kb)	1	154567835	154576597	8763	1	1141	ENST00000637900.1	0	NA	NA
chr1	154627535	154627941	407	*	SortSam_on_data_180__Alignment_sorted_in_coordinate_order_peak_830	Promoter (<=1kb)	1	154581695	154627922	46228	2	103	ENST00000679899.1	0	ADAR	adenosine deaminase RNA specific
chr1	154670609	154671112	504	*	SortSam_on_data_180__Alignment_sorted_in_coordinate_order_peak_831	Promoter (<=1kb)	1	154671593	154678345	6753	1	124904428	ENST00000653192.1	-481	NA	NA
chr1	154813376	154813922	547	*	SortSam_on_data_180__Alignment_sorted_in_coordinate_order_peak_832	Intron (ENST00000271915.9/3782, intron 2 of 7)	1	154707426	154859843	152418	2	3782	ENST00000361147.8	45921	NA	NA
chr1	154869372	154869906	535	*	SortSam_on_data_180__Alignment_sorted_in_coordinate_order_peak_833	Promoter (<=1kb)	1	154697474	154870278	172805	2	3782	ENST00000618040.4	372	NA	NA
chr1	154946495	154946792	298	*	SortSam_on_data_180__Alignment_sorted_in_coordinate_order_peak_834	Exon (ENST00000368465.5/57326, exon 9 of 10)	1	154947419	154953757	6339	2	57326	ENST00000498553.5	6965	NA	NA
chr1	154961392	154962259	868	*	SortSam_on_data_180__Alignment_sorted_in_coordinate_order_peak_835,SortSam_on_data_179__Alignment_sorted_in_coordinate_order_peak_569	Promoter (<=1kb)	1	154961825	154962623	799	1	101928120	ENST00000605085.1	0	PYGO2-AS1	PYGO2 and SHC1 antisense RNA 1
chr1	155007780	155008099	320	*	SortSam_on_data_180__Alignment_sorted_in_coordinate_order_peak_836	Intron (ENST00000417934.6/51043, intron 1 of 4)	1	155002845	155014719	11875	1	51043	ENST00000483226.1	4935	ZBTB7B	zinc finger and BTB domain containing 7B
chr1	155008823	155009398	576	*	SortSam_on_data_180__Alignment_sorted_in_coordinate_order_peak_837	Intron (ENST00000417934.6/51043, intron 1 of 4)	1	155014448	155016981	2534	1	51043	ENST00000292176.2	-5050	ZBTB7B	zinc finger and BTB domain containing 7B
chr1	155014796	155015333	538	*	SortSam_on_data_180__Alignment_sorted_in_coordinate_order_peak_838	Promoter (<=1kb)	1	155014448	155016981	2534	1	51043	ENST00000292176.2	348	ZBTB7B	zinc finger and BTB domain containing 7B
chr1	155029943	155030468	526	*	SortSam_on_data_179__Alignment_sorted_in_coordinate_order_peak_570,SortSam_on_data_180__Alignment_sorted_in_coordinate_order_peak_839	Promoter (<=1kb)	1	155018531	155031202	12672	2	127579	ENST00000368423.5	734	NA	NA
chr1	155050660	155051709	1050	*	SortSam_on_data_180__Alignment_sorted_in_coordinate_order_peak_840,SortSam_on_data_179__Alignment_sorted_in_coordinate_order_peak_571	Promoter (<=1kb)	1	155050681	155053992	3312	1	8751	ENST00000533732.5	0	ADAM15	ADAM metallopeptidase domain 15
chr1	155063805	155064243	439	*	SortSam_on_data_180__Alignment_sorted_in_coordinate_order_peak_841	Promoter (<=1kb)	1	155063761	155069538	5778	1	1945	ENST00000427683.2	44	EFNA4	ephrin A4
chr1	155078731	155079059	329	*	SortSam_on_data_180__Alignment_sorted_in_coordinate_order_peak_842	Promoter (<=1kb)	1	155078837	155087538	8702	1	1944	ENST00000368408.4	0	EFNA3	ephrin A3
chr1	155080775	155081183	409	*	SortSam_on_data_180__Alignment_sorted_in_coordinate_order_peak_843,SortSam_on_data_179__Alignment_sorted_in_coordinate_order_peak_572	Promoter (1-2kb)	1	155078837	155087538	8702	1	1944	ENST00000368408.4	1938	EFNA3	ephrin A3
chr1	155081873	155082814	942	*	SortSam_on_data_180__Alignment_sorted_in_coordinate_order_peak_844	Promoter (2-3kb)	1	155085516	155086982	1467	1	125467750	ENST00000470294.5	-2702	EFNA4-EFNA3	EFNA4-EFNA3 readthrough
chr1	155125431	155126901	1471	*	SortSam_on_data_180__Alignment_sorted_in_coordinate_order_peak_845,SortSam_on_data_179__Alignment_sorted_in_coordinate_order_peak_573	Promoter (<=1kb)	1	155127876	155134857	6982	1	1942	ENST00000368406.2	-975	EFNA1	ephrin A1
chr1	155178617	155178990	374	*	SortSam_on_data_180__Alignment_sorted_in_coordinate_order_peak_846	Exon (ENST00000543729.5/80128, exon 8 of 9)	1	155174754	155184971	10218	1	80128	ENST00000611379.1	3863	NA	NA
chr1	155183737	155184079	343	*	SortSam_on_data_179__Alignment_sorted_in_coordinate_order_peak_574	Exon (ENST00000545012.5/80128, exon 9 of 9)	1	155169409	155187272	17864	2	200185	ENST00000473363.3	3193	KRTCAP2	keratinocyte associated protein 2
chr1	155188469	155188863	395	*	SortSam_on_data_179__Alignment_sorted_in_coordinate_order_peak_575,SortSam_on_data_180__Alignment_sorted_in_coordinate_order_peak_847	Promoter (<=1kb)	1	155185827	155188351	2525	2	4582	ENST00000462317.5	-118	MUC1	mucin 1, cell surface associated
chr1	155189207	155192109	2903	*	SortSam_on_data_179__Alignment_sorted_in_coordinate_order_peak_576,SortSam_on_data_180__Alignment_sorted_in_coordinate_order_peak_848	Promoter (<=1kb)	1	155186123	155192867	6745	2	4582	ENST00000342482.8	758	MUC1	mucin 1, cell surface associated
chr1	155194689	155195400	712	*	SortSam_on_data_180__Alignment_sorted_in_coordinate_order_peak_849,SortSam_on_data_179__Alignment_sorted_in_coordinate_order_peak_577	Promoter (<=1kb)	1	155194996	155200674	5679	1	105371450	ENST00000447623.4	0	NA	NA
chr1	155213466	155213802	337	*	SortSam_on_data_179__Alignment_sorted_in_coordinate_order_peak_578,SortSam_on_data_180__Alignment_sorted_in_coordinate_order_peak_850	Promoter (1-2kb)	1	155212455	155213739	1285	1	4580	ENST00000495492.1	1011	MTX1	metaxin 1
chr1	155234109	155234413	305	*	SortSam_on_data_179__Alignment_sorted_in_coordinate_order_peak_579	Promoter (2-3kb)	1	155234961	155236459	1499	2	2629	ENST00000478472.1	2046	NA	NA
chr1	155247682	155248305	624	*	SortSam_on_data_180__Alignment_sorted_in_coordinate_order_peak_851,SortSam_on_data_179__Alignment_sorted_in_coordinate_order_peak_580	Promoter (2-3kb)	1	155234868	155244699	9832	2	2629	ENST00000428024.3	-2983	NA	NA
chr1	155250294	155250784	491	*	SortSam_on_data_180__Alignment_sorted_in_coordinate_order_peak_852,SortSam_on_data_179__Alignment_sorted_in_coordinate_order_peak_581	Promoter (1-2kb)	1	155247217	155251808	4592	2	10712	ENST00000368366.5	1024	ENTREP3	endosomal transmembrane epsin interactor 3
chr1	155254605	155255464	860	*	SortSam_on_data_179__Alignment_sorted_in_coordinate_order_peak_582,SortSam_on_data_180__Alignment_sorted_in_coordinate_order_peak_853	Promoter (<=1kb)	1	155247205	155254960	7756	2	10712	ENST00000350210.6	0	ENTREP3	endosomal transmembrane epsin interactor 3
chr1	155268697	155268985	289	*	SortSam_on_data_179__Alignment_sorted_in_coordinate_order_peak_583	Promoter (<=1kb)	1	155262880	155269363	6484	2	1196	ENST00000497188.1	378	CLK2	CDC like kinase 2
chr1	155273172	155273497	326	*	SortSam_on_data_180__Alignment_sorted_in_coordinate_order_peak_854	Promoter (<=1kb)	1	155262868	155273287	10420	2	1196	ENST00000361168.9	0	CLK2	CDC like kinase 2
chr1	155285074	155285396	323	*	SortSam_on_data_180__Alignment_sorted_in_coordinate_order_peak_855	Promoter (2-3kb)	1	155282538	155287903	5366	1	57657	ENST00000467204.1	2536	HCN3	hyperpolarization activated cyclic nucleotide gated potassium channel 3
chr1	155285732	155286125	394	*	SortSam_on_data_179__Alignment_sorted_in_coordinate_order_peak_584,SortSam_on_data_180__Alignment_sorted_in_coordinate_order_peak_856	Promoter (2-3kb)	1	155288604	155289518	915	1	57657	ENST00000492035.1	-2479	HCN3	hyperpolarization activated cyclic nucleotide gated potassium channel 3
chr1	155288077	155288451	375	*	SortSam_on_data_180__Alignment_sorted_in_coordinate_order_peak_857	Promoter (<=1kb)	1	155288604	155289518	915	1	57657	ENST00000492035.1	-153	HCN3	hyperpolarization activated cyclic nucleotide gated potassium channel 3
chr1	155294522	155294813	292	*	SortSam_on_data_180__Alignment_sorted_in_coordinate_order_peak_858	Exon (ENST00000342741.6/5313, exon 6 of 11)	1	155288604	155289518	915	1	57657	ENST00000492035.1	5918	HCN3	hyperpolarization activated cyclic nucleotide gated potassium channel 3
chr1	155295089	155295716	628	*	SortSam_on_data_179__Alignment_sorted_in_coordinate_order_peak_585,SortSam_on_data_180__Alignment_sorted_in_coordinate_order_peak_859	Exon (ENST00000342741.6/5313, exon 3 of 11)	1	155295135	155300956	5822	2	5313	ENST00000434082.3	5240	NA	NA
chr1	155320792	155321166	375	*	SortSam_on_data_180__Alignment_sorted_in_coordinate_order_peak_860	Promoter (<=1kb)	1	155320894	155331114	10221	1	23623	ENST00000368352.10	0	RUSC1	RUN and SH3 domain containing 1
chr1	155322797	155323143	347	*	SortSam_on_data_180__Alignment_sorted_in_coordinate_order_peak_861	Promoter (<=1kb)	1	155323012	155326734	3723	1	23623	ENST00000467820.5	0	RUSC1	RUN and SH3 domain containing 1
chr1	155323468	155323753	286	*	SortSam_on_data_180__Alignment_sorted_in_coordinate_order_peak_862	Promoter (<=1kb)	1	155323937	155331114	7178	1	23623	ENST00000368347.8	-184	RUSC1	RUN and SH3 domain containing 1
chr1	155325359	155325653	295	*	SortSam_on_data_180__Alignment_sorted_in_coordinate_order_peak_863	Promoter (<=1kb)	1	155325567	155327132	1566	1	23623	ENST00000485924.2	0	RUSC1	RUN and SH3 domain containing 1
chr1	155562548	155563162	615	*	SortSam_on_data_180__Alignment_sorted_in_coordinate_order_peak_864,SortSam_on_data_179__Alignment_sorted_in_coordinate_order_peak_586	Promoter (<=1kb)	1	155335268	155562693	227426	2	55870	ENST00000368346.7	0	ASH1L	ASH1 like histone lysine methyltransferase
chr1	155609835	155610593	759	*	SortSam_on_data_179__Alignment_sorted_in_coordinate_order_peak_587,SortSam_on_data_180__Alignment_sorted_in_coordinate_order_peak_865	Promoter (<=1kb)	1	155609776	155610380	605	2	105371452	ENST00000456382.2	0	LOC105371452	uncharacterized LOC105371452
chr1	155688388	155689007	620	*	SortSam_on_data_180__Alignment_sorted_in_coordinate_order_peak_866,SortSam_on_data_179__Alignment_sorted_in_coordinate_order_peak_588	Promoter (<=1kb)	1	155659446	155688670	29225	2	55249	ENST00000368340.10	0	YY1AP1	YY1 associated protein 1
chr1	155745497	155746173	677	*	SortSam_on_data_180__Alignment_sorted_in_coordinate_order_peak_867,SortSam_on_data_179__Alignment_sorted_in_coordinate_order_peak_589	Promoter (<=1kb)	1	155745829	155750137	4309	1	100129405	ENST00000314835.5	0	MSTO2P	misato family member 2, pseudogene
chr1	155942188	155942860	673	*	SortSam_on_data_180__Alignment_sorted_in_coordinate_order_peak_868	Promoter (<=1kb)	1	155941638	155943087	1450	1	339403	ENST00000368318.5	550	NA	NA
chr1	155950812	155951301	490	*	SortSam_on_data_180__Alignment_sorted_in_coordinate_order_peak_869,SortSam_on_data_179__Alignment_sorted_in_coordinate_order_peak_590	Promoter (<=1kb)	1	155951273	155951336	64	2	102465442	ENST00000619620.1	35	NA	NA
chr1	156053519	156054158	640	*	SortSam_on_data_180__Alignment_sorted_in_coordinate_order_peak_870	Promoter (<=1kb)	1	156035299	156053798	18500	2	56893	ENST00000368309.4	0	UBQLN4	ubiquilin 4
chr1	156076837	156077609	773	*	SortSam_on_data_180__Alignment_sorted_in_coordinate_order_peak_871	Exon (ENST00000532414.3/92312, exon 2 of 2)	1	156077066	156081704	4639	2	92312	ENST00000442784.1	4095	NA	NA
chr1	156114791	156115338	548	*	SortSam_on_data_180__Alignment_sorted_in_coordinate_order_peak_872	Promoter (<=1kb)	1	156114722	156139317	24596	1	4000	ENST00000368299.7	69	LMNA	lamin A/C
chr1	156135851	156136438	588	*	SortSam_on_data_180__Alignment_sorted_in_coordinate_order_peak_873,SortSam_on_data_179__Alignment_sorted_in_coordinate_order_peak_591	Promoter (<=1kb)	1	156136293	156137295	1003	1	4000	ENST00000459904.2	0	LMNA	lamin A/C
chr1	156242884	156243214	331	*	SortSam_on_data_180__Alignment_sorted_in_coordinate_order_peak_874	Promoter (<=1kb)	1	156242189	156243289	1101	1	632	ENST00000471413.1	695	NA	NA
chr1	156244705	156245139	435	*	SortSam_on_data_179__Alignment_sorted_in_coordinate_order_peak_592,SortSam_on_data_180__Alignment_sorted_in_coordinate_order_peak_875	Promoter (2-3kb)	1	156242189	156243289	1101	1	632	ENST00000471413.1	2516	NA	NA
chr1	156245593	156246164	572	*	SortSam_on_data_180__Alignment_sorted_in_coordinate_order_peak_876,SortSam_on_data_179__Alignment_sorted_in_coordinate_order_peak_593	Promoter (1-2kb)	1	156244774	156248014	3241	2	79957	ENST00000480773.5	1850	NA	NA
chr1	156282510	156282807	298	*	SortSam_on_data_180__Alignment_sorted_in_coordinate_order_peak_877	Promoter (<=1kb)	1	156249224	156282825	33602	2	23381	ENST00000361813.5	18	SMG5	SMG5 nonsense mediated mRNA decay factor
chr1	156291406	156291693	288	*	SortSam_on_data_180__Alignment_sorted_in_coordinate_order_peak_878	Promoter (<=1kb)	1	156290096	156291550	1455	2	23381	ENST00000497831.1	0	SMG5	SMG5 nonsense mediated mRNA decay factor
chr1	156327382	156327783	402	*	SortSam_on_data_180__Alignment_sorted_in_coordinate_order_peak_879	Promoter (2-3kb)	1	156308992	156325089	16098	2	7203	ENST00000368261.7	-2293	NA	NA
chr1	156368965	156369394	430	*	SortSam_on_data_179__Alignment_sorted_in_coordinate_order_peak_594,SortSam_on_data_180__Alignment_sorted_in_coordinate_order_peak_880	Promoter (<=1kb)	1	156369211	156385219	16009	1	57127	ENST00000537040.6	0	NA	NA
chr1	156387925	156388873	949	*	SortSam_on_data_180__Alignment_sorted_in_coordinate_order_peak_881,SortSam_on_data_179__Alignment_sorted_in_coordinate_order_peak_595	Exon (ENST00000451362.1/ENST00000451362.1, exon 1 of 2)	1	156382313	156384603	2291	1	57127	ENST00000622297.1	5612	NA	NA
chr1	156400549	156400862	314	*	SortSam_on_data_179__Alignment_sorted_in_coordinate_order_peak_596,SortSam_on_data_180__Alignment_sorted_in_coordinate_order_peak_882	Distal Intergenic	1	156404264	156408091	3828	2	10485	ENST00000498346.1	7229	MIR9-1HG	MIR9-1 host gene
chr1	156421406	156421999	594	*	SortSam_on_data_180__Alignment_sorted_in_coordinate_order_peak_883	Promoter (<=1kb)	1	156404252	156421770	17519	2	10485	ENST00000703098.1	0	MIR9-1HG	MIR9-1 host gene
chr1	156435463	156435808	346	*	SortSam_on_data_180__Alignment_sorted_in_coordinate_order_peak_884	Intron (ENST00000673141.1/10485, intron 2 of 8)	1	156425637	156430701	5065	2	10485	ENST00000469813.1	-4762	MIR9-1HG	MIR9-1 host gene
chr1	156468018	156468359	342	*	SortSam_on_data_180__Alignment_sorted_in_coordinate_order_peak_885,SortSam_on_data_179__Alignment_sorted_in_coordinate_order_peak_597	3' UTR	1	156404253	156456613	52361	2	10485	ENST00000673141.1	-11405	MIR9-1HG	MIR9-1 host gene
chr1	156500599	156501333	735	*	SortSam_on_data_179__Alignment_sorted_in_coordinate_order_peak_598,SortSam_on_data_180__Alignment_sorted_in_coordinate_order_peak_886	Promoter (<=1kb)	1	156463727	156500775	37049	2	4209	ENST00000348159.9	0	MEF2D	myocyte enhancer factor 2D
chr1	156534528	156534844	317	*	SortSam_on_data_180__Alignment_sorted_in_coordinate_order_peak_887	Exon (ENST00000361170.7/128239, exon 29 of 38)	1	156536831	156538861	2031	2	128239	ENST00000476565.1	4017	IQGAP3	IQ motif containing GTPase activating protein 3
chr1	156557809	156558687	879	*	SortSam_on_data_180__Alignment_sorted_in_coordinate_order_peak_888,SortSam_on_data_179__Alignment_sorted_in_coordinate_order_peak_599	Intron (ENST00000361170.7/128239, intron 11 of 37)	1	156525405	156572565	47161	2	128239	ENST00000361170.7	13878	IQGAP3	IQ motif containing GTPase activating protein 3
chr1	156591734	156592163	430	*	SortSam_on_data_180__Alignment_sorted_in_coordinate_order_peak_889,SortSam_on_data_179__Alignment_sorted_in_coordinate_order_peak_600	Promoter (<=1kb)	1	156591756	156599795	8040	1	128240	ENST00000679913.1	0	NAXE	NAD(P)HX epimerase
chr1	156623800	156624849	1050	*	SortSam_on_data_180__Alignment_sorted_in_coordinate_order_peak_890,SortSam_on_data_179__Alignment_sorted_in_coordinate_order_peak_601	Promoter (<=1kb)	1	156624064	156625535	1472	1	60484	ENST00000494218.1	0	NA	NA
chr1	156641944	156642728	785	*	SortSam_on_data_180__Alignment_sorted_in_coordinate_order_peak_891	Promoter (<=1kb)	1	156642114	156647682	5569	1	63827	ENST00000457777.6	0	NA	NA
chr1	156646542	156647181	640	*	SortSam_on_data_180__Alignment_sorted_in_coordinate_order_peak_892,SortSam_on_data_179__Alignment_sorted_in_coordinate_order_peak_602	Promoter (<=1kb)	1	156647128	156651551	4424	1	63827	ENST00000491823.1	0	NA	NA
chr1	156657233	156657662	430	*	SortSam_on_data_180__Alignment_sorted_in_coordinate_order_peak_893	Promoter (<=1kb)	1	156656729	156659532	2804	1	63827	ENST00000496038.1	504	NA	NA
chr1	156767696	156768094	399	*	SortSam_on_data_180__Alignment_sorted_in_coordinate_order_peak_894	Promoter (<=1kb)	1	156767553	156786980	19428	1	5546	ENST00000473387.1	143	PRCC	proline rich mitotic checkpoint control factor
chr1	156813718	156814201	484	*	SortSam_on_data_180__Alignment_sorted_in_coordinate_order_peak_895	Promoter (<=1kb)	1	156809203	156814111	4909	2	9047	ENST00000468744.5	0	NA	NA
chr1	156845678	156846037	360	*	SortSam_on_data_179__Alignment_sorted_in_coordinate_order_peak_603,SortSam_on_data_180__Alignment_sorted_in_coordinate_order_peak_896	Exon (ENST00000368195.4/3645, exon 9 of 22)	1	156837209	156881850	44642	1	4914	ENST00000530298.5	8469	NA	NA
chr1	156851946	156852232	287	*	SortSam_on_data_179__Alignment_sorted_in_coordinate_order_peak_604	Exon (ENST00000368195.4/3645, exon 3 of 22)	1	156840063	156859117	19055	2	3645	ENST00000368195.4	6885	NA	NA
chr1	156858877	156859443	567	*	SortSam_on_data_179__Alignment_sorted_in_coordinate_order_peak_605,SortSam_on_data_180__Alignment_sorted_in_coordinate_order_peak_897	Promoter (<=1kb)	1	156840063	156859117	19055	2	3645	ENST00000368195.4	0	NA	NA
chr1	156859881	156860242	362	*	SortSam_on_data_180__Alignment_sorted_in_coordinate_order_peak_898	Promoter (<=1kb)	1	156860815	156881850	21036	1	4914	ENST00000368196.7	-573	NA	NA
chr1	156860860	156861386	527	*	SortSam_on_data_180__Alignment_sorted_in_coordinate_order_peak_899	Promoter (<=1kb)	1	156860865	156881850	20986	1	4914	ENST00000524377.7	0	NA	NA
chr1	156873571	156873903	333	*	SortSam_on_data_179__Alignment_sorted_in_coordinate_order_peak_606	Promoter (<=1kb)	1	156874153	156876199	2047	1	4914	ENST00000534682.1	-250	NA	NA
chr1	156879884	156880242	359	*	SortSam_on_data_180__Alignment_sorted_in_coordinate_order_peak_900	Promoter (<=1kb)	1	156879349	156881850	2502	1	4914	ENST00000531606.2	535	NA	NA
chr1	156881409	156881706	298	*	SortSam_on_data_180__Alignment_sorted_in_coordinate_order_peak_901,SortSam_on_data_179__Alignment_sorted_in_coordinate_order_peak_607	Promoter (2-3kb)	1	156879349	156881850	2502	1	4914	ENST00000531606.2	2060	NA	NA
chr1	156898319	156898607	289	*	SortSam_on_data_180__Alignment_sorted_in_coordinate_order_peak_902	Intron (ENST00000444016.5/375033, intron 1 of 6)	1	156893725	156906756	13032	1	375033	ENST00000455314.5	4594	NA	NA
chr1	156908057	156908930	874	*	SortSam_on_data_180__Alignment_sorted_in_coordinate_order_peak_903	Promoter (1-2kb)	1	156909957	156910573	617	1	375033	ENST00000482505.1	-1027	NA	NA
chr1	156913408	156913715	308	*	SortSam_on_data_179__Alignment_sorted_in_coordinate_order_peak_608	Promoter (<=1kb)	1	156913532	156915148	1617	1	375033	ENST00000465101.1	0	NA	NA
chr1	156920410	156920960	551	*	SortSam_on_data_179__Alignment_sorted_in_coordinate_order_peak_609	Promoter (<=1kb)	1	156920632	156933094	12463	1	149499	ENST00000337428.8	0	NA	NA
chr1	157045586	157046379	794	*	SortSam_on_data_180__Alignment_sorted_in_coordinate_order_peak_904,SortSam_on_data_179__Alignment_sorted_in_coordinate_order_peak_610	Promoter (<=1kb)	1	156934840	157045742	110903	2	9826	ENST00000368194.8	0	ARHGEF11	Rho guanine nucleotide exchange factor 11
chr1	157074487	157074850	364	*	SortSam_on_data_180__Alignment_sorted_in_coordinate_order_peak_905	Exon (ENST00000414328.2/ENST00000414328.2, exon 1 of 1)	1	157092043	157099808	7766	2	440695	ENST00000454449.3	24958	NA	NA
chr1	157138121	157138941	821	*	SortSam_on_data_180__Alignment_sorted_in_coordinate_order_peak_906	Promoter (<=1kb)	1	157121191	157138395	17205	2	2117	ENST00000368192.9	0	ETV3	ETS variant transcription factor 3
chr1	157446309	157446755	447	*	SortSam_on_data_179__Alignment_sorted_in_coordinate_order_peak_611	Distal Intergenic	1	157513377	157516073	2697	2	83416	ENST00000462218.1	69318	NA	NA
chr1	157667470	157667793	324	*	SortSam_on_data_179__Alignment_sorted_in_coordinate_order_peak_612	Distal Intergenic	1	157678691	157689890	11200	2	115352	ENST00000468507.1	22097	FCRL3	Fc receptor like 3
chr1	157822149	157822483	335	*	SortSam_on_data_179__Alignment_sorted_in_coordinate_order_peak_613	Promoter (2-3kb)	1	157794403	157820120	25718	2	115350	ENST00000368176.8	-2029	NA	NA
chr1	157946818	157947145	328	*	SortSam_on_data_179__Alignment_sorted_in_coordinate_order_peak_614	Intron (ENST00000452528.5/105371458, intron 3 of 3)	1	157929531	157943196	13666	1	105371458	ENST00000422062.1	17287	NA	NA
chr1	157978823	157979342	520	*	SortSam_on_data_180__Alignment_sorted_in_coordinate_order_peak_907	Distal Intergenic	1	157993273	158096051	102779	1	55243	ENST00000360089.8	-13931	NA	NA
chr1	157993619	157993920	302	*	SortSam_on_data_179__Alignment_sorted_in_coordinate_order_peak_615	Promoter (<=1kb)	1	157993645	158100262	106618	1	55243	ENST00000359209.11	0	NA	NA
chr1	158088506	158088826	321	*	SortSam_on_data_180__Alignment_sorted_in_coordinate_order_peak_908	Intron (ENST00000360089.8/55243, intron 6 of 12)	1	158084422	158100262	15841	1	55243	ENST00000368172.2	4084	NA	NA
chr1	158177624	158178006	383	*	SortSam_on_data_179__Alignment_sorted_in_coordinate_order_peak_616,SortSam_on_data_180__Alignment_sorted_in_coordinate_order_peak_909	Promoter (<=1kb)	1	158178030	158186427	8398	1	912	ENST00000368171.5	-24	NA	NA
chr1	158180997	158181663	667	*	SortSam_on_data_179__Alignment_sorted_in_coordinate_order_peak_617	Promoter (<=1kb)	1	158181036	158182846	1811	1	912	ENST00000674047.1	0	NA	NA
chr1	158349005	158349404	400	*	SortSam_on_data_180__Alignment_sorted_in_coordinate_order_peak_910	Distal Intergenic	1	158353696	158357553	3858	1	913	ENST00000444681.6	-4292	NA	NA
chr1	158374319	158374688	370	*	SortSam_on_data_179__Alignment_sorted_in_coordinate_order_peak_618,SortSam_on_data_180__Alignment_sorted_in_coordinate_order_peak_911	Distal Intergenic	1	158355894	158357497	1604	1	913	ENST00000368162.2	18425	NA	NA
chr1	159200870	159201154	285	*	SortSam_on_data_179__Alignment_sorted_in_coordinate_order_peak_619	Promoter (1-2kb)	1	159194325	159202512	8188	2	100131825	ENST00000415675.3	1358	NA	NA
chr1	159494574	159495029	456	*	SortSam_on_data_179__Alignment_sorted_in_coordinate_order_peak_620,SortSam_on_data_180__Alignment_sorted_in_coordinate_order_peak_912	Distal Intergenic	1	159346166	159469068	122903	2	124904433	ENST00000431862.1	-25506	NA	NA
chr1	159780996	159781404	409	*	SortSam_on_data_180__Alignment_sorted_in_coordinate_order_peak_913,SortSam_on_data_179__Alignment_sorted_in_coordinate_order_peak_621	Promoter (<=1kb)	1	159780962	159782543	1582	1	54935	ENST00000368107.2	34	DUSP23	dual specificity phosphatase 23
chr1	159854717	159855230	514	*	SortSam_on_data_180__Alignment_sorted_in_coordinate_order_peak_914	Promoter (<=1kb)	1	159854870	159867685	12816	1	107985216	ENST00000608430.2	0	NA	NA
chr1	159855709	159856058	350	*	SortSam_on_data_179__Alignment_sorted_in_coordinate_order_peak_622,SortSam_on_data_180__Alignment_sorted_in_coordinate_order_peak_915	Promoter (<=1kb)	1	159834474	159855347	20874	2	284677	ENST00000368102.5	-362	NA	NA
chr1	159929549	159930083	535	*	SortSam_on_data_180__Alignment_sorted_in_coordinate_order_peak_916	Promoter (2-3kb)	1	159927039	159932469	5431	2	57549	ENST00000496645.5	2386	IGSF9	immunoglobulin superfamily member 9
chr1	159945712	159946026	315	*	SortSam_on_data_180__Alignment_sorted_in_coordinate_order_peak_917	Promoter (<=1kb)	1	159927041	159945613	18573	2	57549	ENST00000368094.6	-99	IGSF9	immunoglobulin superfamily member 9
chr1	160069943	160070319	377	*	SortSam_on_data_180__Alignment_sorted_in_coordinate_order_peak_918,SortSam_on_data_179__Alignment_sorted_in_coordinate_order_peak_623	Promoter (<=1kb)	1	159998841	160070119	71279	2	124904436	ENST00000637644.1	0	NA	NA
chr1	160083850	160084124	275	*	SortSam_on_data_180__Alignment_sorted_in_coordinate_order_peak_919	Promoter (2-3kb)	1	160081538	160090563	9026	1	3765	ENST00000368088.4	2312	NA	NA
chr1	160092943	160093293	351	*	SortSam_on_data_179__Alignment_sorted_in_coordinate_order_peak_624,SortSam_on_data_180__Alignment_sorted_in_coordinate_order_peak_920	Promoter (2-3kb)	1	160093760	160095332	1573	2	93185	ENST00000460351.1	2039	IGSF8	immunoglobulin superfamily member 8
chr1	160098177	160099236	1060	*	SortSam_on_data_179__Alignment_sorted_in_coordinate_order_peak_625,SortSam_on_data_180__Alignment_sorted_in_coordinate_order_peak_921	Promoter (<=1kb)	1	160091340	160098689	7350	2	93185	ENST00000368086.5	0	IGSF8	immunoglobulin superfamily member 8
chr1	160415674	160416008	335	*	SortSam_on_data_180__Alignment_sorted_in_coordinate_order_peak_922	5' UTR	1	160419493	160424147	4655	1	57216	ENST00000483408.1	-3485	NA	NA
chr1	160419067	160419674	608	*	SortSam_on_data_180__Alignment_sorted_in_coordinate_order_peak_923,SortSam_on_data_179__Alignment_sorted_in_coordinate_order_peak_626	Promoter (<=1kb)	1	160419493	160424147	4655	1	57216	ENST00000483408.1	0	NA	NA
chr1	160531996	160532766	771	*	SortSam_on_data_180__Alignment_sorted_in_coordinate_order_peak_924,SortSam_on_data_179__Alignment_sorted_in_coordinate_order_peak_627	Distal Intergenic	1	160537073	160571458	34386	1	105371468	ENST00000446952.1	-4307	NA	NA
chr1	160801812	160802536	725	*	SortSam_on_data_179__Alignment_sorted_in_coordinate_order_peak_628,SortSam_on_data_180__Alignment_sorted_in_coordinate_order_peak_925	3' UTR	1	160796211	160799664	3454	1	4063	ENST00000485624.1	5601	NA	NA
chr1	161029688	161029962	275	*	SortSam_on_data_180__Alignment_sorted_in_coordinate_order_peak_926	Intron (ENST00000289779.7/50848, intron 1 of 12)	1	161037631	161038307	677	2	100131187	ENST00000462952.1	8345	TSTD1	thiosulfate sulfurtransferase like domain containing 1
chr1	161038581	161039098	518	*	SortSam_on_data_180__Alignment_sorted_in_coordinate_order_peak_927,SortSam_on_data_179__Alignment_sorted_in_coordinate_order_peak_629	Promoter (<=1kb)	1	161037631	161038937	1307	2	100131187	ENST00000318289.14	0	TSTD1	thiosulfate sulfurtransferase like domain containing 1
chr1	161045434	161045713	280	*	SortSam_on_data_180__Alignment_sorted_in_coordinate_order_peak_928	Promoter (<=1kb)	1	161041390	161045873	4484	2	7391	ENST00000534633.5	160	USF1	upstream transcription factor 1
chr1	161051209	161051657	449	*	SortSam_on_data_180__Alignment_sorted_in_coordinate_order_peak_929,SortSam_on_data_179__Alignment_sorted_in_coordinate_order_peak_630	3' UTR	1	161039251	161045977	6727	2	7391	ENST00000368021.7	-5232	USF1	upstream transcription factor 1
chr1	161069611	161069896	286	*	SortSam_on_data_180__Alignment_sorted_in_coordinate_order_peak_930	Promoter (<=1kb)	1	161046946	161069870	22925	2	257106	ENST00000461003.5	0	NA	NA
chr1	161079579	161079963	385	*	SortSam_on_data_180__Alignment_sorted_in_coordinate_order_peak_931,SortSam_on_data_179__Alignment_sorted_in_coordinate_order_peak_631	Exon (ENST00000368012.4/81607, exon 2 of 9)	1	161084465	161087571	3107	1	105371471	ENST00000447167.1	-4502	NA	NA
chr1	161089401	161089756	356	*	SortSam_on_data_180__Alignment_sorted_in_coordinate_order_peak_932	Promoter (<=1kb)	1	161070998	161089558	18561	2	81607	ENST00000368012.4	0	NA	NA
chr1	161117851	161118349	499	*	SortSam_on_data_180__Alignment_sorted_in_coordinate_order_peak_933	Promoter (<=1kb)	1	161118086	161120232	2147	1	4817	ENST00000496768.5	0	NIT1	nitrilase 1
chr1	161132480	161132758	279	*	SortSam_on_data_180__Alignment_sorted_in_coordinate_order_peak_934	Promoter (<=1kb)	1	161120974	161132667	11694	2	9191	ENST00000368006.8	0	DEDD	death effector domain containing
chr1	161166515	161166819	305	*	SortSam_on_data_180__Alignment_sorted_in_coordinate_order_peak_935	Promoter (<=1kb)	1	161166678	161168406	1729	1	5498	ENST00000490768.1	0	NA	NA
chr1	161193880	161194208	329	*	SortSam_on_data_180__Alignment_sorted_in_coordinate_order_peak_936	Promoter (1-2kb)	1	161194162	161195751	1590	2	9507	ENST00000478394.1	1543	NA	NA
chr1	161258724	161259099	376	*	SortSam_on_data_180__Alignment_sorted_in_coordinate_order_peak_937	Promoter (<=1kb)	1	161258745	161285450	26706	1	654790	ENST00000504449.2	0	NA	NA
chr1	161605752	161606485	734	*	SortSam_on_data_180__Alignment_sorted_in_coordinate_order_peak_949	Promoter (<=1kb)	1	161606291	161608217	1927	1	3311	ENST00000445535.1	0	NA	NA
chr1	161616526	161616870	345	*	SortSam_on_data_180__Alignment_sorted_in_coordinate_order_peak_950	Intron (ENST00000699402.1/2214, intron 1 of 3)	1	161606291	161608217	1927	1	3311	ENST00000445535.1	10235	NA	NA
chr1	162069420	162070131	712	*	SortSam_on_data_180__Alignment_sorted_in_coordinate_order_peak_951	Promoter (<=1kb)	1	162069691	162370475	300785	1	9722	ENST00000361897.10	0	NOS1AP	nitric oxide synthase 1 adaptor protein
chr1	162433019	162433519	501	*	SortSam_on_data_180__Alignment_sorted_in_coordinate_order_peak_952,SortSam_on_data_179__Alignment_sorted_in_coordinate_order_peak_643	Distal Intergenic	1	162402477	162412138	9662	2	117157	ENST00000493550.1	-20881	NA	NA
chr1	162451406	162451691	286	*	SortSam_on_data_179__Alignment_sorted_in_coordinate_order_peak_644	Distal Intergenic	1	162402477	162412138	9662	2	117157	ENST00000493550.1	-39268	NA	NA
chr1	162465992	162466307	316	*	SortSam_on_data_180__Alignment_sorted_in_coordinate_order_peak_953	Distal Intergenic	1	162497251	162529629	32379	1	127933	ENST00000545294.5	-30944	UHMK1	U2AF homology motif kinase 1
chr1	162497883	162498209	327	*	SortSam_on_data_180__Alignment_sorted_in_coordinate_order_peak_954	Promoter (<=1kb)	1	162498085	162524054	25970	1	127933	ENST00000282169.8	0	UHMK1	U2AF homology motif kinase 1
chr1	166839152	166839825	674	*	SortSam_on_data_180__Alignment_sorted_in_coordinate_order_peak_955	Promoter (<=1kb)	1	166839447	166849208	9762	1	57645	ENST00000449930.5	0	POGK	pogo transposable element derived with KRAB domain
chr1	167721676	167722201	526	*	SortSam_on_data_180__Alignment_sorted_in_coordinate_order_peak_956	Promoter (<=1kb)	1	167721950	167765896	43947	1	9019	ENST00000464954.1	0	MPZL1	myelin protein zero like 1
chr1	167806214	167806544	331	*	SortSam_on_data_180__Alignment_sorted_in_coordinate_order_peak_957	Distal Intergenic	1	167787067	167788154	1088	1	9019	ENST00000498279.1	19147	MPZL1	myelin protein zero like 1
chr1	168136614	168137012	399	*	SortSam_on_data_180__Alignment_sorted_in_coordinate_order_peak_958	Promoter (<=1kb)	1	168079542	168136930	57389	2	23432	ENST00000682931.1	0	NA	NA
chr1	169668039	169668500	462	*	SortSam_on_data_180__Alignment_sorted_in_coordinate_order_peak_959	Intron (ENST00000498289.5/55732, intron 1 of 28)	1	169662007	169853085	191079	1	55732	ENST00000498289.5	6032	NA	NA
chr1	169893365	169893850	486	*	SortSam_on_data_180__Alignment_sorted_in_coordinate_order_peak_960	Promoter (<=1kb)	1	169849631	169893896	44266	2	57147	ENST00000367771.11	46	SCYL3	SCY1 like pseudokinase 3
chr1	171509847	171510167	321	*	SortSam_on_data_179__Alignment_sorted_in_coordinate_order_peak_645	Promoter (<=1kb)	1	171509560	171515796	6237	1	23215	ENST00000463586.1	287	NA	NA
chr1	173476828	173477267	440	*	SortSam_on_data_180__Alignment_sorted_in_coordinate_order_peak_961	Promoter (<=1kb)	1	173417793	173476996	59204	2	101928673	ENST00000660739.1	0	PRDX6-AS1	PRDX6 antisense RNA 1
chr1	174021942	174022296	355	*	SortSam_on_data_180__Alignment_sorted_in_coordinate_order_peak_962,SortSam_on_data_179__Alignment_sorted_in_coordinate_order_peak_646	Promoter (<=1kb)	1	173931084	174022357	91274	2	149041	ENST00000367696.7	61	NA	NA
chr1	174159537	174160068	532	*	SortSam_on_data_180__Alignment_sorted_in_coordinate_order_peak_963,SortSam_on_data_179__Alignment_sorted_in_coordinate_order_peak_647	Promoter (<=1kb)	1	174115383	174160004	44622	2	102724601	ENST00000419983.5	0	RABGAP1L-DT	RABGAP1L divergent transcript
chr1	174350164	174351029	866	*	SortSam_on_data_180__Alignment_sorted_in_coordinate_order_peak_964,SortSam_on_data_179__Alignment_sorted_in_coordinate_order_peak_648	Intron (ENST00000357444.10/9910, intron 11 of 13)	1	174365230	174637488	272259	1	9910	ENST00000526253.1	-14201	RABGAP1L	RAB GTPase activating protein 1 like
chr1	175000006	175000503	498	*	SortSam_on_data_179__Alignment_sorted_in_coordinate_order_peak_649,SortSam_on_data_180__Alignment_sorted_in_coordinate_order_peak_965	Promoter (<=1kb)	1	175000181	175006771	6591	1	27101	ENST00000406752.1	0	CACYBP	calcyclin binding protein
chr1	175599261	175599668	408	*	SortSam_on_data_180__Alignment_sorted_in_coordinate_order_peak_966	Intron (ENST00000367674.7/7143, intron 1 of 22)	1	175359182	175528369	169188	2	7143	ENST00000713978.1	-70892	NA	NA
chr1	176057985	176058282	298	*	SortSam_on_data_180__Alignment_sorted_in_coordinate_order_peak_967	Intron (ENST00000461830.6/64326, intron 1 of 8)	1	175944831	176081256	136426	2	64326	ENST00000461830.6	22974	COP1	COP1 E3 ubiquitin ligase
chr1	178037645	178038106	462	*	SortSam_on_data_180__Alignment_sorted_in_coordinate_order_peak_968	Promoter (<=1kb)	1	177928791	178038007	109217	2	111240474	ENST00000464428.2	0	NA	NA
chr1	178093755	178094356	602	*	SortSam_on_data_180__Alignment_sorted_in_coordinate_order_peak_969	Promoter (<=1kb)	1	178091508	178093984	2477	2	100302401	ENST00000421505.1	0	RASAL2-AS1	RASAL2 antisense RNA 1
chr1	178496145	178496430	286	*	SortSam_on_data_180__Alignment_sorted_in_coordinate_order_peak_970	Promoter (<=1kb)	1	178479240	178496964	17725	2	400797	ENST00000623247.3	534	NA	NA
chr1	178725418	178726105	688	*	SortSam_on_data_180__Alignment_sorted_in_coordinate_order_peak_971	Promoter (<=1kb)	1	178725396	178883533	158138	1	55103	ENST00000324778.5	22	RALGPS2	Ral GEF with PH domain and SH3 binding motif 2
chr1	179025636	179026551	916	*	SortSam_on_data_179__Alignment_sorted_in_coordinate_order_peak_650,SortSam_on_data_180__Alignment_sorted_in_coordinate_order_peak_972	Promoter (<=1kb)	1	179025804	179050316	24513	1	9917	ENST00000440702.5	0	FAM20B	FAM20B glycosaminoglycan xylosylkinase
chr1	179082169	179082684	516	*	SortSam_on_data_180__Alignment_sorted_in_coordinate_order_peak_973	Promoter (<=1kb)	1	179082181	179094135	11955	1	64222	ENST00000472001.1	0	TOR3A	torsin family 3 member A
chr1	179134914	179135248	335	*	SortSam_on_data_179__Alignment_sorted_in_coordinate_order_peak_651	Promoter (<=1kb)	1	179131154	179134196	3043	2	27	ENST00000659126.1	-718	ABL2	ABL proto-oncogene 2, non-receptor tyrosine kinase
chr1	179229105	179229974	870	*	SortSam_on_data_180__Alignment_sorted_in_coordinate_order_peak_974	Promoter (<=1kb)	1	179099330	179229677	130348	2	27	ENST00000502732.6	0	ABL2	ABL proto-oncogene 2, non-receptor tyrosine kinase
chr1	179743179	179743487	309	*	SortSam_on_data_180__Alignment_sorted_in_coordinate_order_peak_975,SortSam_on_data_179__Alignment_sorted_in_coordinate_order_peak_652	Promoter (<=1kb)	1	179743291	179816198	72908	1	148753	ENST00000341785.5	0	NA	NA
chr1	179817641	179817997	357	*	SortSam_on_data_180__Alignment_sorted_in_coordinate_order_peak_976	Promoter (<=1kb)	1	179816184	179818191	2008	2	105371634	ENST00000415218.1	194	NA	NA
chr1	180154500	180155266	767	*	SortSam_on_data_180__Alignment_sorted_in_coordinate_order_peak_977,SortSam_on_data_179__Alignment_sorted_in_coordinate_order_peak_653	Promoter (<=1kb)	1	180154869	180204030	49162	1	5768	ENST00000367602.8	0	QSOX1	quiescin sulfhydryl oxidase 1
chr1	180182831	180183272	442	*	SortSam_on_data_179__Alignment_sorted_in_coordinate_order_peak_654	Intron (ENST00000367602.8/5768, intron 6 of 11)	1	180196682	180198016	1335	1	5768	ENST00000443059.1	-13410	QSOX1	quiescin sulfhydryl oxidase 1
chr1	180229311	180230311	1001	*	SortSam_on_data_180__Alignment_sorted_in_coordinate_order_peak_978,SortSam_on_data_179__Alignment_sorted_in_coordinate_order_peak_655	Promoter (<=1kb)	1	180230264	180278984	48721	1	89884	ENST00000263726.4	0	LHX4	LIM homeobox 4
chr1	180230652	180231185	534	*	SortSam_on_data_180__Alignment_sorted_in_coordinate_order_peak_979	Promoter (<=1kb)	1	180230298	180248697	18400	1	89884	ENST00000558139.1	354	LHX4	LIM homeobox 4
chr1	180260747	180261314	568	*	SortSam_on_data_180__Alignment_sorted_in_coordinate_order_peak_980	Intron (ENST00000263726.4/89884, intron 2 of 5)	1	180248285	180271894	23610	1	89884	ENST00000561113.1	12462	LHX4	LIM homeobox 4
chr1	180508516	180509037	522	*	SortSam_on_data_180__Alignment_sorted_in_coordinate_order_peak_981	Promoter (<=1kb)	1	180509380	180566523	57144	1	148756	ENST00000673955.1	-343	NA	NA
chr1	180659462	180659737	276	*	SortSam_on_data_180__Alignment_sorted_in_coordinate_order_peak_982	Intron (ENST00000367590.9/9213, intron 1 of 14)	1	180632032	180886126	254095	1	9213	ENST00000367589.3	27430	XPR1	xenotropic and polytropic retrovirus receptor 1
chr1	180872482	180872814	333	*	SortSam_on_data_179__Alignment_sorted_in_coordinate_order_peak_656,SortSam_on_data_180__Alignment_sorted_in_coordinate_order_peak_983	Intron (ENST00000367590.9/9213, intron 12 of 14)	1	180863764	180878290	14527	1	9213	ENST00000464817.1	8718	XPR1	xenotropic and polytropic retrovirus receptor 1
chr1	180912219	180912910	692	*	SortSam_on_data_180__Alignment_sorted_in_coordinate_order_peak_984	Promoter (<=1kb)	1	180912897	180951407	38511	1	57710	ENST00000713623.1	0	NA	NA
chr1	180913014	180913420	407	*	SortSam_on_data_179__Alignment_sorted_in_coordinate_order_peak_657	Promoter (<=1kb)	1	180913154	180914056	903	1	57710	ENST00000496210.1	0	NA	NA
chr1	180928151	180928646	496	*	SortSam_on_data_180__Alignment_sorted_in_coordinate_order_peak_985,SortSam_on_data_179__Alignment_sorted_in_coordinate_order_peak_658	Promoter (<=1kb)	1	180928404	180951407	23004	1	57710	ENST00000461346.2	0	NA	NA
chr1	180935243	180935933	691	*	SortSam_on_data_180__Alignment_sorted_in_coordinate_order_peak_986	Exon (ENST00000713624.1/57710, exon 5 of 10)	1	180928455	180945323	16869	1	57710	ENST00000483705.6	6788	NA	NA
chr1	180940914	180941212	299	*	SortSam_on_data_180__Alignment_sorted_in_coordinate_order_peak_987	3' UTR	1	180928455	180945323	16869	1	57710	ENST00000483705.6	12459	NA	NA
chr1	180941936	180942327	392	*	SortSam_on_data_179__Alignment_sorted_in_coordinate_order_peak_659	Intron (ENST00000713623.1/57710, intron 6 of 8)	1	180949699	180954887	5189	2	103344928	ENST00000415647.1	12560	NA	NA
chr1	180947996	180948289	294	*	SortSam_on_data_179__Alignment_sorted_in_coordinate_order_peak_660	3' UTR	1	180949699	180954887	5189	2	103344928	ENST00000415647.1	6598	NA	NA
chr1	180951220	180951575	356	*	SortSam_on_data_179__Alignment_sorted_in_coordinate_order_peak_661,SortSam_on_data_180__Alignment_sorted_in_coordinate_order_peak_988	3' UTR	1	180949699	180954887	5189	2	103344928	ENST00000415647.1	3312	NA	NA
chr1	181089011	181089987	977	*	SortSam_on_data_180__Alignment_sorted_in_coordinate_order_peak_989,SortSam_on_data_179__Alignment_sorted_in_coordinate_order_peak_662	Promoter (<=1kb)	1	181088700	181092900	4201	1	51278	ENST00000367577.7	311	IER5	immediate early response 5
chr1	181104912	181105306	395	*	SortSam_on_data_180__Alignment_sorted_in_coordinate_order_peak_990	Distal Intergenic	1	181088700	181092900	4201	1	51278	ENST00000367577.7	16212	IER5	immediate early response 5
chr1	181318140	181318705	566	*	SortSam_on_data_180__Alignment_sorted_in_coordinate_order_peak_991	Promoter (<=1kb)	1	181317690	181716129	398440	1	777	ENST00000524607.6	450	NA	NA
chr1	181413193	181413691	499	*	SortSam_on_data_180__Alignment_sorted_in_coordinate_order_peak_992	Exon (ENST00000524607.6/777, exon 2 of 12)	1	181482854	181801580	318727	1	777	ENST00000367570.6	-69163	NA	NA
chr1	181832398	181832784	387	*	SortSam_on_data_180__Alignment_sorted_in_coordinate_order_peak_993	Distal Intergenic	1	181793668	181813262	19595	1	777	ENST00000700190.1	38730	NA	NA
chr1	181860014	181860325	312	*	SortSam_on_data_179__Alignment_sorted_in_coordinate_order_peak_663	Distal Intergenic	1	181793668	181813262	19595	1	777	ENST00000700190.1	66346	NA	NA
chr1	182010906	182011199	294	*	SortSam_on_data_180__Alignment_sorted_in_coordinate_order_peak_994	Distal Intergenic	1	182054570	182061712	7143	2	127665	ENST00000339948.3	50513	ZNF648	zinc finger protein 648
chr1	182057121	182057436	316	*	SortSam_on_data_180__Alignment_sorted_in_coordinate_order_peak_995	Exon (ENST00000339948.3/127665, exon 2 of 2)	1	182054570	182061712	7143	2	127665	ENST00000339948.3	4276	ZNF648	zinc finger protein 648
chr1	182391001	182392431	1431	*	SortSam_on_data_180__Alignment_sorted_in_coordinate_order_peak_996	Promoter (<=1kb)	1	182378098	182391790	13693	2	2752	ENST00000331872.11	0	GLUL	glutamate-ammonia ligase
chr1	182789417	182789972	556	*	SortSam_on_data_179__Alignment_sorted_in_coordinate_order_peak_664,SortSam_on_data_180__Alignment_sorted_in_coordinate_order_peak_997	Promoter (<=1kb)	1	182789449	182812190	22742	1	80896	ENST00000460690.5	0	NPL	N-acetylneuraminate pyruvate lyase
chr1	183023543	183023872	330	*	SortSam_on_data_180__Alignment_sorted_in_coordinate_order_peak_998	Promoter (<=1kb)	1	183023420	183145592	122173	1	3915	ENST00000258341.5	123	LAMC1	laminin subunit gamma 1
chr1	183427076	183427479	404	*	SortSam_on_data_179__Alignment_sorted_in_coordinate_order_peak_665,SortSam_on_data_180__Alignment_sorted_in_coordinate_order_peak_999	Distal Intergenic	1	183248237	183418380	170144	2	23057	ENST00000287713.7	-8696	NA	NA
chr1	183635084	183635604	521	*	SortSam_on_data_180__Alignment_sorted_in_coordinate_order_peak_1000	Promoter (<=1kb)	1	183623266	183635682	12417	2	10092	ENST00000367534.5	78	ARPC5	actin related protein 2/3 complex subunit 5
chr1	183932544	183932851	308	*	SortSam_on_data_179__Alignment_sorted_in_coordinate_order_peak_666	Intron (ENST00000649786.1/23127, intron 11 of 11)	1	183929889	183936924	7036	2	23127	ENST00000486375.2	4073	NA	NA
chr1	184386499	184386815	317	*	SortSam_on_data_180__Alignment_sorted_in_coordinate_order_peak_1001	Promoter (<=1kb)	1	184385753	184386704	952	2	118827814	ENST00000605589.1	0	C1orf21-DT	C1orf21 divergent transcript
chr1	184387418	184387696	279	*	SortSam_on_data_180__Alignment_sorted_in_coordinate_order_peak_1002	Promoter (<=1kb)	1	184387289	184621652	234364	1	81563	ENST00000675061.1	129	NA	NA
chr1	184974027	184974345	319	*	SortSam_on_data_180__Alignment_sorted_in_coordinate_order_peak_1003	Promoter (<=1kb)	1	184791032	184974508	183477	2	116496	ENST00000367511.4	163	NIBAN1	niban apoptosis regulator 1
chr1	185045697	185046034	338	*	SortSam_on_data_180__Alignment_sorted_in_coordinate_order_peak_1004	Promoter (<=1kb)	1	185046096	185098344	52249	1	6045	ENST00000453650.2	-62	RNF2	ring finger protein 2
chr1	185321635	185322118	484	*	SortSam_on_data_180__Alignment_sorted_in_coordinate_order_peak_1005	Intron (ENST00000562817.2/100288079, intron 3 of 3)	1	185297015	185317273	20259	2	10625	ENST00000459929.5	-4362	IVNS1ABP	influenza virus NS1A binding protein
chr1	191512428	191512715	288	*	SortSam_on_data_180__Alignment_sorted_in_coordinate_order_peak_1006	Distal Intergenic	1	191221159	191228467	7309	2	105371660	ENST00000434983.2	-283961	NA	NA
chr1	193437408	193437688	281	*	SortSam_on_data_180__Alignment_sorted_in_coordinate_order_peak_1007	Distal Intergenic	1	193457422	193465198	7777	1	124904475	ENST00000658112.1	-19734	LOC124904475	uncharacterized LOC124904475
chr1	194657723	194658048	326	*	SortSam_on_data_179__Alignment_sorted_in_coordinate_order_peak_667	Distal Intergenic	1	194149473	194198694	49222	1	124904475	ENST00000454538.1	508250	LOC124904475	uncharacterized LOC124904475
chr1	196224815	196225386	572	*	SortSam_on_data_180__Alignment_sorted_in_coordinate_order_peak_1008,SortSam_on_data_179__Alignment_sorted_in_coordinate_order_peak_668	Distal Intergenic	1	196044883	196065235	20353	2	105371673	ENST00000430519.2	-159580	LINC01724	long intergenic non-protein coding RNA 1724
chr1	196808719	196809117	399	*	SortSam_on_data_179__Alignment_sorted_in_coordinate_order_peak_669	Distal Intergenic	1	196819731	196832189	12459	1	3078	ENST00000320493.10	-10614	NA	NA
chr1	197707766	197708165	400	*	SortSam_on_data_180__Alignment_sorted_in_coordinate_order_peak_1009	Intron (ENST00000620048.6/163486, intron 3 of 22)	1	197658300	197735529	77230	2	163486	ENST00000294738.5	27364	DENND1B	DENN domain containing 1B
chr1	197774890	197775700	811	*	SortSam_on_data_179__Alignment_sorted_in_coordinate_order_peak_670,SortSam_on_data_180__Alignment_sorted_in_coordinate_order_peak_1010	Promoter (<=1kb)	1	197504748	197775480	270733	2	163486	ENST00000620048.6	0	DENND1B	DENN domain containing 1B
chr1	197913257	197913653	397	*	SortSam_on_data_180__Alignment_sorted_in_coordinate_order_peak_1011	Promoter (<=1kb)	1	197912505	197935478	22974	1	56956	ENST00000367390.7	752	NA	NA
chr1	198584143	198584487	345	*	SortSam_on_data_179__Alignment_sorted_in_coordinate_order_peak_671,SortSam_on_data_180__Alignment_sorted_in_coordinate_order_peak_1012	Distal Intergenic	1	198597724	198598868	1145	2	124904478	ENST00000429469.1	14381	NA	NA
chr1	199959513	199960058	546	*	SortSam_on_data_180__Alignment_sorted_in_coordinate_order_peak_1013	Distal Intergenic	1	200027614	200175603	147990	1	2494	ENST00000236914.7	-67556	NA	NA
chr1	200042593	200042933	341	*	SortSam_on_data_180__Alignment_sorted_in_coordinate_order_peak_1014	Promoter (<=1kb)	1	200042825	200177420	134596	1	2494	ENST00000544748.5	0	NA	NA
chr1	200409473	200409873	401	*	SortSam_on_data_180__Alignment_sorted_in_coordinate_order_peak_1015	Promoter (<=1kb)	1	200406730	200409992	3263	2	23528	ENST00000367352.3	119	NA	NA
chr1	200669440	200669913	474	*	SortSam_on_data_180__Alignment_sorted_in_coordinate_order_peak_1016	Promoter (<=1kb)	1	200669507	200694250	24744	1	101929224	ENST00000568695.1	0	DDX59-AS1	DDX59 antisense RNA 1
chr1	200739212	200739786	575	*	SortSam_on_data_180__Alignment_sorted_in_coordinate_order_peak_1017	Promoter (<=1kb)	1	200739779	200858119	118341	1	23271	ENST00000413307.6	0	CAMSAP2	calmodulin regulated spectrin associated protein family member 2
chr1	200891027	200891463	437	*	SortSam_on_data_180__Alignment_sorted_in_coordinate_order_peak_1018,SortSam_on_data_179__Alignment_sorted_in_coordinate_order_peak_672	Promoter (<=1kb)	1	200891048	200899538	8491	1	55765	ENST00000532631.5	0	INAVA	innate immunity activator
chr1	200911380	200911881	502	*	SortSam_on_data_180__Alignment_sorted_in_coordinate_order_peak_1019	Promoter (<=1kb)	1	200911959	200915728	3770	1	55765	ENST00000465162.1	-78	INAVA	innate immunity activator
chr1	201000386	201000810	425	*	SortSam_on_data_180__Alignment_sorted_in_coordinate_order_peak_1020,SortSam_on_data_179__Alignment_sorted_in_coordinate_order_peak_673	Exon (ENST00000332129.6/23046, exon 10 of 34)	1	201001407	201005590	4184	2	23046	ENST00000534043.1	4780	NA	NA
chr1	201014194	201014596	403	*	SortSam_on_data_180__Alignment_sorted_in_coordinate_order_peak_1021,SortSam_on_data_179__Alignment_sorted_in_coordinate_order_peak_674	Intron (ENST00000332129.6/23046, intron 1 of 33)	1	201001407	201005590	4184	2	23046	ENST00000534043.1	-8604	NA	NA
chr1	201023152	201023706	555	*	SortSam_on_data_180__Alignment_sorted_in_coordinate_order_peak_1022,SortSam_on_data_179__Alignment_sorted_in_coordinate_order_peak_675	Promoter (<=1kb)	1	200969390	201023700	54311	2	23046	ENST00000332129.6	0	NA	NA
chr1	201114375	201115296	922	*	SortSam_on_data_180__Alignment_sorted_in_coordinate_order_peak_1023,SortSam_on_data_179__Alignment_sorted_in_coordinate_order_peak_676	Promoter (1-2kb)	1	201039512	201112451	72940	2	779	ENST00000367338.7	-1924	CACNA1S	calcium voltage-gated channel subunit alpha1 S
chr1	201154102	201154445	344	*	SortSam_on_data_180__Alignment_sorted_in_coordinate_order_peak_1024	Promoter (<=1kb)	1	201135599	201154433	18835	2	252839	ENST00000485839.6	0	TMEM9	transmembrane protein 9
chr1	201191955	201192228	274	*	SortSam_on_data_180__Alignment_sorted_in_coordinate_order_peak_1025	Promoter (1-2kb)	1	201190825	201228952	38128	1	91156	ENST00000295591.12	1130	NA	NA
chr1	201399148	201399894	747	*	SortSam_on_data_180__Alignment_sorted_in_coordinate_order_peak_1026,SortSam_on_data_179__Alignment_sorted_in_coordinate_order_peak_677	Promoter (<=1kb)	1	201399633	201401190	1558	1	101929343	ENST00000633182.1	0	LOC101929343	uncharacterized LOC101929343
chr1	201414410	201414737	328	*	SortSam_on_data_179__Alignment_sorted_in_coordinate_order_peak_678,SortSam_on_data_180__Alignment_sorted_in_coordinate_order_peak_1027	5' UTR	1	201409857	201421718	11862	2	7135	ENST00000367312.5	6981	NA	NA
chr1	201468593	201469123	531	*	SortSam_on_data_180__Alignment_sorted_in_coordinate_order_peak_1028	Promoter (<=1kb)	1	201465853	201468581	2729	2	23612	ENST00000485436.1	-12	PHLDA3	pleckstrin homology like domain family A member 3
chr1	201506896	201507418	523	*	SortSam_on_data_180__Alignment_sorted_in_coordinate_order_peak_1029	Promoter (<=1kb)	1	201507241	201534784	27544	1	107985246	ENST00000454651.2	0	CSRP1-AS1	CSRP1 antisense RNA 1
chr1	201512085	201512362	278	*	SortSam_on_data_180__Alignment_sorted_in_coordinate_order_peak_1030	Promoter (2-3kb)	1	201483926	201509456	25531	2	1465	ENST00000531916.5	-2629	NA	NA
chr1	201539014	201539396	383	*	SortSam_on_data_180__Alignment_sorted_in_coordinate_order_peak_1031	Promoter (<=1kb)	1	201539127	201826969	287843	1	89796	ENST00000685211.1	0	NA	NA
chr1	201888672	201889068	397	*	SortSam_on_data_180__Alignment_sorted_in_coordinate_order_peak_1032	Promoter (<=1kb)	1	201888680	201892137	3458	1	149345	ENST00000464117.1	0	NA	NA
chr1	201982540	201983282	743	*	SortSam_on_data_179__Alignment_sorted_in_coordinate_order_peak_679,SortSam_on_data_180__Alignment_sorted_in_coordinate_order_peak_1033	Promoter (<=1kb)	1	201982648	202006143	23496	1	6051	ENST00000295640.9	0	RNPEP	arginyl aminopeptidase
chr1	202056845	202057178	334	*	SortSam_on_data_180__Alignment_sorted_in_coordinate_order_peak_1034	Distal Intergenic	1	202013778	202015794	2017	1	1999	ENST00000475698.1	43067	NA	NA
chr1	202143982	202144446	465	*	SortSam_on_data_180__Alignment_sorted_in_coordinate_order_peak_1035	Promoter (<=1kb)	1	202133404	202144737	11334	2	127829	ENST00000272217.7	291	NA	NA
chr1	202161183	202161642	460	*	SortSam_on_data_179__Alignment_sorted_in_coordinate_order_peak_680,SortSam_on_data_180__Alignment_sorted_in_coordinate_order_peak_1036	Promoter (<=1kb)	1	202147013	202161581	14569	2	5778	ENST00000309017.8	0	NA	NA
chr1	202191689	202192182	494	*	SortSam_on_data_180__Alignment_sorted_in_coordinate_order_peak_1037	Promoter (1-2kb)	1	202193799	202319761	125963	1	59352	ENST00000367278.8	-1617	NA	NA
chr1	202193807	202194307	501	*	SortSam_on_data_180__Alignment_sorted_in_coordinate_order_peak_1038	Promoter (<=1kb)	1	202193799	202319761	125963	1	59352	ENST00000367278.8	8	NA	NA
chr1	202214171	202214580	410	*	SortSam_on_data_180__Alignment_sorted_in_coordinate_order_peak_1039	Promoter (<=1kb)	1	202214155	202319207	105053	1	59352	ENST00000439764.2	16	NA	NA
chr1	202318599	202318882	284	*	SortSam_on_data_180__Alignment_sorted_in_coordinate_order_peak_1040	3' UTR	1	202333010	202341925	8916	2	29089	ENST00000699429.1	23043	UBE2T	ubiquitin conjugating enzyme E2 T
chr1	202643139	202643822	684	*	SortSam_on_data_180__Alignment_sorted_in_coordinate_order_peak_1041	Promoter (<=1kb)	1	202590596	202643453	52858	2	127833	ENST00000367267.5	0	NA	NA
chr1	202807272	202807902	631	*	SortSam_on_data_180__Alignment_sorted_in_coordinate_order_peak_1042	Promoter (<=1kb)	1	202729905	202807348	77444	2	10765	ENST00000235790.9	0	KDM5B	lysine demethylase 5B
chr1	202860991	202861509	519	*	SortSam_on_data_179__Alignment_sorted_in_coordinate_order_peak_681,SortSam_on_data_180__Alignment_sorted_in_coordinate_order_peak_1043	Promoter (<=1kb)	1	202861754	202875241	13488	1	148709	ENST00000456105.2	-245	ACTG1P25	actin gamma 1 pseudogene 25
chr1	202888542	202889082	541	*	SortSam_on_data_180__Alignment_sorted_in_coordinate_order_peak_1044	Promoter (<=1kb)	1	202878282	202889149	10868	2	5877	ENST00000367262.4	67	RABIF	RAB interacting factor
chr1	202957785	202958272	488	*	SortSam_on_data_179__Alignment_sorted_in_coordinate_order_peak_682,SortSam_on_data_180__Alignment_sorted_in_coordinate_order_peak_1045	Promoter (<=1kb)	1	202941490	202958264	16775	2	51094	ENST00000367254.7	0	ADIPOR1	adiponectin receptor 1
chr1	203007408	203007751	344	*	SortSam_on_data_180__Alignment_sorted_in_coordinate_order_peak_1046	Promoter (<=1kb)	1	203007403	203016094	8692	1	92703	ENST00000543891.5	5	TMEM183A	transmembrane protein 183A
chr1	203048252	203048557	306	*	SortSam_on_data_180__Alignment_sorted_in_coordinate_order_peak_1047	Promoter (2-3kb)	1	203051183	203078736	27554	1	8497	ENST00000272198.10	-2626	PPFIA4	PTPRF interacting protein alpha 4
chr1	203075560	203076170	611	*	SortSam_on_data_180__Alignment_sorted_in_coordinate_order_peak_1048	Promoter (<=1kb)	1	203076003	203076981	979	1	8497	ENST00000594572.1	0	PPFIA4	PTPRF interacting protein alpha 4
chr1	203085405	203086327	923	*	SortSam_on_data_180__Alignment_sorted_in_coordinate_order_peak_1049	Promoter (<=1kb)	1	203083129	203086012	2884	2	4656	ENST00000241651.5	0	NA	NA
chr1	203165133	203165454	322	*	SortSam_on_data_179__Alignment_sorted_in_coordinate_order_peak_683	3' UTR	1	203167811	203175826	8016	2	4608	ENST00000255416.9	10372	NA	NA
chr1	203919055	203920387	1333	*	SortSam_on_data_180__Alignment_sorted_in_coordinate_order_peak_1050,SortSam_on_data_179__Alignment_sorted_in_coordinate_order_peak_684	Distal Intergenic	1	203863625	203870051	6427	1	6635	ENST00000367208.1	55430	NA	NA
chr1	204073232	204073708	477	*	SortSam_on_data_180__Alignment_sorted_in_coordinate_order_peak_1051,SortSam_on_data_179__Alignment_sorted_in_coordinate_order_peak_685	Promoter (<=1kb)	1	204073156	204117158	44003	1	9580	ENST00000530882.1	76	SOX13	SRY-box transcription factor 13
chr1	204084383	204084665	283	*	SortSam_on_data_180__Alignment_sorted_in_coordinate_order_peak_1052	Intron (ENST00000367203.8/9580, intron 1 of 6)	1	204078129	204116627	38499	1	9580	ENST00000528591.5	6254	SOX13	SRY-box transcription factor 13
chr1	204108580	204109175	596	*	SortSam_on_data_180__Alignment_sorted_in_coordinate_order_peak_1053,SortSam_on_data_179__Alignment_sorted_in_coordinate_order_peak_686	Intron (ENST00000367203.8/9580, intron 1 of 6)	1	204112916	204127741	14826	1	9580	ENST00000618875.4	-3741	SOX13	SRY-box transcription factor 13
chr1	204121900	204122438	539	*	SortSam_on_data_180__Alignment_sorted_in_coordinate_order_peak_1054	Promoter (<=1kb)	1	204122386	204123729	1344	1	9580	ENST00000525258.1	0	SOX13	SRY-box transcription factor 13
chr1	204152051	204152519	469	*	SortSam_on_data_179__Alignment_sorted_in_coordinate_order_peak_687	Promoter (<=1kb)	1	204131062	204152044	20983	2	55224	ENST00000367202.9	-7	NA	NA
chr1	204190365	204190835	471	*	SortSam_on_data_180__Alignment_sorted_in_coordinate_order_peak_1055,SortSam_on_data_179__Alignment_sorted_in_coordinate_order_peak_688	Promoter (<=1kb)	1	204154938	204190324	35387	2	5972	ENST00000638118.1	-41	NA	NA
chr1	204257492	204257767	276	*	SortSam_on_data_180__Alignment_sorted_in_coordinate_order_peak_1056	Exon (ENST00000713653.1/22874, exon 9 of 23)	1	204261338	204262100	763	2	22874	ENST00000485632.1	4333	NA	NA
chr1	204494133	204494817	685	*	SortSam_on_data_180__Alignment_sorted_in_coordinate_order_peak_1057,SortSam_on_data_179__Alignment_sorted_in_coordinate_order_peak_689	Promoter (<=1kb)	1	204422633	204494805	72173	2	5287	ENST00000684373.1	0	PIK3C2B	phosphatidylinositol-4-phosphate 3-kinase catalytic subunit type 2 beta
chr1	204562130	204562730	601	*	SortSam_on_data_180__Alignment_sorted_in_coordinate_order_peak_1058,SortSam_on_data_179__Alignment_sorted_in_coordinate_order_peak_690	Exon (ENST00000363538.1/ENST00000363538.1, exon 1 of 1)	1	204542789	204549388	6600	1	4194	ENST00000444261.1	19341	MDM4	MDM4 regulator of p53
chr1	204651860	204652253	394	*	SortSam_on_data_180__Alignment_sorted_in_coordinate_order_peak_1059	Intron (ENST00000367176.7/10446, intron 2 of 2)	1	204626775	204629712	2938	1	105371692	ENST00000444037.1	25085	NA	NA
chr1	204684429	204685806	1378	*	SortSam_on_data_179__Alignment_sorted_in_coordinate_order_peak_691,SortSam_on_data_180__Alignment_sorted_in_coordinate_order_peak_1060	Promoter (<=1kb)	1	204617170	204685353	68184	2	10446	ENST00000367176.7	0	NA	NA
chr1	205042819	205043799	981	*	SortSam_on_data_180__Alignment_sorted_in_coordinate_order_peak_1061,SortSam_on_data_179__Alignment_sorted_in_coordinate_order_peak_692	Promoter (<=1kb)	1	205042937	205073107	30171	1	6900	ENST00000640352.1	0	NA	NA
chr1	205210835	205211165	331	*	SortSam_on_data_180__Alignment_sorted_in_coordinate_order_peak_1062	Promoter (<=1kb)	1	205142505	205211566	69062	2	25778	ENST00000367161.7	401	DSTYK	dual serine/threonine and tyrosine protein kinase
chr1	205228001	205228310	310	*	SortSam_on_data_179__Alignment_sorted_in_coordinate_order_peak_693	Promoter (<=1kb)	1	205227946	205273343	45398	1	9911	ENST00000358024.8	55	TMCC2	transmembrane and coiled-coil domain family 2
chr1	205241665	205242042	378	*	SortSam_on_data_180__Alignment_sorted_in_coordinate_order_peak_1063,SortSam_on_data_179__Alignment_sorted_in_coordinate_order_peak_694	Exon (ENST00000358024.8/9911, exon 2 of 5)	1	205246496	205269558	23063	1	9911	ENST00000367159.2	-4454	TMCC2	transmembrane and coiled-coil domain family 2
chr1	205303524	205303897	374	*	SortSam_on_data_179__Alignment_sorted_in_coordinate_order_peak_695	Exon (ENST00000367157.6/81788, exon 7 of 7)	1	205302063	205321745	19683	2	81788	ENST00000367157.6	17848	NUAK2	NUAK family kinase 2
chr1	205456909	205457455	547	*	SortSam_on_data_180__Alignment_sorted_in_coordinate_order_peak_1064	Promoter (<=1kb)	1	205439204	205457091	17888	2	101669762	ENST00000629113.2	0	NA	NA
chr1	205569206	205569507	302	*	SortSam_on_data_180__Alignment_sorted_in_coordinate_order_peak_1065	Promoter (<=1kb)	1	205569021	205600462	31442	1	148808	ENST00000489709.5	185	NA	NA
chr1	205631457	205632319	863	*	SortSam_on_data_180__Alignment_sorted_in_coordinate_order_peak_1066,SortSam_on_data_179__Alignment_sorted_in_coordinate_order_peak_696	Promoter (<=1kb)	1	205597556	205631893	34338	2	2005	ENST00000616704.4	0	ELK4	ETS transcription factor ELK4
chr1	205662759	205663107	349	*	SortSam_on_data_180__Alignment_sorted_in_coordinate_order_peak_1067	Promoter (<=1kb)	1	205657851	205662668	4818	2	85414	ENST00000460934.1	-91	SLC45A3	solute carrier family 45 member 3
chr1	205664563	205664873	311	*	SortSam_on_data_179__Alignment_sorted_in_coordinate_order_peak_697	Promoter (1-2kb)	1	205657851	205662668	4818	2	85414	ENST00000460934.1	-1895	SLC45A3	solute carrier family 45 member 3
chr1	205670461	205670836	376	*	SortSam_on_data_179__Alignment_sorted_in_coordinate_order_peak_698	Intron (ENST00000367145.4/85414, intron 1 of 4)	1	205657851	205662668	4818	2	85414	ENST00000460934.1	-7793	SLC45A3	solute carrier family 45 member 3
chr1	205680302	205680744	443	*	SortSam_on_data_179__Alignment_sorted_in_coordinate_order_peak_699	Promoter (<=1kb)	1	205657851	205680509	22659	2	85414	ENST00000367145.4	0	SLC45A3	solute carrier family 45 member 3
chr1	205749406	205750003	598	*	SortSam_on_data_180__Alignment_sorted_in_coordinate_order_peak_1068	Promoter (<=1kb)	1	205712822	205750182	37361	2	64710	ENST00000367142.5	179	NUCKS1	nuclear casein kinase and cyclin dependent kinase substrate 1
chr1	206063791	206064241	451	*	SortSam_on_data_180__Alignment_sorted_in_coordinate_order_peak_1069	Intron (ENST00000331555.10/440712, intron 1 of 5)	1	206053173	206102449	49277	1	440712	ENST00000331555.10	10618	NA	NA
chr1	206202483	206202864	382	*	SortSam_on_data_179__Alignment_sorted_in_coordinate_order_peak_700,SortSam_on_data_180__Alignment_sorted_in_coordinate_order_peak_1070	Promoter (<=1kb)	1	206186179	206202839	16661	2	729533	ENST00000367128.8	0	FAM72A	family with sequence similarity 72 member A
chr1	206203879	206205212	1334	*	SortSam_on_data_180__Alignment_sorted_in_coordinate_order_peak_1071,SortSam_on_data_179__Alignment_sorted_in_coordinate_order_peak_701	Promoter (<=1kb)	1	206203908	206205819	1912	1	23380	ENST00000603575.1	0	SRGAP2	SLIT-ROBO Rho GTPase activating protein 2
chr1	206307395	206307909	515	*	SortSam_on_data_180__Alignment_sorted_in_coordinate_order_peak_1072	Intron (ENST00000573034.8/23380, intron 3 of 22)	1	206312148	206392904	80757	1	23380	ENST00000604133.1	-4239	SRGAP2	SLIT-ROBO Rho GTPase activating protein 2
chr1	206507641	206508038	398	*	SortSam_on_data_180__Alignment_sorted_in_coordinate_order_peak_1073,SortSam_on_data_179__Alignment_sorted_in_coordinate_order_peak_702	Promoter (<=1kb)	1	206507595	206589274	81680	1	83593	ENST00000581503.6	46	NA	NA
chr1	206684953	206685294	342	*	SortSam_on_data_180__Alignment_sorted_in_coordinate_order_peak_1074	Promoter (<=1kb)	1	206684944	206732863	47920	1	9261	ENST00000294981.8	9	NA	NA
chr1	206909390	206909834	445	*	SortSam_on_data_180__Alignment_sorted_in_coordinate_order_peak_1075	Promoter (<=1kb)	1	206904525	206909945	5421	2	9214	ENST00000474041.5	111	FCMR	Fc mu receptor
chr1	207807856	207808145	290	*	SortSam_on_data_179__Alignment_sorted_in_coordinate_order_peak_703	Promoter (1-2kb)	1	207801518	207806097	4580	2	100128537	ENST00000710905.1	-1759	MIR29B2CHG	MIR29B2 and MIR29C host gene
chr1	207910753	207911118	366	*	SortSam_on_data_180__Alignment_sorted_in_coordinate_order_peak_1076	Promoter (<=1kb)	1	207880972	207911125	30154	2	947	ENST00000310833.12	7	NA	NA
chr1	207958938	207959540	603	*	SortSam_on_data_180__Alignment_sorted_in_coordinate_order_peak_1077	Promoter (<=1kb)	1	207959292	207969329	10038	1	105372883	ENST00000638446.1	0	LINC02767	long intergenic non-protein coding RNA 2767
chr1	208488373	208488944	572	*	SortSam_on_data_180__Alignment_sorted_in_coordinate_order_peak_1078,SortSam_on_data_179__Alignment_sorted_in_coordinate_order_peak_704	Distal Intergenic	1	208606564	208614295	7732	2	107985254	ENST00000568112.2	125351	NA	NA
chr1	208659418	208659713	296	*	SortSam_on_data_179__Alignment_sorted_in_coordinate_order_peak_705	Distal Intergenic	1	208626741	208628085	1345	2	105372891	ENST00000567538.1	-31333	NA	NA
chr1	209128606	209129055	450	*	SortSam_on_data_180__Alignment_sorted_in_coordinate_order_peak_1079	Distal Intergenic	1	209107503	209114419	6917	1	105372895	ENST00000668810.1	21103	NA	NA
chr1	209231493	209232166	674	*	SortSam_on_data_180__Alignment_sorted_in_coordinate_order_peak_1080	Intron (ENST00000666483.1/105372896, intron 1 of 3)	1	209147267	209260279	113013	2	105372896	ENST00000666483.1	28113	NA	NA
chr1	209626625	209626966	342	*	SortSam_on_data_180__Alignment_sorted_in_coordinate_order_peak_1081	Exon (ENST00000356082.9/3914, exon 13 of 23)	1	209623444	209623510	67	2	100422894	ENST00000583107.1	-3115	NA	NA
chr1	209858598	209859139	542	*	SortSam_on_data_180__Alignment_sorted_in_coordinate_order_peak_1082	Distal Intergenic	1	209838805	209844632	5828	1	27042	ENST00000457820.1	19793	NA	NA
chr1	209888925	209889533	609	*	SortSam_on_data_180__Alignment_sorted_in_coordinate_order_peak_1083	Distal Intergenic	1	209900923	209952756	51834	1	255928	ENST00000652023.1	-11390	SYT14	synaptotagmin 14
chr1	210148266	210148554	289	*	SortSam_on_data_179__Alignment_sorted_in_coordinate_order_peak_706	Intron (ENST00000537238.5/255928, intron 7 of 8)	1	210232796	210246255	13460	1	56256	ENST00000367012.4	-84242	NA	NA
chr1	210232473	210233204	732	*	SortSam_on_data_180__Alignment_sorted_in_coordinate_order_peak_1084	Promoter (<=1kb)	1	210232796	210246255	13460	1	56256	ENST00000367012.4	0	NA	NA
chr1	210233547	210233838	292	*	SortSam_on_data_180__Alignment_sorted_in_coordinate_order_peak_1085	Promoter (<=1kb)	1	210231456	210233868	2413	2	574036	ENST00000703020.1	30	NA	NA
chr1	210251424	210251788	365	*	SortSam_on_data_180__Alignment_sorted_in_coordinate_order_peak_1086	Distal Intergenic	1	210237978	210246631	8654	1	56256	ENST00000483884.1	13446	NA	NA
chr1	210328643	210329123	481	*	SortSam_on_data_180__Alignment_sorted_in_coordinate_order_peak_1087	Promoter (<=1kb)	1	210328902	210676290	347389	1	55733	ENST00000261458.8	0	HHAT	hedgehog acyltransferase
chr1	211111258	211111697	440	*	SortSam_on_data_179__Alignment_sorted_in_coordinate_order_peak_707,SortSam_on_data_180__Alignment_sorted_in_coordinate_order_peak_1088	Intron (ENST00000367007.5/3756, intron 1 of 11)	1	211063392	211103515	40124	2	3756	ENST00000624583.2	-7743	KCNH1	potassium voltage-gated channel subfamily H member 1
chr1	211258726	211259231	506	*	SortSam_on_data_179__Alignment_sorted_in_coordinate_order_peak_708,SortSam_on_data_180__Alignment_sorted_in_coordinate_order_peak_1089	Promoter (<=1kb)	1	211259279	211314591	55313	1	55758	ENST00000367006.8	-48	RCOR3	REST corepressor 3
chr1	211259580	211259904	325	*	SortSam_on_data_180__Alignment_sorted_in_coordinate_order_peak_1090	Promoter (<=1kb)	1	211259606	211261202	1597	1	55758	ENST00000472734.1	0	RCOR3	REST corepressor 3
chr1	211416291	211416971	681	*	SortSam_on_data_180__Alignment_sorted_in_coordinate_order_peak_1091,SortSam_on_data_179__Alignment_sorted_in_coordinate_order_peak_709	Intron (ENST00000669618.1/84791, intron 4 of 5)	1	211399258	211432534	33277	1	84791	ENST00000610948.1	17033	NA	NA
chr1	211459958	211460476	519	*	SortSam_on_data_180__Alignment_sorted_in_coordinate_order_peak_1092	Distal Intergenic	1	211476522	211492031	15510	2	343035	ENST00000484910.1	31555	NA	NA
chr1	211478896	211479349	454	*	SortSam_on_data_180__Alignment_sorted_in_coordinate_order_peak_1093	3' UTR	1	211476522	211492031	15510	2	343035	ENST00000484910.1	12682	NA	NA
chr1	211577868	211578289	422	*	SortSam_on_data_179__Alignment_sorted_in_coordinate_order_peak_710	Promoter (<=1kb)	1	211571568	211579161	7594	2	7779	ENST00000367001.5	872	SLC30A1	solute carrier family 30 member 1
chr1	211889482	211889895	414	*	SortSam_on_data_180__Alignment_sorted_in_coordinate_order_peak_1094	Distal Intergenic	1	211936249	211936634	386	1	124904505	ENST00000416056.2	-46354	NA	NA
chr1	212285456	212286342	887	*	SortSam_on_data_180__Alignment_sorted_in_coordinate_order_peak_1095	Promoter (<=1kb)	1	212285410	212361853	76444	1	5525	ENST00000261461.7	46	PPP2R5A	protein phosphatase 2 regulatory subunit B'alpha
chr1	212298388	212298981	594	*	SortSam_on_data_180__Alignment_sorted_in_coordinate_order_peak_1096	Promoter (2-3kb)	1	212301806	212360922	59117	1	5525	ENST00000537030.3	-2825	PPP2R5A	protein phosphatase 2 regulatory subunit B'alpha
chr1	212414317	212414752	436	*	SortSam_on_data_180__Alignment_sorted_in_coordinate_order_peak_1097	Promoter (<=1kb)	1	212363928	212414886	50959	2	55248	ENST00000261455.9	134	PACC1	proton activated chloride channel 1
chr1	212432911	212433314	404	*	SortSam_on_data_179__Alignment_sorted_in_coordinate_order_peak_711,SortSam_on_data_180__Alignment_sorted_in_coordinate_order_peak_1098	Promoter (<=1kb)	1	212432920	212446379	13460	1	29937	ENST00000366988.5	0	NENF	neudesin neurotrophic factor
chr1	212514765	212515333	569	*	SortSam_on_data_180__Alignment_sorted_in_coordinate_order_peak_1099	Intron (ENST00000651527.1/ENST00000651527.1, intron 1 of 4)	1	212545694	212556065	10372	1	101929565	ENST00000423842.1	-30361	NA	NA
chr1	212606807	212607130	324	*	SortSam_on_data_180__Alignment_sorted_in_coordinate_order_peak_1100	Promoter (1-2kb)	1	212608670	212619247	10578	1	467	ENST00000465155.5	-1540	ATF3	activating transcription factor 3
chr1	212608829	212609763	935	*	SortSam_on_data_180__Alignment_sorted_in_coordinate_order_peak_1101	Promoter (<=1kb)	1	212608915	212619611	10697	1	467	ENST00000366985.5	0	ATF3	activating transcription factor 3
chr1	212699180	212699716	537	*	SortSam_on_data_180__Alignment_sorted_in_coordinate_order_peak_1102,SortSam_on_data_179__Alignment_sorted_in_coordinate_order_peak_712	Promoter (<=1kb)	1	212686417	212699840	13424	2	55509	ENST00000243440.2	124	BATF3	basic leucine zipper ATF-like transcription factor 3
chr1	212858382	212858963	582	*	SortSam_on_data_180__Alignment_sorted_in_coordinate_order_peak_1103	Promoter (<=1kb)	1	212858916	212895334	36419	1	28982	ENST00000419102.1	0	FLVCR1	FLVCR choline and heme transporter 1
chr1	212950615	212950955	341	*	SortSam_on_data_179__Alignment_sorted_in_coordinate_order_peak_713,SortSam_on_data_180__Alignment_sorted_in_coordinate_order_peak_1104	Promoter (<=1kb)	1	212950618	212969249	18632	1	79805	ENST00000366964.7	0	VASH2	vasohibin 2
chr1	213979870	213980353	484	*	SortSam_on_data_180__Alignment_sorted_in_coordinate_order_peak_1105	Promoter (<=1kb)	1	213832541	213979421	146881	2	100505832	ENST00000601744.5	-449	NA	NA
chr1	214280894	214281747	854	*	SortSam_on_data_180__Alignment_sorted_in_coordinate_order_peak_1106,SortSam_on_data_179__Alignment_sorted_in_coordinate_order_peak_714	Promoter (<=1kb)	1	214281102	214337131	56030	1	56950	ENST00000491455.5	0	SMYD2	SET and MYND domain containing 2
chr1	214673066	214673622	557	*	SortSam_on_data_179__Alignment_sorted_in_coordinate_order_peak_715,SortSam_on_data_180__Alignment_sorted_in_coordinate_order_peak_1107	Distal Intergenic	1	214655148	214657410	2263	1	1063	ENST00000469862.1	17918	NA	NA
chr1	214869169	214869457	289	*	SortSam_on_data_180__Alignment_sorted_in_coordinate_order_peak_1108	Distal Intergenic	1	214946909	214988040	41132	1	124904510	ENST00000658732.1	-77452	LOC124904510	uncharacterized LOC124904510
chr1	214869971	214870595	625	*	SortSam_on_data_180__Alignment_sorted_in_coordinate_order_peak_1109,SortSam_on_data_179__Alignment_sorted_in_coordinate_order_peak_716	Distal Intergenic	1	214946909	214988040	41132	1	124904510	ENST00000658732.1	-76314	LOC124904510	uncharacterized LOC124904510
chr1	217924917	217925332	416	*	SortSam_on_data_180__Alignment_sorted_in_coordinate_order_peak_1110	Distal Intergenic	1	217892901	217920034	27134	1	100885798	ENST00000659987.1	32016	LINC00210	long intergenic non-protein coding RNA 210
chr1	218345908	218346274	367	*	SortSam_on_data_180__Alignment_sorted_in_coordinate_order_peak_1111	Promoter (<=1kb)	1	218346235	218444619	98385	1	7042	ENST00000366929.4	0	NA	NA
chr1	219545451	219545737	287	*	SortSam_on_data_180__Alignment_sorted_in_coordinate_order_peak_1112	Distal Intergenic	1	219608012	219613105	5094	2	643136	ENST00000651890.2	67368	NA	NA
chr1	219927795	219928543	749	*	SortSam_on_data_180__Alignment_sorted_in_coordinate_order_peak_1113	Promoter (<=1kb)	1	219910445	219928557	18113	2	55532	ENST00000366926.4	14	NA	NA
chr1	220093989	220094552	564	*	SortSam_on_data_180__Alignment_sorted_in_coordinate_order_peak_1114	Promoter (<=1kb)	1	220094132	220148041	53910	1	55699	ENST00000366922.3	0	IARS2	isoleucyl-tRNA synthetase 2, mitochondrial
chr1	220475581	220476003	423	*	SortSam_on_data_180__Alignment_sorted_in_coordinate_order_peak_1115	Distal Intergenic	1	220485104	220487558	2455	2	105372929	ENST00000446169.2	11555	NA	NA
chr1	220528154	220529019	866	*	SortSam_on_data_180__Alignment_sorted_in_coordinate_order_peak_1116	Promoter (<=1kb)	1	220528183	220664456	136274	1	4139	ENST00000402574.5	0	MARK1	microtubule affinity regulating kinase 1
chr1	220690553	220690840	288	*	SortSam_on_data_180__Alignment_sorted_in_coordinate_order_peak_1117	Promoter (<=1kb)	1	220690363	220699153	8791	1	79762	ENST00000294889.6	190	C1orf115	chromosome 1 open reading frame 115
chr1	220748463	220748844	382	*	SortSam_on_data_180__Alignment_sorted_in_coordinate_order_peak_1118,SortSam_on_data_179__Alignment_sorted_in_coordinate_order_peak_717	Promoter (<=1kb)	1	220748322	220784815	36494	1	54996	ENST00000366913.8	141	MTARC2	mitochondrial amidoxime reducing component 2
chr1	220786207	220787250	1044	*	SortSam_on_data_179__Alignment_sorted_in_coordinate_order_peak_718,SortSam_on_data_180__Alignment_sorted_in_coordinate_order_peak_1119	Promoter (<=1kb)	1	220786352	220814334	27983	1	64757	ENST00000694918.1	0	MTARC1	mitochondrial amidoxime reducing component 1
chr1	220880057	220880378	322	*	SortSam_on_data_180__Alignment_sorted_in_coordinate_order_peak_1120	Promoter (<=1kb)	1	220832763	220880140	47378	2	100873924	ENST00000552026.1	0	HLX-AS1	HLX antisense RNA 1
chr1	222049602	222050135	534	*	SortSam_on_data_180__Alignment_sorted_in_coordinate_order_peak_1121	Intron (ENST00000715677.1/105372950, intron 2 of 4)	1	222032983	222059121	26139	2	107985307	ENST00000658927.1	8986	NA	NA
chr1	222472064	222472597	534	*	SortSam_on_data_180__Alignment_sorted_in_coordinate_order_peak_1122	Distal Intergenic	1	222489586	222504481	14896	2	105372956	ENST00000619187.4	31884	NA	NA
chr1	222472879	222473278	400	*	SortSam_on_data_180__Alignment_sorted_in_coordinate_order_peak_1123	Distal Intergenic	1	222489586	222504481	14896	2	105372956	ENST00000619187.4	31203	NA	NA
chr1	222473739	222474392	654	*	SortSam_on_data_179__Alignment_sorted_in_coordinate_order_peak_719,SortSam_on_data_180__Alignment_sorted_in_coordinate_order_peak_1124	Distal Intergenic	1	222489586	222504481	14896	2	105372956	ENST00000619187.4	30089	NA	NA
chr1	222814798	222815320	523	*	SortSam_on_data_180__Alignment_sorted_in_coordinate_order_peak_1125,SortSam_on_data_179__Alignment_sorted_in_coordinate_order_peak_720	Promoter (<=1kb)	1	222815022	222837384	22363	1	84976	ENST00000450784.5	0	DISP1	dispatched RND transporter family member 1
chr1	223116924	223117491	568	*	SortSam_on_data_180__Alignment_sorted_in_coordinate_order_peak_1126	Intron (ENST00000407096.7/7100, intron 3 of 3)	1	223095894	223103335	7442	2	107985323	ENST00000664643.1	-13589	NA	NA
chr1	223393297	223393835	539	*	SortSam_on_data_180__Alignment_sorted_in_coordinate_order_peak_1127	Promoter (<=1kb)	1	223393415	223395465	2051	1	164127	ENST00000366875.5	0	NA	NA
chr1	223712312	223713020	709	*	SortSam_on_data_180__Alignment_sorted_in_coordinate_order_peak_1128	Promoter (<=1kb)	1	223712539	223776018	63480	1	824	ENST00000295006.6	0	CAPN2	calpain 2
chr1	223845420	223845895	476	*	SortSam_on_data_180__Alignment_sorted_in_coordinate_order_peak_1129	Promoter (<=1kb)	1	223814176	223845794	31619	2	7159	ENST00000472180.1	0	TP53BP2	tumor protein p53 binding protein 2
chr1	223947484	223947889	406	*	SortSam_on_data_179__Alignment_sorted_in_coordinate_order_peak_721,SortSam_on_data_180__Alignment_sorted_in_coordinate_order_peak_1130	Exon (ENST00000424045.2/ENST00000424045.2, exon 1 of 3)	1	223982754	223988154	5401	2	441124	ENST00000431663.1	40265	NA	NA
chr1	223949823	223950284	462	*	SortSam_on_data_180__Alignment_sorted_in_coordinate_order_peak_1131	Exon (ENST00000424045.2/ENST00000424045.2, exon 3 of 3)	1	223982754	223988154	5401	2	441124	ENST00000431663.1	37870	NA	NA
chr1	223992818	223993197	380	*	SortSam_on_data_180__Alignment_sorted_in_coordinate_order_peak_1132	Promoter (<=1kb)	1	223992764	224004792	12029	1	100287497	ENST00000618315.4	54	SEPTIN7P13	septin 7 pseudogene 13
chr1	224100679	224101221	543	*	SortSam_on_data_180__Alignment_sorted_in_coordinate_order_peak_1133	Distal Intergenic	1	224114111	224158150	44040	1	23219	ENST00000424254.6	-12890	NA	NA
chr1	224182989	224183531	543	*	SortSam_on_data_180__Alignment_sorted_in_coordinate_order_peak_1134	Promoter (<=1kb)	1	224183240	224193441	10202	1	8560	ENST00000323699.9	0	DEGS1	delta 4-desaturase, sphingolipid 1
chr1	224340890	224341259	370	*	SortSam_on_data_180__Alignment_sorted_in_coordinate_order_peak_1135,SortSam_on_data_179__Alignment_sorted_in_coordinate_order_peak_722	Distal Intergenic	1	224227337	224330189	102853	2	4931	ENST00000482491.5	-10701	NA	NA
chr1	224352416	224352977	562	*	SortSam_on_data_180__Alignment_sorted_in_coordinate_order_peak_1136,SortSam_on_data_179__Alignment_sorted_in_coordinate_order_peak_723	Distal Intergenic	1	224356858	224379452	22595	1	29097	ENST00000366858.7	-3881	CNIH4	cornichon family member 4
chr1	224357081	224357478	398	*	SortSam_on_data_180__Alignment_sorted_in_coordinate_order_peak_1137,SortSam_on_data_179__Alignment_sorted_in_coordinate_order_peak_724	Promoter (<=1kb)	1	224356921	224371297	14377	1	29097	ENST00000477413.1	160	CNIH4	cornichon family member 4
chr1	224434622	224435053	432	*	SortSam_on_data_180__Alignment_sorted_in_coordinate_order_peak_1138	Promoter (<=1kb)	1	224434660	224588616	153957	1	149111	ENST00000471578.5	0	CNIH3	cornichon family AMPA receptor auxiliary protein 3
chr1	224503343	224504037	695	*	SortSam_on_data_179__Alignment_sorted_in_coordinate_order_peak_725,SortSam_on_data_180__Alignment_sorted_in_coordinate_order_peak_1139	Intron (ENST00000471578.5/149111, intron 1 of 5)	1	224513688	224521221	7534	1	149111	ENST00000496372.1	-9651	CNIH3	cornichon family AMPA receptor auxiliary protein 3
chr1	224929755	224930028	274	*	SortSam_on_data_180__Alignment_sorted_in_coordinate_order_peak_1140	Promoter (<=1kb)	1	224929715	224961329	31615	1	127602	ENST00000498360.5	40	DNAH14	dynein axonemal heavy chain 14
chr1	225427706	225428064	359	*	SortSam_on_data_180__Alignment_sorted_in_coordinate_order_peak_1141	Promoter (<=1kb)	1	225401502	225428038	26537	2	3930	ENST00000272163.9	0	LBR	lamin B receptor
chr1	225472678	225473146	469	*	SortSam_on_data_180__Alignment_sorted_in_coordinate_order_peak_1142	Intron (ENST00000632561.1/ENST00000632561.1, intron 1 of 1)	1	225447233	225465400	18168	2	105373110	ENST00000654950.1	-7278	NA	NA
chr1	225652574	225653051	478	*	SortSam_on_data_180__Alignment_sorted_in_coordinate_order_peak_1143	Promoter (<=1kb)	1	225496885	225652699	155815	2	55740	ENST00000635051.1	0	ENAH	ENAH actin regulator
chr1	225796165	225796448	284	*	SortSam_on_data_180__Alignment_sorted_in_coordinate_order_peak_1144	Distal Intergenic	1	225810124	225845563	35440	1	2052	ENST00000272167.10	-13676	EPHX1	epoxide hydrolase 1
chr1	225810103	225810574	472	*	SortSam_on_data_180__Alignment_sorted_in_coordinate_order_peak_1145,SortSam_on_data_179__Alignment_sorted_in_coordinate_order_peak_726	Promoter (<=1kb)	1	225810124	225845563	35440	1	2052	ENST00000272167.10	0	EPHX1	epoxide hydrolase 1
chr1	225882124	225882647	524	*	SortSam_on_data_180__Alignment_sorted_in_coordinate_order_peak_1146	Promoter (<=1kb)	1	225845536	225882380	36845	2	9725	ENST00000366835.8	0	TMEM63A	transmembrane protein 63A
chr1	225888771	225889109	339	*	SortSam_on_data_180__Alignment_sorted_in_coordinate_order_peak_1147	Promoter (<=1kb)	1	225886282	225889146	2865	2	10637	ENST00000272134.5	37	LEFTY1	left-right determination factor 1
chr1	225939365	225940105	741	*	SortSam_on_data_180__Alignment_sorted_in_coordinate_order_peak_1148	Promoter (<=1kb)	1	225939432	225940101	670	2	7044	ENST00000474493.1	0	NA	NA
chr1	225940806	225941184	379	*	SortSam_on_data_179__Alignment_sorted_in_coordinate_order_peak_727	Promoter (<=1kb)	1	225936603	225941220	4618	2	7044	ENST00000366820.10	36	NA	NA
chr1	225969715	225970181	467	*	SortSam_on_data_180__Alignment_sorted_in_coordinate_order_peak_1149	Distal Intergenic	1	225936598	225941383	4786	2	7044	ENST00000420304.6	-28332	NA	NA
chr1	226061842	226062482	641	*	SortSam_on_data_180__Alignment_sorted_in_coordinate_order_peak_1150,SortSam_on_data_179__Alignment_sorted_in_coordinate_order_peak_728	Promoter (<=1kb)	1	226045561	226061898	16338	2	118568813	ENST00000658138.1	0	H3-3A-DT	H3-3A divergent transcript
chr1	226062819	226063174	356	*	SortSam_on_data_180__Alignment_sorted_in_coordinate_order_peak_1151	Promoter (<=1kb)	1	226062783	226071846	9064	1	3020	ENST00000656829.1	36	NA	NA
chr1	226083141	226083911	771	*	SortSam_on_data_180__Alignment_sorted_in_coordinate_order_peak_1152	Promoter (<=1kb)	1	226083590	226090289	6700	1	105373113	ENST00000656201.1	0	LINC01703	long intergenic non-protein coding RNA 1703
chr1	226110537	226110877	341	*	SortSam_on_data_180__Alignment_sorted_in_coordinate_order_peak_1153	Distal Intergenic	1	226086964	226090465	3502	1	105373113	ENST00000655338.1	23573	LINC01703	long intergenic non-protein coding RNA 1703
chr1	226114813	226115186	374	*	SortSam_on_data_180__Alignment_sorted_in_coordinate_order_peak_1154	Distal Intergenic	1	226086964	226090465	3502	1	105373113	ENST00000655338.1	27849	LINC01703	long intergenic non-protein coding RNA 1703
chr1	226121966	226122598	633	*	SortSam_on_data_180__Alignment_sorted_in_coordinate_order_peak_1155	Distal Intergenic	1	226148003	226155071	7069	1	107985353	ENST00000440540.1	-25405	ACBD3-AS1	ACBD3 antisense RNA 1
chr1	226135041	226135515	475	*	SortSam_on_data_180__Alignment_sorted_in_coordinate_order_peak_1156,SortSam_on_data_179__Alignment_sorted_in_coordinate_order_peak_729	Distal Intergenic	1	226148003	226155071	7069	1	107985353	ENST00000440540.1	-12488	ACBD3-AS1	ACBD3 antisense RNA 1
chr1	226223282	226224191	910	*	SortSam_on_data_180__Alignment_sorted_in_coordinate_order_peak_1157,SortSam_on_data_179__Alignment_sorted_in_coordinate_order_peak_730	Promoter (<=1kb)	1	226223618	226225864	2247	1	83881	ENST00000542034.5	0	NA	NA
chr1	226308758	226309757	1000	*	SortSam_on_data_180__Alignment_sorted_in_coordinate_order_peak_1158	Promoter (<=1kb)	1	226231149	226309172	78024	2	286826	ENST00000460719.5	0	LIN9	lin-9 DREAM MuvB core complex component
chr1	226407922	226408219	298	*	SortSam_on_data_180__Alignment_sorted_in_coordinate_order_peak_1159	Promoter (<=1kb)	1	226360691	226408093	47403	2	142	ENST00000366794.10	0	PARP1	poly(ADP-ribose) polymerase 1
chr1	226464090	226464504	415	*	SortSam_on_data_179__Alignment_sorted_in_coordinate_order_peak_731,SortSam_on_data_180__Alignment_sorted_in_coordinate_order_peak_1160	Distal Intergenic	1	226360748	226408154	47407	2	142	ENST00000676709.1	-55936	PARP1	poly(ADP-ribose) polymerase 1
chr1	226602329	226602757	429	*	SortSam_on_data_179__Alignment_sorted_in_coordinate_order_peak_732,SortSam_on_data_180__Alignment_sorted_in_coordinate_order_peak_1161	Promoter (1-2kb)	1	226600589	226602194	1606	1	375057	ENST00000467495.1	1740	NA	NA
chr1	226639946	226640545	600	*	SortSam_on_data_180__Alignment_sorted_in_coordinate_order_peak_1162	Intron (ENST00000272117.8/3707, intron 5 of 7)	1	226656640	226659670	3031	2	100506443	ENST00000443422.1	19125	ITPKB-IT1	ITPKB intronic transcript 1
chr1	226643160	226643583	424	*	SortSam_on_data_180__Alignment_sorted_in_coordinate_order_peak_1163,SortSam_on_data_179__Alignment_sorted_in_coordinate_order_peak_733	Intron (ENST00000272117.8/3707, intron 4 of 7)	1	226656640	226659670	3031	2	100506443	ENST00000443422.1	16087	ITPKB-IT1	ITPKB intronic transcript 1
chr1	226738478	226738809	332	*	SortSam_on_data_180__Alignment_sorted_in_coordinate_order_peak_1164	Promoter (<=1kb)	1	226631690	226739282	107593	2	3707	ENST00000429204.6	473	ITPKB	inositol-trisphosphate 3-kinase B
chr1	226870473	226870886	414	*	SortSam_on_data_180__Alignment_sorted_in_coordinate_order_peak_1165,SortSam_on_data_179__Alignment_sorted_in_coordinate_order_peak_734	Promoter (<=1kb)	1	226870561	226922155	51595	1	107985354	ENST00000677599.1	0	LOC107985354	uncharacterized LOC107985354
chr1	226940298	226940697	400	*	SortSam_on_data_180__Alignment_sorted_in_coordinate_order_peak_1166	Promoter (<=1kb)	1	226940379	226977523	37145	1	56997	ENST00000489044.1	0	COQ8A	coenzyme Q8A
chr1	226964709	226965263	555	*	SortSam_on_data_179__Alignment_sorted_in_coordinate_order_peak_735	3' UTR	1	226974855	226977487	2633	1	56997	ENST00000476488.1	-9592	COQ8A	coenzyme Q8A
chr1	226976032	226976581	550	*	SortSam_on_data_179__Alignment_sorted_in_coordinate_order_peak_736,SortSam_on_data_180__Alignment_sorted_in_coordinate_order_peak_1167	Promoter (<=1kb)	1	226977404	226987544	10141	1	56997	ENST00000485462.5	-823	COQ8A	coenzyme Q8A
chr1	226977325	226977650	326	*	SortSam_on_data_180__Alignment_sorted_in_coordinate_order_peak_1168	Promoter (<=1kb)	1	226977404	226987544	10141	1	56997	ENST00000485462.5	0	COQ8A	coenzyme Q8A
chr1	226981296	226981595	300	*	SortSam_on_data_179__Alignment_sorted_in_coordinate_order_peak_737	Promoter (1-2kb)	1	226983007	226987544	4538	1	56997	ENST00000479852.1	-1412	COQ8A	coenzyme Q8A
chr1	226982032	226982635	604	*	SortSam_on_data_179__Alignment_sorted_in_coordinate_order_peak_738,SortSam_on_data_180__Alignment_sorted_in_coordinate_order_peak_1169	Promoter (<=1kb)	1	226983007	226987544	4538	1	56997	ENST00000479852.1	-372	COQ8A	coenzyme Q8A
chr1	227276078	227276590	513	*	SortSam_on_data_180__Alignment_sorted_in_coordinate_order_peak_1170	Intron (ENST00000366767.7/8476, intron 1 of 34)	1	227199557	227254155	54599	2	8476	ENST00000462553.2	-21923	CDC42BPA	CDC42 binding protein kinase alpha
chr1	227494855	227495223	369	*	SortSam_on_data_179__Alignment_sorted_in_coordinate_order_peak_739,SortSam_on_data_180__Alignment_sorted_in_coordinate_order_peak_1171	Exon (ENST00000430210.1/ENST00000430210.1, exon 1 of 4)	1	227518738	227520619	1882	2	105373122	ENST00000654159.1	25396	NA	NA
chr1	227506070	227506865	796	*	SortSam_on_data_180__Alignment_sorted_in_coordinate_order_peak_1172,SortSam_on_data_179__Alignment_sorted_in_coordinate_order_peak_740	Exon (ENST00000422534.1/ENST00000422534.1, exon 1 of 4)	1	227518738	227520619	1882	2	105373122	ENST00000654159.1	13754	NA	NA
chr1	227541837	227542673	837	*	SortSam_on_data_179__Alignment_sorted_in_coordinate_order_peak_741,SortSam_on_data_180__Alignment_sorted_in_coordinate_order_peak_1173	Distal Intergenic	1	227563543	227677443	113901	1	339500	ENST00000608949.5	-20870	ZNF678	zinc finger protein 678
chr1	227559520	227559958	439	*	SortSam_on_data_180__Alignment_sorted_in_coordinate_order_peak_1174,SortSam_on_data_179__Alignment_sorted_in_coordinate_order_peak_742	Distal Intergenic	1	227563543	227677443	113901	1	339500	ENST00000608949.5	-3585	ZNF678	zinc finger protein 678
chr1	227711221	227711730	510	*	SortSam_on_data_180__Alignment_sorted_in_coordinate_order_peak_1175	Distal Intergenic	1	227728200	227781821	53622	1	116841	ENST00000681827.1	-16470	SNAP47	synaptosome associated protein 47
chr1	227734941	227735796	856	*	SortSam_on_data_180__Alignment_sorted_in_coordinate_order_peak_1176	Promoter (<=1kb)	1	227734996	227781226	46231	1	116841	ENST00000366759.9	0	SNAP47	synaptosome associated protein 47
chr1	227751221	227751658	438	*	SortSam_on_data_180__Alignment_sorted_in_coordinate_order_peak_1177	Promoter (1-2kb)	1	227749249	227770738	21490	1	116841	ENST00000491439.2	1972	SNAP47	synaptosome associated protein 47
chr1	227774947	227775615	669	*	SortSam_on_data_179__Alignment_sorted_in_coordinate_order_peak_743	Intron (ENST00000681827.1/116841, intron 6 of 6)	1	227786753	227792154	5402	1	105373289	ENST00000654998.1	-11138	LOC105373289	uncharacterized LOC105373289
chr1	227788312	227788836	525	*	SortSam_on_data_180__Alignment_sorted_in_coordinate_order_peak_1178,SortSam_on_data_179__Alignment_sorted_in_coordinate_order_peak_744	Promoter (<=1kb)	1	227788521	227790575	2055	1	105373289	ENST00000684869.1	0	LOC105373289	uncharacterized LOC105373289
chr1	227859734	227860029	296	*	SortSam_on_data_180__Alignment_sorted_in_coordinate_order_peak_1179,SortSam_on_data_179__Alignment_sorted_in_coordinate_order_peak_745	Distal Intergenic	1	227815675	227846470	30796	1	339501	ENST00000366757.4	44059	NA	NA
chr1	227886693	227887278	586	*	SortSam_on_data_180__Alignment_sorted_in_coordinate_order_peak_1180	Distal Intergenic	1	227941590	227941683	94	2	100847072	ENST00000584300.1	54405	NA	NA
chr1	227887687	227888125	439	*	SortSam_on_data_180__Alignment_sorted_in_coordinate_order_peak_1181	Distal Intergenic	1	227941590	227941683	94	2	100847072	ENST00000584300.1	53558	NA	NA
chr1	227891307	227891737	431	*	SortSam_on_data_180__Alignment_sorted_in_coordinate_order_peak_1182,SortSam_on_data_179__Alignment_sorted_in_coordinate_order_peak_746	Distal Intergenic	1	227941590	227941683	94	2	100847072	ENST00000584300.1	49946	NA	NA
chr1	227895746	227896581	836	*	SortSam_on_data_180__Alignment_sorted_in_coordinate_order_peak_1183	Distal Intergenic	1	227941590	227941683	94	2	100847072	ENST00000584300.1	45102	NA	NA
chr1	227901987	227902870	884	*	SortSam_on_data_179__Alignment_sorted_in_coordinate_order_peak_747,SortSam_on_data_180__Alignment_sorted_in_coordinate_order_peak_1184	Distal Intergenic	1	227941590	227941683	94	2	100847072	ENST00000584300.1	38813	NA	NA
chr1	227920113	227920695	583	*	SortSam_on_data_180__Alignment_sorted_in_coordinate_order_peak_1185	3' UTR	1	227941590	227941683	94	2	100847072	ENST00000584300.1	20988	NA	NA
chr1	227923962	227924613	652	*	SortSam_on_data_179__Alignment_sorted_in_coordinate_order_peak_748,SortSam_on_data_180__Alignment_sorted_in_coordinate_order_peak_1186	Exon (ENST00000272164.6/7483, exon 3 of 4)	1	227941590	227941683	94	2	100847072	ENST00000584300.1	17070	NA	NA
chr1	227924942	227925549	608	*	SortSam_on_data_180__Alignment_sorted_in_coordinate_order_peak_1187,SortSam_on_data_179__Alignment_sorted_in_coordinate_order_peak_749	Exon (ENST00000272164.6/7483, exon 2 of 4)	1	227941590	227941683	94	2	100847072	ENST00000584300.1	16134	NA	NA
chr1	227941788	227942214	427	*	SortSam_on_data_180__Alignment_sorted_in_coordinate_order_peak_1188	Promoter (<=1kb)	1	227941590	227941683	94	2	100847072	ENST00000584300.1	-105	NA	NA
chr1	227946863	227947212	350	*	SortSam_on_data_180__Alignment_sorted_in_coordinate_order_peak_1189	Promoter (<=1kb)	1	227918656	227947932	29277	2	7483	ENST00000272164.6	720	WNT9A	Wnt family member 9A
chr1	227947666	227948504	839	*	SortSam_on_data_180__Alignment_sorted_in_coordinate_order_peak_1190,SortSam_on_data_179__Alignment_sorted_in_coordinate_order_peak_750	Promoter (<=1kb)	1	227918656	227947932	29277	2	7483	ENST00000272164.6	0	WNT9A	Wnt family member 9A
chr1	227970279	227973116	2838	*	SortSam_on_data_180__Alignment_sorted_in_coordinate_order_peak_1191,SortSam_on_data_179__Alignment_sorted_in_coordinate_order_peak_751	Distal Intergenic	1	227918656	227947932	29277	2	7483	ENST00000272164.6	-22347	WNT9A	Wnt family member 9A
chr1	227973444	227974213	770	*	SortSam_on_data_180__Alignment_sorted_in_coordinate_order_peak_1192	Distal Intergenic	1	227918656	227947932	29277	2	7483	ENST00000272164.6	-25512	WNT9A	Wnt family member 9A
chr1	227975434	227975822	389	*	SortSam_on_data_179__Alignment_sorted_in_coordinate_order_peak_752	Exon (ENST00000425003.2/ENST00000425003.2, exon 3 of 3)	1	227918656	227947932	29277	2	7483	ENST00000272164.6	-27502	WNT9A	Wnt family member 9A
chr1	227977841	227978278	438	*	SortSam_on_data_180__Alignment_sorted_in_coordinate_order_peak_1193,SortSam_on_data_179__Alignment_sorted_in_coordinate_order_peak_753	Exon (ENST00000425003.2/ENST00000425003.2, exon 1 of 3)	1	228006998	228061271	54274	1	89780	ENST00000284523.2	-28720	NA	NA
chr1	228015418	228016049	632	*	SortSam_on_data_179__Alignment_sorted_in_coordinate_order_peak_754,SortSam_on_data_180__Alignment_sorted_in_coordinate_order_peak_1194	Intron (ENST00000284523.2/89780, intron 1 of 3)	1	228006998	228061271	54274	1	89780	ENST00000284523.2	8420	NA	NA
chr1	228058920	228059463	544	*	SortSam_on_data_180__Alignment_sorted_in_coordinate_order_peak_1195	Exon (ENST00000284523.2/89780, exon 4 of 4)	1	228073909	228076550	2642	2	100506571	ENST00000623471.1	17087	NA	NA
chr1	228064319	228064974	656	*	SortSam_on_data_179__Alignment_sorted_in_coordinate_order_peak_755	Distal Intergenic	1	228073909	228076550	2642	2	100506571	ENST00000623471.1	11576	NA	NA
chr1	228082166	228082442	277	*	SortSam_on_data_180__Alignment_sorted_in_coordinate_order_peak_1196	Promoter (<=1kb)	1	228082708	228099212	16505	1	375	ENST00000272102.10	-266	ARF1	ARF GTPase 1
chr1	228082764	228083270	507	*	SortSam_on_data_180__Alignment_sorted_in_coordinate_order_peak_1197	Promoter (<=1kb)	1	228082789	228098188	15400	1	375	ENST00000470558.5	0	ARF1	ARF GTPase 1
chr1	228102557	228103303	747	*	SortSam_on_data_180__Alignment_sorted_in_coordinate_order_peak_1198	Promoter (<=1kb)	1	228101413	228103002	1590	2	79169	ENST00000492757.5	0	C1orf35	chromosome 1 open reading frame 35
chr1	228149066	228149771	706	*	SortSam_on_data_180__Alignment_sorted_in_coordinate_order_peak_1199	Promoter (<=1kb)	1	228149930	228159826	9897	1	57165	ENST00000366714.3	-159	NA	NA
chr1	228156557	228157166	610	*	SortSam_on_data_180__Alignment_sorted_in_coordinate_order_peak_1200,SortSam_on_data_179__Alignment_sorted_in_coordinate_order_peak_756	Intron (ENST00000366714.3/57165, intron 1 of 1)	1	228149930	228159826	9897	1	57165	ENST00000366714.3	6627	NA	NA
chr1	228158825	228159160	336	*	SortSam_on_data_180__Alignment_sorted_in_coordinate_order_peak_1201	3' UTR	1	228164094	228164848	755	2	574432	ENST00000496552.1	5688	NA	NA
chr1	228159982	228160805	824	*	SortSam_on_data_180__Alignment_sorted_in_coordinate_order_peak_1202,SortSam_on_data_179__Alignment_sorted_in_coordinate_order_peak_757	Downstream (<=300bp)	1	228164094	228164848	755	2	574432	ENST00000496552.1	4043	NA	NA
chr1	228165784	228166433	650	*	SortSam_on_data_180__Alignment_sorted_in_coordinate_order_peak_1203,SortSam_on_data_179__Alignment_sorted_in_coordinate_order_peak_758	Promoter (<=1kb)	1	228165804	228182257	16454	1	200205	ENST00000366711.4	0	IBA57	iron-sulfur cluster assembly factor IBA57
chr1	228173935	228174940	1006	*	SortSam_on_data_180__Alignment_sorted_in_coordinate_order_peak_1204	Promoter (<=1kb)	1	228174550	228175575	1026	1	200205	ENST00000546123.2	0	IBA57	iron-sulfur cluster assembly factor IBA57
chr1	228210104	228210466	363	*	SortSam_on_data_180__Alignment_sorted_in_coordinate_order_peak_1205	Promoter (1-2kb)	1	228211784	228285361	73578	1	84033	ENST00000366704.2	-1318	OBSCN	obscurin, cytoskeletal calmodulin and titin-interacting RhoGEF
chr1	228217012	228217309	298	*	SortSam_on_data_180__Alignment_sorted_in_coordinate_order_peak_1206	Promoter (1-2kb)	1	228215689	228218222	2534	1	84033	ENST00000493977.2	1323	OBSCN	obscurin, cytoskeletal calmodulin and titin-interacting RhoGEF
chr1	228239836	228240170	335	*	SortSam_on_data_179__Alignment_sorted_in_coordinate_order_peak_759	Intron (ENST00000570156.7/84033, intron 10 of 115)	1	228215689	228218222	2534	1	84033	ENST00000493977.2	24147	OBSCN	obscurin, cytoskeletal calmodulin and titin-interacting RhoGEF
chr1	228246549	228246837	289	*	SortSam_on_data_180__Alignment_sorted_in_coordinate_order_peak_1207	Exon (ENST00000570156.7/84033, exon 14 of 116)	1	228266367	228275333	8967	2	124904535	ENST00000652943.1	28496	NA	NA
chr1	228264096	228264439	344	*	SortSam_on_data_179__Alignment_sorted_in_coordinate_order_peak_760	Exon (ENST00000570156.7/84033, exon 18 of 116)	1	228266367	228275333	8967	2	124904535	ENST00000652943.1	10894	NA	NA
chr1	228269730	228270038	309	*	SortSam_on_data_180__Alignment_sorted_in_coordinate_order_peak_1208	Exon (ENST00000663720.1/ENST00000663720.1, exon 1 of 1)	1	228266367	228275333	8967	2	124904535	ENST00000652943.1	5295	NA	NA
chr1	228275556	228276729	1174	*	SortSam_on_data_180__Alignment_sorted_in_coordinate_order_peak_1209	Promoter (<=1kb)	1	228238241	228276045	37805	2	124904535	ENST00000664490.1	0	NA	NA
chr1	228277615	228277952	338	*	SortSam_on_data_180__Alignment_sorted_in_coordinate_order_peak_1210	Promoter (<=1kb)	1	228277178	228284195	7018	1	84033	ENST00000366706.7	437	OBSCN	obscurin, cytoskeletal calmodulin and titin-interacting RhoGEF
chr1	228282991	228283728	738	*	SortSam_on_data_179__Alignment_sorted_in_coordinate_order_peak_761,SortSam_on_data_180__Alignment_sorted_in_coordinate_order_peak_1211	Exon (ENST00000570156.7/84033, exon 37 of 116)	1	228286880	228288345	1466	1	84033	ENST00000668943.1	-3152	OBSCN	obscurin, cytoskeletal calmodulin and titin-interacting RhoGEF
chr1	228293357	228293673	317	*	SortSam_on_data_180__Alignment_sorted_in_coordinate_order_peak_1212	Promoter (<=1kb)	1	228294191	228295141	951	1	84033	ENST00000494839.2	-518	OBSCN	obscurin, cytoskeletal calmodulin and titin-interacting RhoGEF
chr1	228316178	228317051	874	*	SortSam_on_data_180__Alignment_sorted_in_coordinate_order_peak_1213,SortSam_on_data_179__Alignment_sorted_in_coordinate_order_peak_762	Exon (ENST00000570156.7/84033, exon 62 of 116)	1	228309484	228316119	6636	1	84033	ENST00000660857.1	6694	OBSCN	obscurin, cytoskeletal calmodulin and titin-interacting RhoGEF
chr1	228335103	228335428	326	*	SortSam_on_data_180__Alignment_sorted_in_coordinate_order_peak_1214	Promoter (1-2kb)	1	228333737	228361196	27460	1	84033	ENST00000664957.1	1366	OBSCN	obscurin, cytoskeletal calmodulin and titin-interacting RhoGEF
chr1	228338546	228338982	437	*	SortSam_on_data_179__Alignment_sorted_in_coordinate_order_peak_763,SortSam_on_data_180__Alignment_sorted_in_coordinate_order_peak_1215	Promoter (<=1kb)	1	228338890	228361213	22324	1	84033	ENST00000664561.1	0	OBSCN	obscurin, cytoskeletal calmodulin and titin-interacting RhoGEF
chr1	228352841	228353526	686	*	SortSam_on_data_180__Alignment_sorted_in_coordinate_order_peak_1216,SortSam_on_data_179__Alignment_sorted_in_coordinate_order_peak_764	Promoter (<=1kb)	1	228353007	228361250	8244	1	84033	ENST00000474237.2	0	OBSCN	obscurin, cytoskeletal calmodulin and titin-interacting RhoGEF
chr1	228360442	228360930	489	*	SortSam_on_data_179__Alignment_sorted_in_coordinate_order_peak_765,SortSam_on_data_180__Alignment_sorted_in_coordinate_order_peak_1217	3' UTR	1	228353007	228361250	8244	1	84033	ENST00000474237.2	7435	OBSCN	obscurin, cytoskeletal calmodulin and titin-interacting RhoGEF
chr1	228370889	228371859	971	*	SortSam_on_data_180__Alignment_sorted_in_coordinate_order_peak_1218,SortSam_on_data_179__Alignment_sorted_in_coordinate_order_peak_766	Promoter (<=1kb)	1	228372285	228378876	6592	1	84033	ENST00000664353.1	-426	OBSCN	obscurin, cytoskeletal calmodulin and titin-interacting RhoGEF
chr1	228376886	228377463	578	*	SortSam_on_data_180__Alignment_sorted_in_coordinate_order_peak_1219	Promoter (1-2kb)	1	228374918	228378822	3905	1	84033	ENST00000664862.1	1968	OBSCN	obscurin, cytoskeletal calmodulin and titin-interacting RhoGEF
chr1	228378040	228378679	640	*	SortSam_on_data_179__Alignment_sorted_in_coordinate_order_peak_767,SortSam_on_data_180__Alignment_sorted_in_coordinate_order_peak_1220	3' UTR	1	228374918	228378822	3905	1	84033	ENST00000664862.1	3122	OBSCN	obscurin, cytoskeletal calmodulin and titin-interacting RhoGEF
chr1	228405927	228406320	394	*	SortSam_on_data_180__Alignment_sorted_in_coordinate_order_peak_1221	Promoter (<=1kb)	1	228394825	228406187	11363	2	81559	ENST00000602582.5	0	TRIM11	tripartite motif containing 11
chr1	228410842	228411127	286	*	SortSam_on_data_179__Alignment_sorted_in_coordinate_order_peak_768	Exon (ENST00000663818.1/124904537, exon 3 of 3)	1	228407365	228410870	3506	1	124904537	ENST00000663818.1	3477	NA	NA
chr1	228414463	228414762	300	*	SortSam_on_data_179__Alignment_sorted_in_coordinate_order_peak_769	Promoter (1-2kb)	1	228407940	228416029	8090	2	51127	ENST00000366697.6	1267	NA	NA
chr1	228446237	228446758	522	*	SortSam_on_data_180__Alignment_sorted_in_coordinate_order_peak_1222	Intron (ENST00000691624.1/124904538, intron 1 of 2)	1	228434777	228457873	23097	2	124904538	ENST00000691624.1	11115	NA	NA
chr1	228464217	228464654	438	*	SortSam_on_data_180__Alignment_sorted_in_coordinate_order_peak_1223	Promoter (2-3kb)	1	228462074	228462152	79	1	100616308	ENST00000580160.1	2143	NA	NA
chr1	228469597	228470124	528	*	SortSam_on_data_180__Alignment_sorted_in_coordinate_order_peak_1224,SortSam_on_data_179__Alignment_sorted_in_coordinate_order_peak_770	Distal Intergenic	1	228462074	228462152	79	1	100616308	ENST00000580160.1	7523	NA	NA
chr1	228487409	228487984	576	*	SortSam_on_data_180__Alignment_sorted_in_coordinate_order_peak_1225,SortSam_on_data_179__Alignment_sorted_in_coordinate_order_peak_771	Promoter (<=1kb)	1	228487382	228496188	8807	1	149603	ENST00000305943.9	27	RNF187	ring finger protein 187
chr1	228555198	228555688	491	*	SortSam_on_data_180__Alignment_sorted_in_coordinate_order_peak_1226	Distal Intergenic	1	228510425	228512305	1881	2	100129094	ENST00000595971.3	-42893	BTNL10P	butyrophilin like 10, pseudogene
chr1	228556415	228558351	1937	*	SortSam_on_data_180__Alignment_sorted_in_coordinate_order_peak_1227,SortSam_on_data_179__Alignment_sorted_in_coordinate_order_peak_772	Exon (ENST00000516014.2/ENST00000516014.2, exon 1 of 1)	1	228510425	228512305	1881	2	100129094	ENST00000595971.3	-44110	BTNL10P	butyrophilin like 10, pseudogene
chr1	228608413	228617912	9500	*	SortSam_on_data_180__Alignment_sorted_in_coordinate_order_peak_1228,SortSam_on_data_179__Alignment_sorted_in_coordinate_order_peak_773,SortSam_on_data_180__Alignment_sorted_in_coordinate_order_peak_1229,SortSam_on_data_180__Alignment_sorted_in_coordinate_order_peak_1230	Promoter (<=1kb)	1	228610268	228610386	119	2	100169751	ENST00000362482.1	0	RNA5S1	RNA, 5S ribosomal 1
chr1	228618297	228620163	1867	*	SortSam_on_data_179__Alignment_sorted_in_coordinate_order_peak_774,SortSam_on_data_180__Alignment_sorted_in_coordinate_order_peak_1231	Promoter (<=1kb)	1	228619232	228619350	119	2	100169756	ENST00000362526.1	0	RNA5S5	RNA, 5S ribosomal 5
chr1	228621072	228624600	3529	*	SortSam_on_data_179__Alignment_sorted_in_coordinate_order_peak_775,SortSam_on_data_180__Alignment_sorted_in_coordinate_order_peak_1232	Promoter (<=1kb)	1	228621447	228621565	119	2	100169757	ENST00000363754.1	0	RNA5S6	RNA, 5S ribosomal 6
chr1	228624890	228626611	1722	*	SortSam_on_data_179__Alignment_sorted_in_coordinate_order_peak_776,SortSam_on_data_180__Alignment_sorted_in_coordinate_order_peak_1233	Promoter (<=1kb)	1	228625909	228626027	119	2	100169759	ENST00000363473.1	0	RNA5S8	RNA, 5S ribosomal 8
chr1	228627195	228629078	1884	*	SortSam_on_data_179__Alignment_sorted_in_coordinate_order_peak_777,SortSam_on_data_180__Alignment_sorted_in_coordinate_order_peak_1234	Promoter (<=1kb)	1	228628148	228628266	119	2	100169760	ENST00000364451.1	0	RNA5S9	RNA, 5S ribosomal 9
chr1	228629377	228641360	11984	*	SortSam_on_data_179__Alignment_sorted_in_coordinate_order_peak_778,SortSam_on_data_180__Alignment_sorted_in_coordinate_order_peak_1235,SortSam_on_data_180__Alignment_sorted_in_coordinate_order_peak_1236	Promoter (<=1kb)	1	228630390	228630508	119	2	100169761	ENST00000363040.1	0	RNA5S10	RNA, 5S ribosomal 10
chr1	228641750	228642414	665	*	SortSam_on_data_179__Alignment_sorted_in_coordinate_order_peak_779,SortSam_on_data_180__Alignment_sorted_in_coordinate_order_peak_1237	Promoter (<=1kb)	1	228641568	228641686	119	2	100169766	ENST00000365055.1	-64	RNA5S15	RNA, 5S ribosomal 15
chr1	228642753	228643605	853	*	SortSam_on_data_179__Alignment_sorted_in_coordinate_order_peak_780,SortSam_on_data_180__Alignment_sorted_in_coordinate_order_peak_1238	Promoter (<=1kb)	1	228643809	228643927	119	2	100169767	ENST00000365387.1	322	RNA5S16	RNA, 5S ribosomal 16
chr1	228643988	228646738	2751	*	SortSam_on_data_180__Alignment_sorted_in_coordinate_order_peak_1239,SortSam_on_data_179__Alignment_sorted_in_coordinate_order_peak_781	Promoter (<=1kb)	1	228646040	228646158	119	2	100169768	ENST00000363500.1	0	RNA5S17	RNA, 5S ribosomal 17
chr1	228707267	228707552	286	*	SortSam_on_data_179__Alignment_sorted_in_coordinate_order_peak_782	Distal Intergenic	1	228735479	228746664	11186	1	58480	ENST00000366691.4	-27927	RHOU	ras homolog family member U
chr1	228735095	228735579	485	*	SortSam_on_data_180__Alignment_sorted_in_coordinate_order_peak_1240	Promoter (<=1kb)	1	228735479	228746664	11186	1	58480	ENST00000366691.4	0	RHOU	ras homolog family member U
chr1	228773688	228774186	499	*	SortSam_on_data_180__Alignment_sorted_in_coordinate_order_peak_1241	Distal Intergenic	1	228735479	228746664	11186	1	58480	ENST00000366691.4	38209	RHOU	ras homolog family member U
chr1	229270864	229271559	696	*	SortSam_on_data_180__Alignment_sorted_in_coordinate_order_peak_1242,SortSam_on_data_179__Alignment_sorted_in_coordinate_order_peak_783	Promoter (<=1kb)	1	229256892	229271145	14254	2	105373159	ENST00000654028.1	0	RAB4A-AS1	RAB4A antisense RNA 1
chr1	229342088	229343241	1154	*	SortSam_on_data_180__Alignment_sorted_in_coordinate_order_peak_1243	Promoter (<=1kb)	1	229321011	229342517	21507	2	126731	ENST00000366687.5	0	CCSAP	centriole, cilia and spindle associated protein
chr1	229407259	229408004	746	*	SortSam_on_data_180__Alignment_sorted_in_coordinate_order_peak_1244	Promoter (<=1kb)	1	229407361	229410570	3210	1	124904541	ENST00000693297.1	0	NA	NA
chr1	229431660	229431996	337	*	SortSam_on_data_180__Alignment_sorted_in_coordinate_order_peak_1245	Promoter (2-3kb)	1	229431245	229434094	2850	2	58	ENST00000366684.7	2098	NA	NA
chr1	229434270	229434948	679	*	SortSam_on_data_180__Alignment_sorted_in_coordinate_order_peak_1246	Promoter (<=1kb)	1	229431245	229434104	2860	2	58	ENST00000366683.4	-166	NA	NA
chr1	229557974	229558894	921	*	SortSam_on_data_180__Alignment_sorted_in_coordinate_order_peak_1247	Promoter (<=1kb)	1	229516582	229558707	42126	2	23456	ENST00000344517.5	0	ABCB10	ATP binding cassette subfamily B member 10
chr1	229625484	229626523	1040	*	SortSam_on_data_179__Alignment_sorted_in_coordinate_order_peak_784,SortSam_on_data_180__Alignment_sorted_in_coordinate_order_peak_1248	Promoter (<=1kb)	1	229593134	229626122	32989	2	27097	ENST00000258281.7	0	TAF5L	TATA-box binding protein associated factor 5 like
chr1	229637794	229638090	297	*	SortSam_on_data_180__Alignment_sorted_in_coordinate_order_peak_1249	Exon (ENST00000258243.7/9816, exon 4 of 10)	1	229626247	229660200	33954	1	9816	ENST00000258243.7	11547	NA	NA
chr1	230066768	230067585	818	*	SortSam_on_data_180__Alignment_sorted_in_coordinate_order_peak_1250,SortSam_on_data_179__Alignment_sorted_in_coordinate_order_peak_785	Promoter (<=1kb)	1	230067238	230282122	214885	1	2590	ENST00000366672.5	0	GALNT2	polypeptide N-acetylgalactosaminyltransferase 2
chr1	230067936	230068386	451	*	SortSam_on_data_180__Alignment_sorted_in_coordinate_order_peak_1251,SortSam_on_data_179__Alignment_sorted_in_coordinate_order_peak_786	Promoter (<=1kb)	1	230067259	230092033	24775	1	2590	ENST00000488903.1	677	GALNT2	polypeptide N-acetylgalactosaminyltransferase 2
chr1	230322177	230322688	512	*	SortSam_on_data_179__Alignment_sorted_in_coordinate_order_peak_787	3' UTR	1	230323542	230336295	12754	2	79605	ENST00000530424.1	13607	NA	NA
chr1	230867995	230868775	781	*	SortSam_on_data_180__Alignment_sorted_in_coordinate_order_peak_1252	Promoter (<=1kb)	1	230868259	230879017	10759	1	101927604	ENST00000439341.2	0	NA	NA
chr1	230978416	230978745	330	*	SortSam_on_data_179__Alignment_sorted_in_coordinate_order_peak_788	Promoter (<=1kb)	1	230933783	230978796	45014	2	79573	ENST00000522821.5	51	NA	NA
chr1	231047396	231047803	408	*	SortSam_on_data_180__Alignment_sorted_in_coordinate_order_peak_1253	Distal Intergenic	1	231018958	231040254	21297	2	375061	ENST00000366654.5	-7142	NA	NA
chr1	231128203	231128881	679	*	SortSam_on_data_180__Alignment_sorted_in_coordinate_order_peak_1254,SortSam_on_data_179__Alignment_sorted_in_coordinate_order_peak_789	Distal Intergenic	1	231162058	231221565	59508	1	440730	ENST00000366653.6	-33177	NA	NA
chr1	231217063	231217366	304	*	SortSam_on_data_179__Alignment_sorted_in_coordinate_order_peak_790	3' UTR	1	231224315	231225922	1608	2	128061	ENST00000462669.1	8556	NA	NA
chr1	231289458	231289899	442	*	SortSam_on_data_180__Alignment_sorted_in_coordinate_order_peak_1255,SortSam_on_data_179__Alignment_sorted_in_coordinate_order_peak_791	Distal Intergenic	1	231274896	231277530	2635	1	8443	ENST00000469332.1	14562	NA	NA
chr1	231337244	231337815	572	*	SortSam_on_data_180__Alignment_sorted_in_coordinate_order_peak_1256,SortSam_on_data_179__Alignment_sorted_in_coordinate_order_peak_792	Promoter (<=1kb)	1	231332753	231337852	5100	2	149371	ENST00000366645.1	37	EXOC8	exocyst complex component 8
chr1	231421285	231422654	1370	*	SortSam_on_data_180__Alignment_sorted_in_coordinate_order_peak_1257,SortSam_on_data_179__Alignment_sorted_in_coordinate_order_peak_793,SortSam_on_data_179__Alignment_sorted_in_coordinate_order_peak_794	Promoter (<=1kb)	1	231363756	231422287	58532	2	54583	ENST00000366641.4	0	EGLN1	egl-9 family hypoxia inducible factor 1
chr1	231430738	231431277	540	*	SortSam_on_data_180__Alignment_sorted_in_coordinate_order_peak_1258	Intron (ENST00000653908.1/54583, intron 2 of 4)	1	231363756	231422287	58532	2	54583	ENST00000366641.4	-8451	EGLN1	egl-9 family hypoxia inducible factor 1
chr1	231453903	231454498	596	*	SortSam_on_data_180__Alignment_sorted_in_coordinate_order_peak_1259	Intron (ENST00000653908.1/54583, intron 2 of 4)	1	231475956	231476288	333	2	645339	ENST00000473818.1	21790	NA	NA
chr1	231641958	231642311	354	*	SortSam_on_data_180__Alignment_sorted_in_coordinate_order_peak_1260	Intron (ENST00000647072.1/100303453, intron 6 of 7)	1	231629390	231702661	73272	1	27185	ENST00000468399.2	12568	NA	NA
chr1	232332226	232332600	375	*	SortSam_on_data_180__Alignment_sorted_in_coordinate_order_peak_1261	Distal Intergenic	1	232399142	232402766	3625	2	57568	ENST00000494056.1	70166	SIPA1L2	signal induced proliferation associated 1 like 2
chr1	232629924	232630442	519	*	SortSam_on_data_180__Alignment_sorted_in_coordinate_order_peak_1262	Promoter (<=1kb)	1	232397965	232630122	232158	2	57568	ENST00000674749.1	0	SIPA1L2	signal induced proliferation associated 1 like 2
chr1	232986015	232986391	377	*	SortSam_on_data_180__Alignment_sorted_in_coordinate_order_peak_1263	Promoter (<=1kb)	1	232984135	232985884	1750	2	80003	ENST00000496675.1	-131	PCNX2	pecanex 2
chr1	233128957	233129532	576	*	SortSam_on_data_180__Alignment_sorted_in_coordinate_order_peak_1264	Intron (ENST00000258229.14/80003, intron 21 of 33)	1	233089851	233135188	45338	2	80003	ENST00000484041.5	5656	PCNX2	pecanex 2
chr1	233327709	233328743	1035	*	SortSam_on_data_180__Alignment_sorted_in_coordinate_order_peak_1265	Promoter (<=1kb)	1	233327724	233385148	57425	1	84451	ENST00000366624.8	0	MAP3K21	mitogen-activated protein kinase kinase kinase 21
chr1	233465868	233466293	426	*	SortSam_on_data_180__Alignment_sorted_in_coordinate_order_peak_1266	Distal Intergenic	1	233375783	233385147	9365	1	84451	ENST00000366622.1	90085	MAP3K21	mitogen-activated protein kinase kinase kinase 21
chr1	233514890	233515209	320	*	SortSam_on_data_180__Alignment_sorted_in_coordinate_order_peak_1267	Distal Intergenic	1	233614106	233672514	58409	1	3775	ENST00000366621.8	-98897	KCNK1	potassium two pore domain channel subfamily K member 1
chr1	233613639	233614232	594	*	SortSam_on_data_180__Alignment_sorted_in_coordinate_order_peak_1268	Promoter (<=1kb)	1	233614106	233672514	58409	1	3775	ENST00000366621.8	0	KCNK1	potassium two pore domain channel subfamily K member 1
chr1	233729363	233729690	328	*	SortSam_on_data_180__Alignment_sorted_in_coordinate_order_peak_1269,SortSam_on_data_179__Alignment_sorted_in_coordinate_order_peak_795	Intron (ENST00000651271.1/124904552, intron 2 of 2)	1	233724454	233730746	6293	1	124904552	ENST00000651271.1	4909	NA	NA
chr1	233904569	233905063	495	*	SortSam_on_data_180__Alignment_sorted_in_coordinate_order_peak_1270	Promoter (<=1kb)	1	233904676	234324511	419836	1	148641	ENST00000366618.8	0	SLC35F3	solute carrier family 35 member F3
chr1	234478268	234479102	835	*	SortSam_on_data_179__Alignment_sorted_in_coordinate_order_peak_796,SortSam_on_data_180__Alignment_sorted_in_coordinate_order_peak_1271	Promoter (<=1kb)	1	234391313	234479179	87867	2	6894	ENST00000040877.2	77	TARBP1	TAR (HIV-1) RNA binding protein 1
chr1	234599964	234600303	340	*	SortSam_on_data_180__Alignment_sorted_in_coordinate_order_peak_1272	Exon (ENST00000690958.1/ENST00000690958.1, exon 1 of 1)	1	234593275	234593402	128	1	124900421	ENST00000390842.1	6689	LOC124900421	U8 small nucleolar RNA
chr1	234608525	234610171	1647	*	SortSam_on_data_180__Alignment_sorted_in_coordinate_order_peak_1273,SortSam_on_data_179__Alignment_sorted_in_coordinate_order_peak_797,SortSam_on_data_180__Alignment_sorted_in_coordinate_order_peak_1274	Promoter (<=1kb)	1	234604269	234609525	5257	2	359948	ENST00000366610.7	0	IRF2BP2	interferon regulatory factor 2 binding protein 2
chr1	234610825	234611360	536	*	SortSam_on_data_180__Alignment_sorted_in_coordinate_order_peak_1275,SortSam_on_data_179__Alignment_sorted_in_coordinate_order_peak_798	Promoter (<=1kb)	1	234604269	234610178	5910	2	359948	ENST00000366609.4	-647	IRF2BP2	interferon regulatory factor 2 binding protein 2
chr1	234817914	234818222	309	*	SortSam_on_data_180__Alignment_sorted_in_coordinate_order_peak_1276	Intron (ENST00000651370.1/107985365, intron 1 of 1)	1	234757621	234760056	2436	2	100130249	ENST00000624397.1	-57858	NA	NA
chr1	234871319	234871686	368	*	SortSam_on_data_179__Alignment_sorted_in_coordinate_order_peak_799,SortSam_on_data_180__Alignment_sorted_in_coordinate_order_peak_1277	Intron (ENST00000651370.1/107985365, intron 1 of 1)	1	234811052	234932653	121602	2	107985365	ENST00000651370.1	60967	NA	NA
chr1	235140201	235140735	535	*	SortSam_on_data_180__Alignment_sorted_in_coordinate_order_peak_1278	Intron (ENST00000408888.8/23029, intron 6 of 10)	1	235131649	235136114	4466	2	23029	ENST00000495224.1	-4087	RBM34	RNA binding motif protein 34
chr1	235504061	235504451	391	*	SortSam_on_data_180__Alignment_sorted_in_coordinate_order_peak_1279	Promoter (<=1kb)	1	235448251	235504447	56197	2	148789	ENST00000675193.1	0	B3GALNT2	beta-1,3-N-acetylgalactosaminyltransferase 2
chr1	235594335	235594858	524	*	SortSam_on_data_179__Alignment_sorted_in_coordinate_order_peak_800,SortSam_on_data_180__Alignment_sorted_in_coordinate_order_peak_1280	Promoter (<=1kb)	1	235550832	235595479	44648	2	2786	ENST00000366597.5	621	NA	NA
chr1	235993576	235993872	297	*	SortSam_on_data_180__Alignment_sorted_in_coordinate_order_peak_1281	Exon (ENST00000264187.7/4811, exon 13 of 20)	1	235942655	235971843	29189	2	105373212	ENST00000715678.1	-21733	NA	NA
chr1	236064440	236065627	1188	*	SortSam_on_data_180__Alignment_sorted_in_coordinate_order_peak_1282,SortSam_on_data_179__Alignment_sorted_in_coordinate_order_peak_801	Promoter (<=1kb)	1	235975830	236065090	89261	2	4811	ENST00000264187.7	0	NID1	nidogen 1
chr1	236142097	236142741	645	*	SortSam_on_data_180__Alignment_sorted_in_coordinate_order_peak_1283,SortSam_on_data_179__Alignment_sorted_in_coordinate_order_peak_802	Promoter (<=1kb)	1	236142505	236205198	62694	1	7107	ENST00000419162.5	0	GPR137B	G protein-coupled receptor 137B
chr1	236395144	236395939	796	*	SortSam_on_data_180__Alignment_sorted_in_coordinate_order_peak_1284	Promoter (<=1kb)	1	236395413	236484930	89518	1	128178	ENST00000359362.6	0	EDARADD	EDAR associated via death domain
chr1	236524026	236524370	345	*	SortSam_on_data_180__Alignment_sorted_in_coordinate_order_peak_1285	Promoter (<=1kb)	1	236524024	236549002	24979	1	3964	ENST00000323938.10	2	LGALS8	galectin 8
chr1	236686096	236686950	855	*	SortSam_on_data_180__Alignment_sorted_in_coordinate_order_peak_1286,SortSam_on_data_179__Alignment_sorted_in_coordinate_order_peak_803	Promoter (<=1kb)	1	236686499	236764631	78133	1	88	ENST00000366578.6	0	NA	NA
chr1	240207776	240208230	455	*	SortSam_on_data_180__Alignment_sorted_in_coordinate_order_peak_1287,SortSam_on_data_179__Alignment_sorted_in_coordinate_order_peak_804	Promoter (<=1kb)	1	240208577	240241160	32584	1	56776	ENST00000679725.1	-347	NA	NA
chr1	240406016	240406476	461	*	SortSam_on_data_180__Alignment_sorted_in_coordinate_order_peak_1288,SortSam_on_data_179__Alignment_sorted_in_coordinate_order_peak_805	Intron (ENST00000319653.14/56776, intron 15 of 17)	1	240457493	240474267	16775	1	56776	ENST00000543681.2	-51017	NA	NA
chr1	240986588	240986882	295	*	SortSam_on_data_180__Alignment_sorted_in_coordinate_order_peak_1289	Intron (ENST00000690539.1/6000, intron 3 of 16)	1	240775521	241000908	225388	2	6000	ENST00000686277.1	14026	NA	NA
chr1	241519164	241519721	558	*	SortSam_on_data_180__Alignment_sorted_in_coordinate_order_peak_1290	Promoter (<=1kb)	1	241497511	241519694	22184	2	2271	ENST00000493477.2	0	FH	fumarate hydratase
chr1	241855500	241856021	522	*	SortSam_on_data_180__Alignment_sorted_in_coordinate_order_peak_1291	Intron (ENST00000366548.8/9156, intron 6 of 15)	1	241850492	241860704	10213	1	9156	ENST00000469419.1	5008	NA	NA
chr1	243053738	243054534	797	*	SortSam_on_data_180__Alignment_sorted_in_coordinate_order_peak_1292	Distal Intergenic	1	243087710	243097299	9590	2	731275	ENST00000417964.2	42765	NA	NA
chr1	243055424	243055995	572	*	SortSam_on_data_180__Alignment_sorted_in_coordinate_order_peak_1293,SortSam_on_data_179__Alignment_sorted_in_coordinate_order_peak_806	Exon (ENST00000517560.2/ENST00000517560.2, exon 2 of 2)	1	243087710	243097299	9590	2	731275	ENST00000417964.2	41304	NA	NA
chr1	243221082	243221399	318	*	SortSam_on_data_179__Alignment_sorted_in_coordinate_order_peak_807	Intron (ENST00000366542.6/9859, intron 3 of 19)	1	243125164	243200814	75651	2	9859	ENST00000336415.8	-20268	CEP170	centrosomal protein 170
chr1	243254711	243255202	492	*	SortSam_on_data_180__Alignment_sorted_in_coordinate_order_peak_1294,SortSam_on_data_179__Alignment_sorted_in_coordinate_order_peak_808	Promoter (<=1kb)	1	243221555	243255216	33662	2	9859	ENST00000523581.1	14	CEP170	centrosomal protein 170
chr1	243474269	243475196	928	*	SortSam_on_data_179__Alignment_sorted_in_coordinate_order_peak_809,SortSam_on_data_180__Alignment_sorted_in_coordinate_order_peak_1295	Intron (ENST00000366541.8/10806, intron 16 of 17)	1	243487815	243500089	12275	1	10806	ENST00000497459.1	-12619	NA	NA
chr1	243483092	243483690	599	*	SortSam_on_data_180__Alignment_sorted_in_coordinate_order_peak_1296	Intron (ENST00000366541.8/10806, intron 16 of 17)	1	243487815	243500089	12275	1	10806	ENST00000497459.1	-4125	NA	NA
chr1	243487637	243488039	403	*	SortSam_on_data_180__Alignment_sorted_in_coordinate_order_peak_1297	Promoter (<=1kb)	1	243487815	243500089	12275	1	10806	ENST00000497459.1	0	NA	NA
chr1	243489213	243489523	311	*	SortSam_on_data_180__Alignment_sorted_in_coordinate_order_peak_1298	Promoter (1-2kb)	1	243487815	243500089	12275	1	10806	ENST00000497459.1	1398	NA	NA
chr1	243495068	243495724	657	*	SortSam_on_data_179__Alignment_sorted_in_coordinate_order_peak_810,SortSam_on_data_180__Alignment_sorted_in_coordinate_order_peak_1299	Intron (ENST00000366541.8/10806, intron 17 of 17)	1	243487815	243500089	12275	1	10806	ENST00000497459.1	7253	NA	NA
chr1	243496153	243496448	296	*	SortSam_on_data_179__Alignment_sorted_in_coordinate_order_peak_811	Intron (ENST00000366541.8/10806, intron 17 of 17)	1	243487815	243500089	12275	1	10806	ENST00000497459.1	8338	NA	NA
chr1	243730522	243731051	530	*	SortSam_on_data_180__Alignment_sorted_in_coordinate_order_peak_1300,SortSam_on_data_179__Alignment_sorted_in_coordinate_order_peak_812	Intron (ENST00000336199.9/10000, intron 1 of 13)	1	243702857	243740821	37965	2	10000	ENST00000453572.1	9770	AKT3	AKT serine/threonine kinase 3
chr1	243849359	243851062	1704	*	SortSam_on_data_180__Alignment_sorted_in_coordinate_order_peak_1301,SortSam_on_data_179__Alignment_sorted_in_coordinate_order_peak_813	Promoter (<=1kb)	1	243499724	243850243	350520	2	10000	ENST00000673466.1	0	AKT3	AKT serine/threonine kinase 3
chr1	243887444	243887731	288	*	SortSam_on_data_180__Alignment_sorted_in_coordinate_order_peak_1302	Distal Intergenic	1	243917402	244047317	129916	1	339529	ENST00000440494.1	-29671	NA	NA
chr1	244047806	244048171	366	*	SortSam_on_data_180__Alignment_sorted_in_coordinate_order_peak_1303	Promoter (<=1kb)	1	244048547	244055501	6955	1	10472	ENST00000696615.1	-376	NA	NA
chr1	244054931	244055230	300	*	SortSam_on_data_180__Alignment_sorted_in_coordinate_order_peak_1304	Promoter (2-3kb)	1	244052236	244057476	5241	1	10472	ENST00000696618.1	2695	NA	NA
chr1	244155135	244155508	374	*	SortSam_on_data_180__Alignment_sorted_in_coordinate_order_peak_1305,SortSam_on_data_179__Alignment_sorted_in_coordinate_order_peak_814	Distal Intergenic	1	244052236	244057476	5241	1	10472	ENST00000696618.1	102899	NA	NA
chr1	244210919	244211239	321	*	SortSam_on_data_180__Alignment_sorted_in_coordinate_order_peak_1306	Distal Intergenic	1	244308554	244325177	16624	2	105373262	ENST00000689658.2	113938	NA	NA
chr1	244451533	244452041	509	*	SortSam_on_data_180__Alignment_sorted_in_coordinate_order_peak_1307	Promoter (<=1kb)	1	244408494	244451909	43416	2	159	ENST00000366535.4	0	ADSS2	adenylosuccinate synthase 2
chr1	244461296	244461704	409	*	SortSam_on_data_180__Alignment_sorted_in_coordinate_order_peak_1308	Promoter (<=1kb)	1	244461371	244640356	178986	1	257044	ENST00000366531.7	0	NA	NA
chr1	244730538	244730961	424	*	SortSam_on_data_180__Alignment_sorted_in_coordinate_order_peak_1309	Promoter (<=1kb)	1	244729701	244731015	1315	2	122455338	ENST00000640271.3	54	NA	NA
chr1	244863000	244864474	1475	*	SortSam_on_data_179__Alignment_sorted_in_coordinate_order_peak_815,SortSam_on_data_180__Alignment_sorted_in_coordinate_order_peak_1310,SortSam_on_data_179__Alignment_sorted_in_coordinate_order_peak_816	Promoter (<=1kb)	1	244853406	244863106	9701	2	3192	ENST00000440865.2	0	HNRNPU	heterogeneous nuclear ribonucleoprotein U
chr1	244918658	244918944	287	*	SortSam_on_data_180__Alignment_sorted_in_coordinate_order_peak_1311	Distal Intergenic	1	244969682	245087837	118156	1	84288	ENST00000366523.6	-50738	EFCAB2	EF-hand calcium binding domain 2
chr1	244969844	244970962	1119	*	SortSam_on_data_180__Alignment_sorted_in_coordinate_order_peak_1312,SortSam_on_data_179__Alignment_sorted_in_coordinate_order_peak_817	Promoter (<=1kb)	1	244969982	245127164	157183	1	84288	ENST00000366522.6	0	EFCAB2	EF-hand calcium binding domain 2
chr1	245156353	245157036	684	*	SortSam_on_data_180__Alignment_sorted_in_coordinate_order_peak_1313,SortSam_on_data_179__Alignment_sorted_in_coordinate_order_peak_818	Promoter (1-2kb)	1	245154985	245709432	554448	1	55083	ENST00000407071.7	1368	KIF26B	kinesin family member 26B
chr1	245366865	245367208	344	*	SortSam_on_data_179__Alignment_sorted_in_coordinate_order_peak_819	Exon (ENST00000407071.7/55083, exon 3 of 15)	1	245353678	245371717	18040	1	55083	ENST00000479506.1	13187	KIF26B	kinesin family member 26B
chr1	245586601	245586906	306	*	SortSam_on_data_180__Alignment_sorted_in_coordinate_order_peak_1314	Intron (ENST00000407071.7/55083, intron 5 of 14)	1	245646092	245687314	41223	1	55083	ENST00000483253.1	-59186	KIF26B	kinesin family member 26B
chr1	245590037	245590372	336	*	SortSam_on_data_180__Alignment_sorted_in_coordinate_order_peak_1315	Intron (ENST00000407071.7/55083, intron 5 of 14)	1	245646092	245687314	41223	1	55083	ENST00000483253.1	-55720	KIF26B	kinesin family member 26B
chr1	245609298	245609620	323	*	SortSam_on_data_180__Alignment_sorted_in_coordinate_order_peak_1316,SortSam_on_data_179__Alignment_sorted_in_coordinate_order_peak_820	Exon (ENST00000407071.7/55083, exon 8 of 15)	1	245646092	245687314	41223	1	55083	ENST00000483253.1	-36472	KIF26B	kinesin family member 26B
chr1	245673039	245673482	444	*	SortSam_on_data_179__Alignment_sorted_in_coordinate_order_peak_821,SortSam_on_data_180__Alignment_sorted_in_coordinate_order_peak_1317	Promoter (2-3kb)	1	245673732	245676478	2747	2	105373265	ENST00000414565.1	2996	LOC105373265	uncharacterized LOC105373265
chr1	245685531	245686735	1205	*	SortSam_on_data_179__Alignment_sorted_in_coordinate_order_peak_822	Exon (ENST00000407071.7/55083, exon 12 of 15)	1	245673732	245676478	2747	2	105373265	ENST00000414565.1	-9053	LOC105373265	uncharacterized LOC105373265
chr1	245687704	245688588	885	*	SortSam_on_data_180__Alignment_sorted_in_coordinate_order_peak_1318	Exon (ENST00000407071.7/55083, exon 12 of 15)	1	245673732	245676478	2747	2	105373265	ENST00000414565.1	-11226	LOC105373265	uncharacterized LOC105373265
chr1	245698168	245698461	294	*	SortSam_on_data_180__Alignment_sorted_in_coordinate_order_peak_1319	Exon (ENST00000407071.7/55083, exon 13 of 15)	1	245673732	245676478	2747	2	105373265	ENST00000414565.1	-21690	LOC105373265	uncharacterized LOC105373265
chr1	245775022	245775296	275	*	SortSam_on_data_180__Alignment_sorted_in_coordinate_order_peak_1320	Intron (ENST00000482592.5/64754, intron 1 of 2)	1	245749342	245788942	39601	2	64754	ENST00000482592.5	13646	SMYD3	SET and MYND domain containing 3
chr1	245974338	245976261	1924	*	SortSam_on_data_179__Alignment_sorted_in_coordinate_order_peak_823,SortSam_on_data_180__Alignment_sorted_in_coordinate_order_peak_1321,SortSam_on_data_180__Alignment_sorted_in_coordinate_order_peak_1322	Intron (ENST00000630181.2/64754, intron 5 of 11)	1	245814342	245988538	174197	2	64754	ENST00000488153.5	12277	SMYD3	SET and MYND domain containing 3
chr1	246251361	246252323	963	*	SortSam_on_data_179__Alignment_sorted_in_coordinate_order_peak_824,SortSam_on_data_180__Alignment_sorted_in_coordinate_order_peak_1323	Intron (ENST00000630181.2/64754, intron 5 of 11)	1	245858498	246306009	447512	2	64754	ENST00000492487.5	53686	SMYD3	SET and MYND domain containing 3
chr1	246362781	246363419	639	*	SortSam_on_data_180__Alignment_sorted_in_coordinate_order_peak_1324	Intron (ENST00000630181.2/64754, intron 1 of 11)	1	245929898	246355335	425438	2	64754	ENST00000453676.5	-7446	SMYD3	SET and MYND domain containing 3
chr1	246605579	246605983	405	*	SortSam_on_data_180__Alignment_sorted_in_coordinate_order_peak_1325	Exon (ENST00000417786.1/ENST00000417786.1, exon 1 of 2)	1	246566514	246633957	67444	1	163882	ENST00000366511.1	39065	CNST	consortin, connexin sorting protein
chr1	246724127	246724759	633	*	SortSam_on_data_179__Alignment_sorted_in_coordinate_order_peak_825,SortSam_on_data_180__Alignment_sorted_in_coordinate_order_peak_1326	Promoter (<=1kb)	1	246724409	246768137	43729	1	51097	ENST00000366510.4	0	SCCPDH	saccharopine dehydrogenase (putative)
chr1	246792644	246792962	319	*	SortSam_on_data_179__Alignment_sorted_in_coordinate_order_peak_826	Intron (ENST00000504864.7/ENST00000504864.7, intron 11 of 22)	1	246789104	246792280	3177	1	149134	ENST00000670093.1	3540	NA	NA
chr1	246793927	246794217	291	*	SortSam_on_data_179__Alignment_sorted_in_coordinate_order_peak_827	Intron (ENST00000504864.7/ENST00000504864.7, intron 11 of 22)	1	246789104	246792280	3177	1	149134	ENST00000670093.1	4823	NA	NA
chr1	246817965	246818412	448	*	SortSam_on_data_179__Alignment_sorted_in_coordinate_order_peak_828	Exon (ENST00000433897.1/ENST00000433897.1, exon 1 of 1)	1	246789104	246792280	3177	1	149134	ENST00000670093.1	28861	NA	NA
chr1	246931178	246931873	696	*	SortSam_on_data_180__Alignment_sorted_in_coordinate_order_peak_1327	Promoter (<=1kb)	1	246839098	246931363	92266	2	25909	ENST00000366508.5	0	AHCTF1	AT-hook containing transcription factor 1
chr1	247013143	247013428	286	*	SortSam_on_data_179__Alignment_sorted_in_coordinate_order_peak_829	Intron (ENST00000465049.6/100533111, intron 1 of 6)	1	246945675	247008093	62419	2	57116	ENST00000487338.6	-5050	NA	NA
chr1	247103986	247104304	319	*	SortSam_on_data_180__Alignment_sorted_in_coordinate_order_peak_1328	Promoter (<=1kb)	1	247100856	247104278	3423	2	79862	ENST00000366501.1	0	ZNF669	zinc finger protein 669
chr1	247111029	247112482	1454	*	SortSam_on_data_180__Alignment_sorted_in_coordinate_order_peak_1329,SortSam_on_data_179__Alignment_sorted_in_coordinate_order_peak_830	Promoter (<=1kb)	1	247110160	247112417	2258	2	388759	ENST00000623686.1	0	LINC02897	long intergenic non-protein coding RNA 2897
chr1	247115894	247116222	329	*	SortSam_on_data_179__Alignment_sorted_in_coordinate_order_peak_831	Distal Intergenic	1	247110160	247112417	2258	2	388759	ENST00000623686.1	-3477	LINC02897	long intergenic non-protein coding RNA 2897
chr1	247117509	247118924	1416	*	SortSam_on_data_180__Alignment_sorted_in_coordinate_order_peak_1330,SortSam_on_data_179__Alignment_sorted_in_coordinate_order_peak_832	Distal Intergenic	1	247110160	247112417	2258	2	388759	ENST00000623686.1	-5092	LINC02897	long intergenic non-protein coding RNA 2897
chr1	247126468	247126958	491	*	SortSam_on_data_180__Alignment_sorted_in_coordinate_order_peak_1331,SortSam_on_data_179__Alignment_sorted_in_coordinate_order_peak_833	Intron (ENST00000472531.5/7678, intron 3 of 3)	1	247110160	247112417	2258	2	388759	ENST00000623686.1	-14051	LINC02897	long intergenic non-protein coding RNA 2897
chr1	247171484	247171974	491	*	SortSam_on_data_180__Alignment_sorted_in_coordinate_order_peak_1332,SortSam_on_data_179__Alignment_sorted_in_coordinate_order_peak_834	Promoter (<=1kb)	1	247138145	247172002	33858	2	7678	ENST00000491356.5	28	ZNF124	zinc finger protein 124
chr1	247330998	247332484	1487	*	SortSam_on_data_180__Alignment_sorted_in_coordinate_order_peak_1333	Promoter (<=1kb)	1	247332351	247377221	44871	1	107985115	ENST00000697393.1	0	ZNF496-DT	ZNF496 divergent transcript
chr1	247347941	247348249	309	*	SortSam_on_data_179__Alignment_sorted_in_coordinate_order_peak_835	Exon (ENST00000652491.1/ENST00000652491.1, exon 1 of 3)	1	247342784	247377216	34433	1	107985115	ENST00000697402.1	5157	ZNF496-DT	ZNF496 divergent transcript
chr1	247687509	247687983	475	*	SortSam_on_data_179__Alignment_sorted_in_coordinate_order_peak_836,SortSam_on_data_180__Alignment_sorted_in_coordinate_order_peak_1334	Intron (ENST00000655877.1/ENST00000655877.1, intron 1 of 1)	1	247670812	247679739	8928	2	441933	ENST00000642119.1	-7770	OR13G1	olfactory receptor family 13 subfamily G member 1
chr1	248044512	248044797	286	*	SortSam_on_data_179__Alignment_sorted_in_coordinate_order_peak_837	Promoter (2-3kb)	1	248046836	248063407	16572	1	391192	ENST00000359959.4	-2039	NA	NA
chr1	248306452	248306926	475	*	SortSam_on_data_180__Alignment_sorted_in_coordinate_order_peak_1335,SortSam_on_data_179__Alignment_sorted_in_coordinate_order_peak_838	Distal Intergenic	1	248290139	248303424	13286	2	127064	ENST00000641276.1	-3028	OR2T12	olfactory receptor family 2 subfamily T member 12
chr1	248433693	248434262	570	*	SortSam_on_data_180__Alignment_sorted_in_coordinate_order_peak_1336,SortSam_on_data_179__Alignment_sorted_in_coordinate_order_peak_839	Promoter (2-3kb)	1	248436359	248444316	7958	1	81458	ENST00000641557.1	-2097	NA	NA
chr1	248446374	248446721	348	*	SortSam_on_data_179__Alignment_sorted_in_coordinate_order_peak_840,SortSam_on_data_180__Alignment_sorted_in_coordinate_order_peak_1337	Promoter (<=1kb)	1	248445637	248455725	10089	1	401992	ENST00000641925.2	737	NA	NA
chr1	248676255	248677024	770	*	SortSam_on_data_179__Alignment_sorted_in_coordinate_order_peak_841,SortSam_on_data_180__Alignment_sorted_in_coordinate_order_peak_1338	Distal Intergenic	1	248691760	248699110	7351	1	101928226	ENST00000437830.4	-14736	LYPD9P	LY6/PLAUR domain containing 9, pseudogene
chr1	248746457	248748318	1862	*	SortSam_on_data_180__Alignment_sorted_in_coordinate_order_peak_1339,SortSam_on_data_179__Alignment_sorted_in_coordinate_order_peak_842	Promoter (<=1kb)	1	248681249	248748349	67101	2	401994	ENST00000651827.1	31	OR14I1	olfactory receptor family 14 subfamily I member 1
chr1	248811843	248812345	503	*	SortSam_on_data_180__Alignment_sorted_in_coordinate_order_peak_1340	Promoter (1-2kb)	1	248810446	248814173	3728	2	80851	ENST00000484202.2	1828	NA	NA
chr1	248838365	248838683	319	*	SortSam_on_data_180__Alignment_sorted_in_coordinate_order_peak_1341,SortSam_on_data_179__Alignment_sorted_in_coordinate_order_peak_843	Promoter (<=1kb)	1	248838331	248847285	8955	1	79894	ENST00000505503.5	34	ZNF672	zinc finger protein 672
chr1	248906161	248906528	368	*	SortSam_on_data_180__Alignment_sorted_in_coordinate_order_peak_1342	Promoter (<=1kb)	1	248906196	248919946	13751	1	267002	ENST00000355360.8	0	PGBD2	piggyBac transposable element derived 2
chr10	300571	300895	325	*	SortSam_on_data_179__Alignment_sorted_in_coordinate_order_peak_846	Intron (ENST00000280886.12/22982, intron 32 of 36)	10	324639	329526	4888	2	22982	ENST00000434695.2	28631	DIP2C	disco interacting protein 2 homolog C
chr10	321562	321901	340	*	SortSam_on_data_180__Alignment_sorted_in_coordinate_order_peak_1345,SortSam_on_data_179__Alignment_sorted_in_coordinate_order_peak_847	Intron (ENST00000280886.12/22982, intron 31 of 36)	10	324639	329526	4888	2	22982	ENST00000434695.2	7625	DIP2C	disco interacting protein 2 homolog C
chr10	322541	323422	882	*	SortSam_on_data_180__Alignment_sorted_in_coordinate_order_peak_1346,SortSam_on_data_179__Alignment_sorted_in_coordinate_order_peak_848	Intron (ENST00000280886.12/22982, intron 31 of 36)	10	324639	329526	4888	2	22982	ENST00000434695.2	6104	DIP2C	disco interacting protein 2 homolog C
chr10	371525	371822	298	*	SortSam_on_data_180__Alignment_sorted_in_coordinate_order_peak_1347	Intron (ENST00000280886.12/22982, intron 17 of 36)	10	364962	390016	25055	2	22982	ENST00000421992.2	18194	DIP2C	disco interacting protein 2 homolog C
chr10	417740	418036	297	*	SortSam_on_data_179__Alignment_sorted_in_coordinate_order_peak_849	Intron (ENST00000280886.12/22982, intron 6 of 36)	10	364962	390016	25055	2	22982	ENST00000421992.2	-27724	DIP2C	disco interacting protein 2 homolog C
chr10	429163	429502	340	*	SortSam_on_data_180__Alignment_sorted_in_coordinate_order_peak_1348	Intron (ENST00000280886.12/22982, intron 4 of 36)	10	364962	390016	25055	2	22982	ENST00000421992.2	-39147	DIP2C	disco interacting protein 2 homolog C
chr10	484821	485161	341	*	SortSam_on_data_179__Alignment_sorted_in_coordinate_order_peak_850	Exon (ENST00000634311.1/22982, exon 3 of 39)	10	364962	390016	25055	2	22982	ENST00000421992.2	-94805	DIP2C	disco interacting protein 2 homolog C
chr10	584512	584993	482	*	SortSam_on_data_180__Alignment_sorted_in_coordinate_order_peak_1349,SortSam_on_data_179__Alignment_sorted_in_coordinate_order_peak_851	Intron (ENST00000280886.12/22982, intron 1 of 36)	10	628633	631255	2623	1	101930421	ENST00000451601.2	-43640	LOC101930421	uncharacterized LOC101930421
chr10	630603	630970	368	*	SortSam_on_data_180__Alignment_sorted_in_coordinate_order_peak_1350	Promoter (1-2kb)	10	628633	631255	2623	1	101930421	ENST00000451601.2	1970	LOC101930421	uncharacterized LOC101930421
chr10	632368	632916	549	*	SortSam_on_data_179__Alignment_sorted_in_coordinate_order_peak_852,SortSam_on_data_180__Alignment_sorted_in_coordinate_order_peak_1351	Intron (ENST00000280886.12/22982, intron 1 of 36)	10	628633	631255	2623	1	101930421	ENST00000451601.2	3735	LOC101930421	uncharacterized LOC101930421
chr10	639078	639376	299	*	SortSam_on_data_180__Alignment_sorted_in_coordinate_order_peak_1352,SortSam_on_data_179__Alignment_sorted_in_coordinate_order_peak_853	Promoter (2-3kb)	10	641689	641778	90	2	100847086	ENST00000578903.1	2402	NA	NA
chr10	640586	640877	292	*	SortSam_on_data_180__Alignment_sorted_in_coordinate_order_peak_1353	Promoter (<=1kb)	10	641689	641778	90	2	100847086	ENST00000578903.1	901	NA	NA
chr10	678427	679515	1089	*	SortSam_on_data_180__Alignment_sorted_in_coordinate_order_peak_1354,SortSam_on_data_179__Alignment_sorted_in_coordinate_order_peak_854	Intron (ENST00000280886.12/22982, intron 1 of 36)	10	274201	689668	415468	2	22982	ENST00000280886.12	10153	DIP2C	disco interacting protein 2 homolog C
chr10	695412	695714	303	*	SortSam_on_data_180__Alignment_sorted_in_coordinate_order_peak_1355	Distal Intergenic	10	277323	689668	412346	2	22982	ENST00000634311.1	-5744	DIP2C	disco interacting protein 2 homolog C
chr10	735882	736780	899	*	SortSam_on_data_179__Alignment_sorted_in_coordinate_order_peak_855	Distal Intergenic	10	277323	689668	412346	2	22982	ENST00000634311.1	-46214	DIP2C	disco interacting protein 2 homolog C
chr10	744032	744533	502	*	SortSam_on_data_180__Alignment_sorted_in_coordinate_order_peak_1356,SortSam_on_data_179__Alignment_sorted_in_coordinate_order_peak_856	Exon (ENST00000412695.1/ENST00000412695.1, exon 1 of 2)	10	277323	689668	412346	2	22982	ENST00000634311.1	-54364	DIP2C	disco interacting protein 2 homolog C
chr10	772197	772520	324	*	SortSam_on_data_180__Alignment_sorted_in_coordinate_order_peak_1357	Distal Intergenic	10	814018	815715	1698	2	23185	ENST00000469487.2	43195	LARP4B	La ribonucleoprotein 4B
chr10	777290	777985	696	*	SortSam_on_data_179__Alignment_sorted_in_coordinate_order_peak_857,SortSam_on_data_180__Alignment_sorted_in_coordinate_order_peak_1358	Distal Intergenic	10	814018	815715	1698	2	23185	ENST00000469487.2	37730	LARP4B	La ribonucleoprotein 4B
chr10	783381	784527	1147	*	SortSam_on_data_180__Alignment_sorted_in_coordinate_order_peak_1359,SortSam_on_data_179__Alignment_sorted_in_coordinate_order_peak_858	Distal Intergenic	10	814018	815715	1698	2	23185	ENST00000469487.2	31188	LARP4B	La ribonucleoprotein 4B
chr10	1015282	1015733	452	*	SortSam_on_data_180__Alignment_sorted_in_coordinate_order_peak_1360,SortSam_on_data_179__Alignment_sorted_in_coordinate_order_peak_859	Promoter (2-3kb)	10	1012400	1017197	4798	1	23560	ENST00000483839.2	2882	GTPBP4	GTP binding protein 4
chr10	1326663	1327032	370	*	SortSam_on_data_180__Alignment_sorted_in_coordinate_order_peak_1361	Intron (ENST00000381312.6/105, intron 3 of 9)	10	1215676	1240530	24855	2	105	ENST00000469464.1	-86133	ADARB2	adenosine deaminase RNA specific B2 (inactive)
chr10	1464102	1464423	322	*	SortSam_on_data_180__Alignment_sorted_in_coordinate_order_peak_1362	Intron (ENST00000381312.6/105, intron 1 of 9)	10	1526637	1556984	30348	1	642394	ENST00000421697.2	-62214	NA	NA
chr10	2315024	2315370	347	*	SortSam_on_data_179__Alignment_sorted_in_coordinate_order_peak_860	Promoter (<=1kb)	10	2305083	2315075	9993	2	399708	ENST00000418295.1	0	LINC00701	long intergenic non-protein coding RNA 701
chr10	2522601	2523067	467	*	SortSam_on_data_179__Alignment_sorted_in_coordinate_order_peak_861,SortSam_on_data_180__Alignment_sorted_in_coordinate_order_peak_1363	Intron (ENST00000664280.1/105376350, intron 1 of 2)	10	2446253	2502200	55948	2	105376351	ENST00000658961.1	-20401	LINC02645	long intergenic non-protein coding RNA 2645
chr10	3172457	3172733	277	*	SortSam_on_data_180__Alignment_sorted_in_coordinate_order_peak_1364	Promoter (<=1kb)	10	3162235	3172420	10186	2	10531	ENST00000488065.2	-37	PITRM1	pitrilysin metallopeptidase 1
chr10	3317822	3318632	811	*	SortSam_on_data_180__Alignment_sorted_in_coordinate_order_peak_1365,SortSam_on_data_179__Alignment_sorted_in_coordinate_order_peak_862	Distal Intergenic	10	3270090	3277649	7560	2	124902537	ENST00000662361.1	-40173	LOC124902537	uncharacterized LOC124902537
chr10	3319829	3320363	535	*	SortSam_on_data_180__Alignment_sorted_in_coordinate_order_peak_1366	Distal Intergenic	10	3270090	3277649	7560	2	124902537	ENST00000662361.1	-42180	LOC124902537	uncharacterized LOC124902537
chr10	3784768	3785098	331	*	SortSam_on_data_180__Alignment_sorted_in_coordinate_order_peak_1367	Promoter (<=1kb)	10	3781808	3785183	3376	2	1316	ENST00000380946.3	85	KLF6	KLF transcription factor 6
chr10	4937404	4937775	372	*	SortSam_on_data_180__Alignment_sorted_in_coordinate_order_peak_1368	Distal Intergenic	10	4963253	4977950	14698	1	1645	ENST00000477661.1	-25478	NA	NA
chr10	5245398	5245828	431	*	SortSam_on_data_180__Alignment_sorted_in_coordinate_order_peak_1369	Intron (ENST00000428920.2/ENST00000428920.2, intron 1 of 1)	10	5266033	5271236	5204	2	110806285	ENST00000449457.1	25408	LINC02561	long intergenic non-protein coding RNA 2561
chr10	5412677	5413137	461	*	SortSam_on_data_180__Alignment_sorted_in_coordinate_order_peak_1370	Promoter (<=1kb)	10	5412557	5459056	46500	1	10276	ENST00000355029.9	120	NET1	neuroepithelial cell transforming 1
chr10	5498453	5498894	442	*	SortSam_on_data_180__Alignment_sorted_in_coordinate_order_peak_1371	Promoter (<=1kb)	10	5498697	5499570	874	2	51806	ENST00000380332.5	676	NA	NA
chr10	5616250	5616576	327	*	SortSam_on_data_180__Alignment_sorted_in_coordinate_order_peak_1372	Promoter (1-2kb)	10	5616625	5617970	1346	2	102723629	ENST00000675480.1	1394	NA	NA
chr10	5684914	5685338	425	*	SortSam_on_data_180__Alignment_sorted_in_coordinate_order_peak_1373	Promoter (<=1kb)	10	5684942	5712539	27598	1	54906	ENST00000477043.5	0	TASOR2	transcription activation suppressor family member 2
chr10	5812801	5813197	397	*	SortSam_on_data_180__Alignment_sorted_in_coordinate_order_peak_1374	Promoter (<=1kb)	10	5773842	5813387	39546	2	2665	ENST00000456041.5	190	GDI2	GDP dissociation inhibitor 2
chr10	6163462	6163741	280	*	SortSam_on_data_180__Alignment_sorted_in_coordinate_order_peak_1375	Promoter (<=1kb)	10	6163833	6217177	53345	1	5209	ENST00000639949.1	-92	PFKFB3	6-phosphofructo-2-kinase/fructose-2,6-biphosphatase 3
chr10	6375334	6375642	309	*	SortSam_on_data_179__Alignment_sorted_in_coordinate_order_peak_863,SortSam_on_data_180__Alignment_sorted_in_coordinate_order_peak_1376	Distal Intergenic	10	6350316	6352762	2447	1	399716	ENST00000391437.2	25018	LINC02656	long intergenic non-protein coding RNA 2656
chr10	7171839	7172239	401	*	SortSam_on_data_180__Alignment_sorted_in_coordinate_order_peak_1377	3' UTR	10	6824618	7118469	293852	2	105376387	ENST00000664549.1	-53370	NA	NA
chr10	7508100	7508586	487	*	SortSam_on_data_179__Alignment_sorted_in_coordinate_order_peak_864	Distal Intergenic	10	7533207	7536565	3359	1	105376390	ENST00000414631.1	-24621	LOC105376390	uncharacterized LOC105376390
chr10	7593278	7593879	602	*	SortSam_on_data_180__Alignment_sorted_in_coordinate_order_peak_1378,SortSam_on_data_179__Alignment_sorted_in_coordinate_order_peak_865	Intron (ENST00000397146.7/80760, intron 7 of 13)	10	7572772	7578704	5933	2	80760	ENST00000468389.5	-14574	ITIH5	inter-alpha-trypsin inhibitor heavy chain 5
chr10	7666692	7667109	418	*	SortSam_on_data_180__Alignment_sorted_in_coordinate_order_peak_1379	Promoter (<=1kb)	10	7559270	7666966	107697	2	80760	ENST00000397146.7	0	ITIH5	inter-alpha-trypsin inhibitor heavy chain 5
chr10	9596041	9596317	277	*	SortSam_on_data_180__Alignment_sorted_in_coordinate_order_peak_1380	Distal Intergenic	10	9758783	9759237	455	2	124902542	ENST00000419836.1	162920	NA	NA
chr10	11018251	11018752	502	*	SortSam_on_data_180__Alignment_sorted_in_coordinate_order_peak_1381	Promoter (<=1kb)	10	11018776	11331299	312524	1	10659	ENST00000632728.1	-24	NA	NA
chr10	11437555	11438123	569	*	SortSam_on_data_180__Alignment_sorted_in_coordinate_order_peak_1382	Distal Intergenic	10	11460510	11532275	71766	2	9712	ENST00000277575.5	94152	NA	NA
chr10	11611121	11611415	295	*	SortSam_on_data_179__Alignment_sorted_in_coordinate_order_peak_866	Promoter (<=1kb)	10	11611305	11612227	923	1	107984208	ENST00000604634.1	0	USP6NL-AS1	USP6NL antisense RNA 1
chr10	11742643	11743053	411	*	SortSam_on_data_180__Alignment_sorted_in_coordinate_order_peak_1383	Promoter (<=1kb)	10	11742446	11755581	13136	1	79746	ENST00000420401.5	197	NA	NA
chr10	11880379	11880654	276	*	SortSam_on_data_180__Alignment_sorted_in_coordinate_order_peak_1384	Intron (ENST00000445498.5/219731, intron 2 of 5)	10	11857289	11874795	17507	2	219731	ENST00000453242.1	-5584	NA	NA
chr10	12522714	12523286	573	*	SortSam_on_data_179__Alignment_sorted_in_coordinate_order_peak_867	Intron (ENST00000619168.5/57118, intron 1 of 10)	10	12578753	12578823	71	1	100616151	ENST00000582492.1	-55467	NA	NA
chr10	12775235	12775879	645	*	SortSam_on_data_180__Alignment_sorted_in_coordinate_order_peak_1385	Intron (ENST00000619168.5/57118, intron 5 of 10)	10	12725254	12725353	100	2	100313841	ENST00000408404.1	-49882	NA	NA
chr10	13299459	13300000	542	*	SortSam_on_data_180__Alignment_sorted_in_coordinate_order_peak_1386	Promoter (<=1kb)	10	13277796	13299763	21968	2	5264	ENST00000396913.6	0	PHYH	phytanoyl-CoA 2-hydroxylase
chr10	13347854	13348587	734	*	SortSam_on_data_180__Alignment_sorted_in_coordinate_order_peak_1387	Promoter (<=1kb)	10	13317428	13348293	30866	2	22929	ENST00000327347.10	0	SEPHS1	selenophosphate synthetase 1
chr10	13528944	13529365	422	*	SortSam_on_data_180__Alignment_sorted_in_coordinate_order_peak_1388	Promoter (<=1kb)	10	13441088	13529014	87927	2	222389	ENST00000466271.3	0	BEND7	BEN domain containing 7
chr10	24656646	24656987	342	*	SortSam_on_data_180__Alignment_sorted_in_coordinate_order_peak_1389	Intron (ENST00000612832.4/57584, intron 4 of 18)	10	24620879	24622842	1964	2	57584	ENST00000483114.1	-33804	ARHGAP21	Rho GTPase activating protein 21
chr10	31968986	31971228	2243	*	SortSam_on_data_180__Alignment_sorted_in_coordinate_order_peak_1390,SortSam_on_data_179__Alignment_sorted_in_coordinate_order_peak_868,SortSam_on_data_179__Alignment_sorted_in_coordinate_order_peak_869	Distal Intergenic	10	31805404	31928876	123473	2	94134	ENST00000396144.8	-40110	ARHGAP12	Rho GTPase activating protein 12
chr10	34395583	34395869	287	*	SortSam_on_data_179__Alignment_sorted_in_coordinate_order_peak_870,SortSam_on_data_180__Alignment_sorted_in_coordinate_order_peak_1391	Intron (ENST00000545260.5/56288, intron 6 of 22)	10	34346198	34372533	26336	2	56288	ENST00000651752.1	-23050	PARD3	par-3 family cell polarity regulator
chr10	38449138	38450042	905	*	SortSam_on_data_180__Alignment_sorted_in_coordinate_order_peak_1392	Exon (ENST00000622550.2/399744, exon 18 of 18)	10	38407631	38417204	9574	1	101929540	ENST00000634512.1	41507	LOC101929540	uncharacterized LOC101929540
chr10	42113009	42113332	324	*	SortSam_on_data_180__Alignment_sorted_in_coordinate_order_peak_1405	Distal Intergenic	10	42242721	42276842	34122	1	101929373	ENST00000622823.4	-129389	LOC101929373	uncharacterized LOC101929373
chr10	42138094	42138527	434	*	SortSam_on_data_180__Alignment_sorted_in_coordinate_order_peak_1406,SortSam_on_data_179__Alignment_sorted_in_coordinate_order_peak_881	Distal Intergenic	10	42242721	42276842	34122	1	101929373	ENST00000622823.4	-104194	LOC101929373	uncharacterized LOC101929373
chr10	42149682	42150541	860	*	SortSam_on_data_180__Alignment_sorted_in_coordinate_order_peak_1407	Distal Intergenic	10	42242721	42276842	34122	1	101929373	ENST00000622823.4	-92180	LOC101929373	uncharacterized LOC101929373
chr10	42836866	42837232	367	*	SortSam_on_data_180__Alignment_sorted_in_coordinate_order_peak_1409	Distal Intergenic	10	42871521	42874060	2540	1	101929445	ENST00000421320.1	-34289	NA	NA
chr10	42933428	42933979	552	*	SortSam_on_data_180__Alignment_sorted_in_coordinate_order_peak_1410,SortSam_on_data_179__Alignment_sorted_in_coordinate_order_peak_882	Distal Intergenic	10	42979017	42981507	2491	2	104266963	ENST00000431395.1	47528	NA	NA
chr10	43039492	43039853	362	*	SortSam_on_data_180__Alignment_sorted_in_coordinate_order_peak_1411,SortSam_on_data_179__Alignment_sorted_in_coordinate_order_peak_883	Distal Intergenic	10	43077064	43127435	50372	1	5979	ENST00000671844.1	-37211	NA	NA
chr10	43202385	43203544	1160	*	SortSam_on_data_180__Alignment_sorted_in_coordinate_order_peak_1412,SortSam_on_data_179__Alignment_sorted_in_coordinate_order_peak_884	Promoter (<=1kb)	10	43199116	43202682	3567	2	221002	ENST00000374455.2	0	NA	NA
chr10	43205955	43206315	361	*	SortSam_on_data_180__Alignment_sorted_in_coordinate_order_peak_1413	Promoter (2-3kb)	10	43200195	43203819	3625	2	221002	ENST00000472864.1	-2136	NA	NA
chr10	43229519	43230151	633	*	SortSam_on_data_180__Alignment_sorted_in_coordinate_order_peak_1414	Promoter (<=1kb)	10	43194535	43229739	35205	2	221002	ENST00000374459.5	0	NA	NA
chr10	43322851	43323523	673	*	SortSam_on_data_180__Alignment_sorted_in_coordinate_order_peak_1415,SortSam_on_data_179__Alignment_sorted_in_coordinate_order_peak_885	Promoter (<=1kb)	10	43323665	43327932	4268	1	105378270	ENST00000451438.1	-142	NA	NA
chr10	43329736	43330128	393	*	SortSam_on_data_180__Alignment_sorted_in_coordinate_order_peak_1416	Intron (ENST00000650340.1/107984226, intron 1 of 2)	10	43323665	43327932	4268	1	105378270	ENST00000451438.1	6071	NA	NA
chr10	43396711	43397248	538	*	SortSam_on_data_180__Alignment_sorted_in_coordinate_order_peak_1417	Promoter (<=1kb)	10	43385617	43396831	11215	2	3185	ENST00000443950.6	0	HNRNPF	heterogeneous nuclear ribonucleoprotein F
chr10	43422722	43423060	339	*	SortSam_on_data_179__Alignment_sorted_in_coordinate_order_peak_886	Promoter (1-2kb)	10	43420738	43422100	1363	1	124902415	ENST00000442526.2	1984	LINC02916	long intergenic non-protein coding RNA 2916
chr10	43446190	43446608	419	*	SortSam_on_data_180__Alignment_sorted_in_coordinate_order_peak_1418	Intron (ENST00000315429.12/642819, intron 1 of 3)	10	43437158	43475830	38673	1	642819	ENST00000451167.2	9032	ZNF487	zinc finger protein 487
chr10	43574219	43574565	347	*	SortSam_on_data_180__Alignment_sorted_in_coordinate_order_peak_1419	Promoter (<=1kb)	10	43557529	43574597	17069	2	8187	ENST00000491188.1	32	NA	NA
chr10	43606495	43606788	294	*	SortSam_on_data_180__Alignment_sorted_in_coordinate_order_peak_1420	Promoter (<=1kb)	10	43606438	43617904	11467	1	220992	ENST00000361807.8	57	ZNF485	zinc finger protein 485
chr10	43648518	43648868	351	*	SortSam_on_data_179__Alignment_sorted_in_coordinate_order_peak_887,SortSam_on_data_180__Alignment_sorted_in_coordinate_order_peak_1421	Promoter (<=1kb)	10	43643860	43648704	4845	2	7580	ENST00000395797.1	0	NA	NA
chr10	43702771	43703124	354	*	SortSam_on_data_180__Alignment_sorted_in_coordinate_order_peak_1422	Distal Intergenic	10	43643862	43648881	5020	2	7580	ENST00000374433.7	-53890	NA	NA
chr10	44959826	44960121	296	*	SortSam_on_data_180__Alignment_sorted_in_coordinate_order_peak_1423	Promoter (<=1kb)	10	44959831	44984113	24283	1	83937	ENST00000427758.5	0	NA	NA
chr10	44969948	44970239	292	*	SortSam_on_data_180__Alignment_sorted_in_coordinate_order_peak_1424	Promoter (<=1kb)	10	44970169	44983912	13744	1	83937	ENST00000462822.1	0	NA	NA
chr10	45180277	45180780	504	*	SortSam_on_data_179__Alignment_sorted_in_coordinate_order_peak_888	Exon (ENST00000618885.1/ENST00000618885.1, exon 1 of 1)	10	45164014	45164088	75	1	100422988	ENST00000579389.1	16263	NA	NA
chr10	45197838	45199461	1624	*	SortSam_on_data_179__Alignment_sorted_in_coordinate_order_peak_889,SortSam_on_data_180__Alignment_sorted_in_coordinate_order_peak_1425	Promoter (<=1kb)	10	45187292	45198323	11032	2	105378283	ENST00000619383.1	0	NA	NA
chr10	45224189	45224769	581	*	SortSam_on_data_180__Alignment_sorted_in_coordinate_order_peak_1426	Distal Intergenic	10	45187292	45198323	11032	2	105378283	ENST00000619383.1	-25866	NA	NA
chr10	45373241	45374787	1547	*	SortSam_on_data_180__Alignment_sorted_in_coordinate_order_peak_1427,SortSam_on_data_179__Alignment_sorted_in_coordinate_order_peak_890	Promoter (<=1kb)	10	45374176	45446119	71944	1	240	ENST00000542434.5	0	ALOX5	arachidonate 5-lipoxygenase
chr10	45391280	45391587	308	*	SortSam_on_data_180__Alignment_sorted_in_coordinate_order_peak_1428	Intron (ENST00000542434.5/240, intron 2 of 12)	10	45374216	45446117	71902	1	240	ENST00000374391.7	17064	ALOX5	arachidonate 5-lipoxygenase
chr10	45427441	45427850	410	*	SortSam_on_data_180__Alignment_sorted_in_coordinate_order_peak_1429	Intron (ENST00000542434.5/240, intron 6 of 12)	10	45424084	45428486	4403	1	240	ENST00000483623.2	3357	ALOX5	arachidonate 5-lipoxygenase
chr10	45443974	45444372	399	*	SortSam_on_data_180__Alignment_sorted_in_coordinate_order_peak_1430	Promoter (<=1kb)	10	45443421	45444214	794	1	240	ENST00000498461.1	553	ALOX5	arachidonate 5-lipoxygenase
chr10	45456878	45457153	276	*	SortSam_on_data_180__Alignment_sorted_in_coordinate_order_peak_1431	3' UTR	10	45444570	45453121	8552	2	102724323	ENST00000435635.1	-3757	NA	NA
chr10	45594340	45594699	360	*	SortSam_on_data_180__Alignment_sorted_in_coordinate_order_peak_1432	Promoter (<=1kb)	10	45461083	45594577	133495	2	220972	ENST00000602712.2	0	MARCHF8	membrane associated ring-CH-type finger 8
chr10	45672332	45672622	291	*	SortSam_on_data_180__Alignment_sorted_in_coordinate_order_peak_1433	Promoter (<=1kb)	10	45648419	45672275	23857	2	93550	ENST00000495747.5	-57	ZFAND4	zinc finger AN1-type containing 4
chr10	45726916	45727440	525	*	SortSam_on_data_180__Alignment_sorted_in_coordinate_order_peak_1434	Promoter (<=1kb)	10	45726276	45727231	956	2	107984227	ENST00000608637.1	0	LOC107984227	RNA guanine-N7 methyltransferase activating subunit-like
chr10	46030231	46030571	341	*	SortSam_on_data_180__Alignment_sorted_in_coordinate_order_peak_1435	Promoter (<=1kb)	10	46006378	46030592	24215	2	8031	ENST00000580070.5	21	NCOA4	nuclear receptor coactivator 4
chr10	46106286	46106567	282	*	SortSam_on_data_180__Alignment_sorted_in_coordinate_order_peak_1436	Distal Intergenic	10	46109621	46131358	21738	1	653268	ENST00000582299.2	-3054	AGAP7P	ArfGAP with GTPase domain, ankyrin repeat and PH domain 7, pseudogene
chr10	46131036	46131360	325	*	SortSam_on_data_179__Alignment_sorted_in_coordinate_order_peak_891,SortSam_on_data_180__Alignment_sorted_in_coordinate_order_peak_1437	Exon (ENST00000582299.2/653268, exon 8 of 8)	10	46109621	46131358	21738	1	653268	ENST00000582299.2	21415	AGAP7P	ArfGAP with GTPase domain, ankyrin repeat and PH domain 7, pseudogene
chr10	46282785	46283160	376	*	SortSam_on_data_180__Alignment_sorted_in_coordinate_order_peak_1438	Distal Intergenic	10	46286345	46296094	9750	1	195977	ENST00000619553.4	-3185	NA	NA
chr10	46390314	46390848	535	*	SortSam_on_data_180__Alignment_sorted_in_coordinate_order_peak_1439	Intron (ENST00000584982.7/728113, intron 11 of 11)	10	46398362	46453306	54945	1	643650	ENST00000614356.1	-7514	NA	NA
chr10	46427089	46427453	365	*	SortSam_on_data_180__Alignment_sorted_in_coordinate_order_peak_1440,SortSam_on_data_179__Alignment_sorted_in_coordinate_order_peak_892	Intron (ENST00000616785.1/643650, intron 2 of 3)	10	46415853	46416413	561	1	728643	ENST00000421426.1	11236	NA	NA
chr10	46465757	46466076	320	*	SortSam_on_data_180__Alignment_sorted_in_coordinate_order_peak_1441	Promoter (<=1kb)	10	46461099	46465881	4783	2	5540	ENST00000612632.3	0	NA	NA
chr10	46549321	46549745	425	*	SortSam_on_data_179__Alignment_sorted_in_coordinate_order_peak_893,SortSam_on_data_180__Alignment_sorted_in_coordinate_order_peak_1442	3' UTR	10	46541736	46555530	13795	2	9721	ENST00000374317.2	5785	GPRIN2	G protein regulated inducer of neurite outgrowth 2
chr10	46550471	46550771	301	*	SortSam_on_data_179__Alignment_sorted_in_coordinate_order_peak_894	5' UTR	10	46541736	46555530	13795	2	9721	ENST00000374317.2	4759	GPRIN2	G protein regulated inducer of neurite outgrowth 2
chr10	46555823	46556809	987	*	SortSam_on_data_180__Alignment_sorted_in_coordinate_order_peak_1443,SortSam_on_data_179__Alignment_sorted_in_coordinate_order_peak_895	Promoter (<=1kb)	10	46541736	46556658	14923	2	9721	ENST00000374314.6	0	GPRIN2	G protein regulated inducer of neurite outgrowth 2
chr10	46577631	46578100	470	*	SortSam_on_data_179__Alignment_sorted_in_coordinate_order_peak_896,SortSam_on_data_180__Alignment_sorted_in_coordinate_order_peak_1444	Promoter (<=1kb)	10	46578217	46592062	13846	1	83849	ENST00000374323.8	-117	NA	NA
chr10	46578538	46579637	1100	*	SortSam_on_data_180__Alignment_sorted_in_coordinate_order_peak_1445,SortSam_on_data_179__Alignment_sorted_in_coordinate_order_peak_897	Promoter (<=1kb)	10	46579084	46583838	4755	1	83849	ENST00000512997.5	0	NA	NA
chr10	46582614	46583027	414	*	SortSam_on_data_180__Alignment_sorted_in_coordinate_order_peak_1446	Promoter (<=1kb)	10	46582171	46594173	12003	1	83849	ENST00000374328.3	443	NA	NA
chr10	46585258	46585591	334	*	SortSam_on_data_179__Alignment_sorted_in_coordinate_order_peak_898	Promoter (2-3kb)	10	46587890	46593626	5737	1	83849	ENST00000449358.2	-2299	NA	NA
chr10	46587505	46587819	315	*	SortSam_on_data_179__Alignment_sorted_in_coordinate_order_peak_899	Promoter (<=1kb)	10	46587890	46593626	5737	1	83849	ENST00000449358.2	-71	NA	NA
chr10	46622205	46622492	288	*	SortSam_on_data_179__Alignment_sorted_in_coordinate_order_peak_900	Intron (ENST00000497389.7/414241, intron 5 of 7)	10	46632387	46635472	3086	1	102724350	ENST00000605984.1	-9895	NA	NA
chr10	46756799	46757544	746	*	SortSam_on_data_180__Alignment_sorted_in_coordinate_order_peak_1447,SortSam_on_data_179__Alignment_sorted_in_coordinate_order_peak_901	Exon (ENST00000626319.2/ENST00000626319.2, exon 1 of 4)	10	46740571	46751738	11168	1	102724643	ENST00000649270.2	16228	NA	NA
chr10	46774915	46775237	323	*	SortSam_on_data_180__Alignment_sorted_in_coordinate_order_peak_1448	Promoter (1-2kb)	10	46770739	46776833	6095	2	414212	ENST00000583339.3	1596	NA	NA
chr10	46775695	46776410	716	*	SortSam_on_data_180__Alignment_sorted_in_coordinate_order_peak_1449	Promoter (<=1kb)	10	46770739	46776833	6095	2	414212	ENST00000583339.3	423	NA	NA
chr10	46786501	46786794	294	*	SortSam_on_data_180__Alignment_sorted_in_coordinate_order_peak_1450	Promoter (<=1kb)	10	46786674	46811989	25316	1	399761	ENST00000580094.5	0	BMS1P1	BMS1 pseudogene 1
chr10	46837626	46837942	317	*	SortSam_on_data_180__Alignment_sorted_in_coordinate_order_peak_1451,SortSam_on_data_179__Alignment_sorted_in_coordinate_order_peak_902	Exon (ENST00000417888.2/728005, exon 8 of 8)	10	46816516	46837947	21432	1	728005	ENST00000417888.2	21110	NA	NA
chr10	46911202	46911753	552	*	SortSam_on_data_180__Alignment_sorted_in_coordinate_order_peak_1452	Promoter (<=1kb)	10	46911396	47002322	90927	1	26095	ENST00000374342.6	0	NA	NA
chr10	47451405	47451880	476	*	SortSam_on_data_180__Alignment_sorted_in_coordinate_order_peak_1453	Distal Intergenic	10	47468541	47484016	15476	2	653145	ENST00000577813.1	32136	NA	NA
chr10	47564026	47564354	329	*	SortSam_on_data_180__Alignment_sorted_in_coordinate_order_peak_1454	Exon (ENST00000399538.2/ENST00000399538.2, exon 1 of 1)	10	47523358	47553514	30157	2	113939912	ENST00000431840.2	-10512	NA	NA
chr10	47565089	47565383	295	*	SortSam_on_data_180__Alignment_sorted_in_coordinate_order_peak_1455	Exon (ENST00000399538.2/ENST00000399538.2, exon 1 of 1)	10	47523358	47553514	30157	2	113939912	ENST00000431840.2	-11575	NA	NA
chr10	47565770	47566052	283	*	SortSam_on_data_180__Alignment_sorted_in_coordinate_order_peak_1456	Exon (ENST00000399538.2/ENST00000399538.2, exon 1 of 1)	10	47523358	47553514	30157	2	113939912	ENST00000431840.2	-12256	NA	NA
chr10	47582861	47583616	756	*	SortSam_on_data_180__Alignment_sorted_in_coordinate_order_peak_1457,SortSam_on_data_179__Alignment_sorted_in_coordinate_order_peak_903	Promoter (<=1kb)	10	47581211	47582321	1111	2	1517	ENST00000580501.2	-540	NA	NA
chr10	47753972	47754312	341	*	SortSam_on_data_179__Alignment_sorted_in_coordinate_order_peak_904	3' UTR	10	47751323	47762676	11354	2	102724488	ENST00000622861.5	8364	SYT15B	synaptotagmin 15B
chr10	47756217	47756553	337	*	SortSam_on_data_180__Alignment_sorted_in_coordinate_order_peak_1458,SortSam_on_data_179__Alignment_sorted_in_coordinate_order_peak_905	Exon (ENST00000615923.4/102724488, exon 7 of 8)	10	47751323	47762676	11354	2	102724488	ENST00000622861.5	6123	SYT15B	synaptotagmin 15B
chr10	47762253	47762701	449	*	SortSam_on_data_180__Alignment_sorted_in_coordinate_order_peak_1459	Promoter (<=1kb)	10	47751323	47762676	11354	2	102724488	ENST00000622861.5	0	SYT15B	synaptotagmin 15B
chr10	47763660	47764120	461	*	SortSam_on_data_180__Alignment_sorted_in_coordinate_order_peak_1460	Promoter (<=1kb)	10	47749758	47763592	13835	2	102724488	ENST00000623662.4	-68	SYT15B	synaptotagmin 15B
chr10	47918438	47918922	485	*	SortSam_on_data_180__Alignment_sorted_in_coordinate_order_peak_1461,SortSam_on_data_179__Alignment_sorted_in_coordinate_order_peak_906	Promoter (<=1kb)	10	47918662	47923524	4863	1	100996758	ENST00000576178.7	0	NA	NA
chr10	48031617	48031897	281	*	SortSam_on_data_180__Alignment_sorted_in_coordinate_order_peak_1462	Promoter (<=1kb)	10	48010132	48031640	21509	2	414224	ENST00000603888.2	0	NA	NA
chr10	48140111	48140416	306	*	SortSam_on_data_180__Alignment_sorted_in_coordinate_order_peak_1463	Promoter (<=1kb)	10	48010137	48140468	130332	2	414224	ENST00000687926.1	52	NA	NA
chr10	48306536	48307444	909	*	SortSam_on_data_180__Alignment_sorted_in_coordinate_order_peak_1464	Promoter (<=1kb)	10	48306639	48439357	132719	1	5599	ENST00000395611.7	0	MAPK8	mitogen-activated protein kinase 8
chr10	48523628	48524640	1013	*	SortSam_on_data_180__Alignment_sorted_in_coordinate_order_peak_1465,SortSam_on_data_179__Alignment_sorted_in_coordinate_order_peak_907	Promoter (<=1kb)	10	48446036	48524236	78201	2	58504	ENST00000374170.5	0	ARHGAP22	Rho GTPase activating protein 22
chr10	48655946	48656477	532	*	SortSam_on_data_180__Alignment_sorted_in_coordinate_order_peak_1466	Promoter (<=1kb)	10	48446558	48656265	209708	2	58504	ENST00000460425.1	0	ARHGAP22	Rho GTPase activating protein 22
chr10	48709138	48709437	300	*	SortSam_on_data_179__Alignment_sorted_in_coordinate_order_peak_908,SortSam_on_data_180__Alignment_sorted_in_coordinate_order_peak_1467	Intron (ENST00000325239.12/57705, intron 1 of 61)	10	48684876	48736242	51367	1	57705	ENST00000360890.6	24262	WDFY4	WDFY family member 4
chr10	49115180	49115571	392	*	SortSam_on_data_179__Alignment_sorted_in_coordinate_order_peak_909	Promoter (<=1kb)	10	49014236	49115522	101287	2	196740	ENST00000332853.9	0	NA	NA
chr10	49326246	49326769	524	*	SortSam_on_data_180__Alignment_sorted_in_coordinate_order_peak_1468	Exon (ENST00000374144.8/118461, exon 3 of 3)	10	49299274	49316247	16974	1	118461	ENST00000470615.1	26972	NA	NA
chr10	49381140	49381493	354	*	SortSam_on_data_180__Alignment_sorted_in_coordinate_order_peak_1469	Intron (ENST00000374139.8/644168, intron 6 of 6)	10	49364066	49396089	32024	2	644168	ENST00000374139.8	14596	NA	NA
chr10	49611484	49612291	808	*	SortSam_on_data_180__Alignment_sorted_in_coordinate_order_peak_1470	Promoter (<=1kb)	10	49613108	49625488	12381	1	1103	ENST00000460699.5	-817	NA	NA
chr10	49614301	49614678	378	*	SortSam_on_data_180__Alignment_sorted_in_coordinate_order_peak_1471	Promoter (<=1kb)	10	49614037	49667942	53906	1	1103	ENST00000337653.7	264	NA	NA
chr10	49679503	49679919	417	*	SortSam_on_data_180__Alignment_sorted_in_coordinate_order_peak_1472	Promoter (<=1kb)	10	49679651	49696044	16394	1	282966	ENST00000374113.3	0	NA	NA
chr10	50024853	50025132	280	*	SortSam_on_data_180__Alignment_sorted_in_coordinate_order_peak_1473	Intron (ENST00000456967.5/100421577, intron 6 of 6)	10	50006989	50010589	3601	1	113218477	ENST00000679610.1	17864	NA	NA
chr10	50067520	50068165	646	*	SortSam_on_data_179__Alignment_sorted_in_coordinate_order_peak_910,SortSam_on_data_180__Alignment_sorted_in_coordinate_order_peak_1474	Promoter (<=1kb)	10	50021182	50067803	46622	2	100421577	ENST00000456967.5	0	FAM21EP	family with sequence similarity 21, member A pseudogene
chr10	50624734	50625153	420	*	SortSam_on_data_179__Alignment_sorted_in_coordinate_order_peak_911	Promoter (<=1kb)	10	50624943	50641451	16509	1	104355295	ENST00000443374.7	0	SGMS1-AS1	SGMS1 antisense RNA 1
chr10	50674892	50675198	307	*	SortSam_on_data_180__Alignment_sorted_in_coordinate_order_peak_1475	Distal Intergenic	10	50460673	50625163	164491	2	259230	ENST00000608287.1	-49729	SGMS1	sphingomyelin synthase 1
chr10	50709681	50710258	578	*	SortSam_on_data_180__Alignment_sorted_in_coordinate_order_peak_1476,SortSam_on_data_179__Alignment_sorted_in_coordinate_order_peak_912	Distal Intergenic	10	50739318	50757188	17871	1	653308	ENST00000374007.5	-29060	NA	NA
chr10	51818703	51819018	316	*	SortSam_on_data_180__Alignment_sorted_in_coordinate_order_peak_1477	Intron (ENST00000401604.8/5592, intron 4 of 17)	10	51695486	51699595	4110	2	23283	ENST00000331173.6	-119108	NA	NA
chr10	52346562	52346966	405	*	SortSam_on_data_180__Alignment_sorted_in_coordinate_order_peak_1478	Distal Intergenic	10	52315252	52316901	1650	1	22943	ENST00000476752.1	31310	NA	NA
chr10	52778447	52778808	362	*	SortSam_on_data_179__Alignment_sorted_in_coordinate_order_peak_913	Distal Intergenic	10	52765380	52772784	7405	2	4153	ENST00000675947.1	-5663	NA	NA
chr10	58106550	58107020	471	*	SortSam_on_data_180__Alignment_sorted_in_coordinate_order_peak_1479	Exon (ENST00000418296.1/ENST00000418296.1, exon 1 of 1)	10	58191517	58267894	76378	2	253430	ENST00000373935.4	160874	IPMK	inositol polyphosphate multikinase
chr10	58267259	58267767	509	*	SortSam_on_data_179__Alignment_sorted_in_coordinate_order_peak_914	Promoter (<=1kb)	10	58191517	58267894	76378	2	253430	ENST00000373935.4	127	IPMK	inositol polyphosphate multikinase
chr10	58512737	58513224	488	*	SortSam_on_data_180__Alignment_sorted_in_coordinate_order_peak_1480,SortSam_on_data_179__Alignment_sorted_in_coordinate_order_peak_915	Promoter (<=1kb)	10	58512872	58831435	318564	1	80114	ENST00000373886.8	0	NA	NA
chr10	58967601	58967883	283	*	SortSam_on_data_180__Alignment_sorted_in_coordinate_order_peak_1481	Distal Intergenic	10	58999482	59066396	66915	1	102724768	ENST00000660389.1	-31599	NA	NA
chr10	59605760	59606043	284	*	SortSam_on_data_180__Alignment_sorted_in_coordinate_order_peak_1482	Intron (ENST00000450677.1/105378318, intron 3 of 3)	10	59594952	59650345	55394	1	105378319	ENST00000644636.1	10808	LOC105378319	uncharacterized LOC105378319
chr10	59678566	59678843	278	*	SortSam_on_data_180__Alignment_sorted_in_coordinate_order_peak_1483	Intron (ENST00000395348.8/220963, intron 2 of 5)	10	59684098	59709522	25425	2	220963	ENST00000490066.1	30679	NA	NA
chr10	59696595	59697230	636	*	SortSam_on_data_180__Alignment_sorted_in_coordinate_order_peak_1484	Intron (ENST00000395348.8/220963, intron 1 of 5)	10	59684098	59709522	25425	2	220963	ENST00000490066.1	12292	NA	NA
chr10	61001556	61001829	274	*	SortSam_on_data_180__Alignment_sorted_in_coordinate_order_peak_1485	Promoter (<=1kb)	10	60869438	61001440	132003	2	9886	ENST00000357917.4	-116	RHOBTB1	Rho related BTB domain containing 1
chr10	61662713	61663318	606	*	SortSam_on_data_180__Alignment_sorted_in_coordinate_order_peak_1486	Promoter (<=1kb)	10	61662929	61766766	103838	1	219621	ENST00000648843.3	0	NA	NA
chr10	61816868	61817150	283	*	SortSam_on_data_180__Alignment_sorted_in_coordinate_order_peak_1487	Intron (ENST00000441001.2/107984237, intron 2 of 4)	10	61781745	61821246	39502	2	107984237	ENST00000441001.2	4096	NA	NA
chr10	62804774	62805651	878	*	SortSam_on_data_180__Alignment_sorted_in_coordinate_order_peak_1488	Promoter (<=1kb)	10	62804720	62808479	3760	1	84890	ENST00000710287.1	54	ADO	2-aminoethanethiol dioxygenase
chr10	62924336	62924648	313	*	SortSam_on_data_180__Alignment_sorted_in_coordinate_order_peak_1489	Distal Intergenic	10	62893160	62919907	26748	2	107984012	ENST00000690352.1	-4429	NA	NA
chr10	62928747	62929071	325	*	SortSam_on_data_180__Alignment_sorted_in_coordinate_order_peak_1490	Distal Intergenic	10	62893160	62919907	26748	2	107984012	ENST00000690352.1	-8840	NA	NA
chr10	63521033	63522032	1000	*	SortSam_on_data_179__Alignment_sorted_in_coordinate_order_peak_916,SortSam_on_data_180__Alignment_sorted_in_coordinate_order_peak_1491	Promoter (<=1kb)	10	63521401	63625128	103728	1	221035	ENST00000373758.5	0	REEP3	receptor accessory protein 3
chr10	63630131	63630491	361	*	SortSam_on_data_180__Alignment_sorted_in_coordinate_order_peak_1492	Promoter (<=1kb)	10	63630672	63655769	25098	1	101929846	ENST00000654322.1	-181	LOC101929846	uncharacterized LOC101929846
chr10	65429327	65429851	525	*	SortSam_on_data_180__Alignment_sorted_in_coordinate_order_peak_1493	Distal Intergenic	10	65570338	65681466	111129	1	101928913	ENST00000433152.8	-140487	NA	NA
chr10	65812113	65812519	407	*	SortSam_on_data_180__Alignment_sorted_in_coordinate_order_peak_1494	Intron (ENST00000671182.1/ENST00000671182.1, intron 2 of 5)	10	65615737	65683232	67496	1	101928913	ENST00000594054.5	196376	NA	NA
chr10	67884750	67885379	630	*	SortSam_on_data_180__Alignment_sorted_in_coordinate_order_peak_1495	Promoter (<=1kb)	10	67885181	67891496	6316	1	23411	ENST00000497639.5	0	SIRT1	sirtuin 1
chr10	68074646	68075049	404	*	SortSam_on_data_180__Alignment_sorted_in_coordinate_order_peak_1496	Promoter (<=1kb)	10	68067182	68074857	7676	2	26091	ENST00000505760.5	0	HERC4	HECT and RLD domain containing E3 ubiquitin protein ligase 4
chr10	68721286	68721860	575	*	SortSam_on_data_180__Alignment_sorted_in_coordinate_order_peak_1497	Promoter (<=1kb)	10	68721255	68791355	70101	1	55749	ENST00000540210.5	31	CCAR1	cell division cycle and apoptosis regulator 1
chr10	68827253	68827753	501	*	SortSam_on_data_179__Alignment_sorted_in_coordinate_order_peak_917,SortSam_on_data_180__Alignment_sorted_in_coordinate_order_peak_1498	Promoter (<=1kb)	10	68827531	68893060	65530	1	219736	ENST00000298596.11	0	STOX1	storkhead box 1
chr10	68828156	68828529	374	*	SortSam_on_data_180__Alignment_sorted_in_coordinate_order_peak_1499	Promoter (<=1kb)	10	68827624	68893060	65437	1	219736	ENST00000642869.1	532	STOX1	storkhead box 1
chr10	69124167	69124530	364	*	SortSam_on_data_180__Alignment_sorted_in_coordinate_order_peak_1500	Promoter (<=1kb)	10	69124178	69174412	50235	1	9559	ENST00000263559.11	0	VPS26A	VPS26 retromer complex component A
chr10	69238373	69238674	302	*	SortSam_on_data_179__Alignment_sorted_in_coordinate_order_peak_918	Intron (ENST00000354624.6/80201, intron 4 of 17)	10	69215333	69232490	17158	2	101928994	ENST00000450995.1	-5883	NA	NA
chr10	69318874	69319373	500	*	SortSam_on_data_180__Alignment_sorted_in_coordinate_order_peak_1501	Promoter (<=1kb)	10	69318880	69401825	82946	1	3098	ENST00000703951.1	0	NA	NA
chr10	69408782	69409241	460	*	SortSam_on_data_180__Alignment_sorted_in_coordinate_order_peak_1502	Promoter (<=1kb)	10	69403903	69409282	5380	2	6865	ENST00000373307.5	41	TACR2	tachykinin receptor 2
chr10	69451539	69451824	286	*	SortSam_on_data_180__Alignment_sorted_in_coordinate_order_peak_1503	Promoter (<=1kb)	10	69451477	69484092	32616	1	23555	ENST00000478112.1	62	TSPAN15	tetraspanin 15
chr10	69568887	69569342	456	*	SortSam_on_data_180__Alignment_sorted_in_coordinate_order_peak_1504	Distal Intergenic	10	69572906	69577165	4260	1	101929021	ENST00000685746.2	-3564	NA	NA
chr10	69572157	69572509	353	*	SortSam_on_data_180__Alignment_sorted_in_coordinate_order_peak_1505	Promoter (<=1kb)	10	69572906	69577165	4260	1	101929021	ENST00000685746.2	-397	NA	NA
chr10	69578584	69578890	307	*	SortSam_on_data_179__Alignment_sorted_in_coordinate_order_peak_919,SortSam_on_data_180__Alignment_sorted_in_coordinate_order_peak_1506	Promoter (2-3kb)	10	69575807	69577154	1348	1	101929021	ENST00000428753.1	2777	NA	NA
chr10	69629979	69630495	517	*	SortSam_on_data_180__Alignment_sorted_in_coordinate_order_peak_1507	Promoter (<=1kb)	10	69630247	69633596	3350	1	219738	ENST00000373279.6	0	FAM241B	family with sequence similarity 241 member B
chr10	69652038	69652648	611	*	SortSam_on_data_180__Alignment_sorted_in_coordinate_order_peak_1508,SortSam_on_data_179__Alignment_sorted_in_coordinate_order_peak_920	Distal Intergenic	10	69630544	69632877	2334	1	219738	ENST00000421716.1	21494	FAM241B	family with sequence similarity 241 member B
chr10	69653656	69653949	294	*	SortSam_on_data_179__Alignment_sorted_in_coordinate_order_peak_921	Distal Intergenic	10	69630544	69632877	2334	1	219738	ENST00000421716.1	23112	FAM241B	family with sequence similarity 241 member B
chr10	69802482	69803189	708	*	SortSam_on_data_180__Alignment_sorted_in_coordinate_order_peak_1509	Promoter (<=1kb)	10	69802424	69959127	156704	1	1305	ENST00000682679.1	58	NA	NA
chr10	69992480	69992758	279	*	SortSam_on_data_180__Alignment_sorted_in_coordinate_order_peak_1510	Distal Intergenic	10	69994626	70007836	13211	2	102723350	ENST00000427247.1	15078	LINC02636	long intergenic non-protein coding RNA 2636
chr10	69993114	69993780	667	*	SortSam_on_data_180__Alignment_sorted_in_coordinate_order_peak_1511,SortSam_on_data_179__Alignment_sorted_in_coordinate_order_peak_922	Distal Intergenic	10	69994626	70007836	13211	2	102723350	ENST00000427247.1	14056	LINC02636	long intergenic non-protein coding RNA 2636
chr10	70132580	70132905	326	*	SortSam_on_data_180__Alignment_sorted_in_coordinate_order_peak_1512	Promoter (<=1kb)	10	70112271	70132825	20555	2	84883	ENST00000307864.3	0	NA	NA
chr10	70145533	70146586	1054	*	SortSam_on_data_180__Alignment_sorted_in_coordinate_order_peak_1513	Promoter (<=1kb)	10	70137981	70146656	8676	2	219743	ENST00000335494.5	70	TYSND1	trypsin like peroxisomal matrix peptidase 1
chr10	70238657	70239088	432	*	SortSam_on_data_179__Alignment_sorted_in_coordinate_order_peak_923	Distal Intergenic	10	70218779	70233911	15133	2	5464	ENST00000495346.1	-4746	PPA1	inorganic pyrophosphatase 1
chr10	70301112	70301397	286	*	SortSam_on_data_180__Alignment_sorted_in_coordinate_order_peak_1514	3' UTR	10	70247329	70284004	36676	2	64106	ENST00000277942.7	-17108	NA	NA
chr10	70404153	70404700	548	*	SortSam_on_data_179__Alignment_sorted_in_coordinate_order_peak_924,SortSam_on_data_180__Alignment_sorted_in_coordinate_order_peak_1515	Promoter (<=1kb)	10	70404145	70428618	24474	1	1979	ENST00000373218.5	8	EIF4EBP2	eukaryotic translation initiation factor 4E binding protein 2
chr10	70440401	70440704	304	*	SortSam_on_data_180__Alignment_sorted_in_coordinate_order_peak_1516	Promoter (<=1kb)	10	70431936	70441681	9746	2	4838	ENST00000287139.8	977	NA	NA
chr10	70441328	70441706	379	*	SortSam_on_data_180__Alignment_sorted_in_coordinate_order_peak_1517	Promoter (<=1kb)	10	70431936	70441681	9746	2	4838	ENST00000287139.8	0	NA	NA
chr10	70458192	70458958	767	*	SortSam_on_data_180__Alignment_sorted_in_coordinate_order_peak_1518	Distal Intergenic	10	70432749	70447951	15203	2	4838	ENST00000414871.1	-10241	NA	NA
chr10	70477962	70479158	1197	*	SortSam_on_data_180__Alignment_sorted_in_coordinate_order_peak_1519,SortSam_on_data_179__Alignment_sorted_in_coordinate_order_peak_925	Promoter (<=1kb)	10	70478767	70568450	89684	1	27143	ENST00000263563.7	0	NA	NA
chr10	70538953	70539605	653	*	SortSam_on_data_180__Alignment_sorted_in_coordinate_order_peak_1520	Promoter (<=1kb)	10	70539595	70568428	28834	1	27143	ENST00000697549.1	0	NA	NA
chr10	70600589	70600958	370	*	SortSam_on_data_179__Alignment_sorted_in_coordinate_order_peak_926,SortSam_on_data_180__Alignment_sorted_in_coordinate_order_peak_1521	Promoter (1-2kb)	10	70597348	70602687	5340	2	5551	ENST00000638674.1	1729	NA	NA
chr10	70631094	70631511	418	*	SortSam_on_data_180__Alignment_sorted_in_coordinate_order_peak_1522	Intron (ENST00000697571.1/27143, intron 20 of 20)	10	70597348	70602759	5412	2	5551	ENST00000373209.2	-28335	NA	NA
chr10	70672285	70673013	729	*	SortSam_on_data_179__Alignment_sorted_in_coordinate_order_peak_927,SortSam_on_data_180__Alignment_sorted_in_coordinate_order_peak_1523	Promoter (<=1kb)	10	70672506	70762441	89936	1	140766	ENST00000373207.2	0	NA	NA
chr10	70688385	70688768	384	*	SortSam_on_data_180__Alignment_sorted_in_coordinate_order_peak_1524	Intron (ENST00000373207.2/140766, intron 2 of 21)	10	70672803	70762441	89639	1	140766	ENST00000373208.5	15582	NA	NA
chr10	70753798	70754114	317	*	SortSam_on_data_180__Alignment_sorted_in_coordinate_order_peak_1525	Exon (ENST00000373207.2/140766, exon 19 of 22)	10	70771240	70772339	1100	2	219793	ENST00000394982.2	18225	NA	NA
chr10	70815943	70816470	528	*	SortSam_on_data_180__Alignment_sorted_in_coordinate_order_peak_1526	Promoter (<=1kb)	10	70815943	70877819	61877	1	8879	ENST00000697927.1	0	SGPL1	sphingosine-1-phosphate lyase 1
chr10	70887968	70888627	660	*	SortSam_on_data_180__Alignment_sorted_in_coordinate_order_peak_1527,SortSam_on_data_179__Alignment_sorted_in_coordinate_order_peak_928	Promoter (<=1kb)	10	70883510	70888565	5056	2	5092	ENST00000299299.4	0	PCBD1	pterin-4 alpha-carbinolamine dehydratase 1
chr10	70918491	70918793	303	*	SortSam_on_data_180__Alignment_sorted_in_coordinate_order_peak_1528	Promoter (<=1kb)	10	70918766	70958697	39932	1	105378349	ENST00000698069.1	0	NA	NA
chr10	71070036	71070524	489	*	SortSam_on_data_180__Alignment_sorted_in_coordinate_order_peak_1529,SortSam_on_data_179__Alignment_sorted_in_coordinate_order_peak_929	Intron (ENST00000646051.1/105378350, intron 3 of 4)	10	70939133	70944144	5012	1	105378349	ENST00000558852.2	130903	NA	NA
chr10	71212419	71212932	514	*	SortSam_on_data_180__Alignment_sorted_in_coordinate_order_peak_1530	Promoter (<=1kb)	10	71212570	71302864	90295	1	219699	ENST00000335350.10	0	UNC5B	unc-5 netrin receptor B
chr10	71291596	71291901	306	*	SortSam_on_data_180__Alignment_sorted_in_coordinate_order_peak_1531	Exon (ENST00000335350.10/219699, exon 10 of 17)	10	71319259	71363385	44127	1	55315	ENST00000373189.6	-27358	SLC29A3	solute carrier family 29 member 3
chr10	71547980	71548278	299	*	SortSam_on_data_179__Alignment_sorted_in_coordinate_order_peak_930	Intron (ENST00000224721.12/64072, intron 6 of 69)	10	71551031	71553693	2663	2	105378355	ENST00000689198.1	5415	NA	NA
chr10	71661616	71661951	336	*	SortSam_on_data_180__Alignment_sorted_in_coordinate_order_peak_1532	Intron (ENST00000224721.12/64072, intron 14 of 69)	10	71617285	71647904	30620	1	64072	ENST00000470494.5	44331	CDH23	cadherin related 23
chr10	71688823	71689139	317	*	SortSam_on_data_179__Alignment_sorted_in_coordinate_order_peak_931	Intron (ENST00000224721.12/64072, intron 19 of 69)	10	71712604	71742036	29433	1	64072	ENST00000398792.3	-23465	CDH23	cadherin related 23
chr10	71704875	71705199	325	*	SortSam_on_data_179__Alignment_sorted_in_coordinate_order_peak_932	Exon (ENST00000224721.12/64072, exon 25 of 70)	10	71712604	71742036	29433	1	64072	ENST00000398792.3	-7405	CDH23	cadherin related 23
chr10	71706785	71707167	383	*	SortSam_on_data_179__Alignment_sorted_in_coordinate_order_peak_933,SortSam_on_data_180__Alignment_sorted_in_coordinate_order_peak_1533	3' UTR	10	71712604	71742036	29433	1	64072	ENST00000398792.3	-5437	CDH23	cadherin related 23
chr10	71730852	71731200	349	*	SortSam_on_data_179__Alignment_sorted_in_coordinate_order_peak_934	Intron (ENST00000224721.12/64072, intron 31 of 69)	10	71711710	71737824	26115	2	414152	ENST00000398786.2	6624	NA	NA
chr10	71748289	71748861	573	*	SortSam_on_data_180__Alignment_sorted_in_coordinate_order_peak_1534	3' UTR	10	71750916	71757630	6715	2	64115	ENST00000470317.2	8769	NA	NA
chr10	71761670	71762002	333	*	SortSam_on_data_180__Alignment_sorted_in_coordinate_order_peak_1535	Promoter (<=1kb)	10	71760482	71761944	1463	2	64115	ENST00000481568.2	0	NA	NA
chr10	71765971	71766437	467	*	SortSam_on_data_180__Alignment_sorted_in_coordinate_order_peak_1536	Intron (ENST00000224721.12/64072, intron 38 of 69)	10	71760482	71761944	1463	2	64115	ENST00000481568.2	-4027	NA	NA
chr10	71773200	71773540	341	*	SortSam_on_data_179__Alignment_sorted_in_coordinate_order_peak_935	Promoter (<=1kb)	10	71747556	71773520	25965	2	64115	ENST00000394957.8	0	NA	NA
chr10	71815022	71815708	687	*	SortSam_on_data_180__Alignment_sorted_in_coordinate_order_peak_1537	3' UTR	10	71818622	71819271	650	2	5660	ENST00000495196.1	3563	PSAP	prosaposin
chr10	71875666	71876684	1019	*	SortSam_on_data_180__Alignment_sorted_in_coordinate_order_peak_1538,SortSam_on_data_179__Alignment_sorted_in_coordinate_order_peak_936	Promoter (1-2kb)	10	71878356	71879107	752	1	124902447	ENST00000441348.1	-1672	NA	NA
chr10	72007999	72008732	734	*	SortSam_on_data_180__Alignment_sorted_in_coordinate_order_peak_1539,SortSam_on_data_179__Alignment_sorted_in_coordinate_order_peak_937	3' UTR	10	71964395	72013558	49164	1	9469	ENST00000373115.5	43604	NA	NA
chr10	72062715	72063103	389	*	SortSam_on_data_180__Alignment_sorted_in_coordinate_order_peak_1540	3' UTR	10	72063003	72068865	5863	2	9806	ENST00000460053.1	5762	NA	NA
chr10	72319519	72320007	489	*	SortSam_on_data_180__Alignment_sorted_in_coordinate_order_peak_1541	Distal Intergenic	10	72335557	72336865	1309	2	54788	ENST00000473051.1	16858	DNAJB12	DnaJ heat shock protein family (Hsp40) member B12
chr10	72332015	72332290	276	*	SortSam_on_data_180__Alignment_sorted_in_coordinate_order_peak_1542	Distal Intergenic	10	72335557	72336865	1309	2	54788	ENST00000473051.1	4575	DNAJB12	DnaJ heat shock protein family (Hsp40) member B12
chr10	72334690	72335281	592	*	SortSam_on_data_180__Alignment_sorted_in_coordinate_order_peak_1543	Promoter (1-2kb)	10	72335557	72336865	1309	2	54788	ENST00000473051.1	1584	DNAJB12	DnaJ heat shock protein family (Hsp40) member B12
chr10	72692125	72692781	657	*	SortSam_on_data_180__Alignment_sorted_in_coordinate_order_peak_1544,SortSam_on_data_179__Alignment_sorted_in_coordinate_order_peak_938	Promoter (<=1kb)	10	72692143	72834420	142278	1	90550	ENST00000603649.5	0	MCU	mitochondrial calcium uniporter
chr10	73168157	73168541	385	*	SortSam_on_data_180__Alignment_sorted_in_coordinate_order_peak_1545	Promoter (<=1kb)	10	73168119	73244504	76386	1	317662	ENST00000242505.11	38	FAM149B1	family with sequence similarity 149 member B1
chr10	73495389	73495983	595	*	SortSam_on_data_180__Alignment_sorted_in_coordinate_order_peak_1546	Promoter (<=1kb)	10	73495525	73505691	10167	1	101929145	ENST00000422977.2	0	PPP3CB-AS1	PPP3CB antisense RNA 1 (head to head)
chr10	73689810	73690107	298	*	SortSam_on_data_179__Alignment_sorted_in_coordinate_order_peak_939	Intron (ENST00000443782.6/729092, intron 3 of 6)	10	73676720	73682769	6050	2	729092	ENST00000607663.1	-7041	NA	NA
chr10	73731594	73731909	316	*	SortSam_on_data_179__Alignment_sorted_in_coordinate_order_peak_940	Promoter (1-2kb)	10	73730580	73737787	7208	1	2749	ENST00000686626.2	1014	NA	NA
chr10	73772302	73772829	528	*	SortSam_on_data_180__Alignment_sorted_in_coordinate_order_peak_1547	Promoter (<=1kb)	10	73772564	73775123	2560	1	170384	ENST00000465695.1	0	FUT11	fucosyltransferase 11
chr10	73791972	73792531	560	*	SortSam_on_data_179__Alignment_sorted_in_coordinate_order_peak_941,SortSam_on_data_180__Alignment_sorted_in_coordinate_order_peak_1548	Promoter (<=1kb)	10	73792050	73794943	2894	1	23053	ENST00000431225.5	0	ZSWIM8	zinc finger SWIM-type containing 8
chr10	73811417	73811855	439	*	SortSam_on_data_180__Alignment_sorted_in_coordinate_order_peak_1549	Promoter (<=1kb)	10	73796514	73811651	15138	2	127814294	ENST00000603027.5	0	NDST2-ZSWIM8-AS1	NDST2-ZSWIM8-AS1 readthrough
chr10	73819512	73819985	474	*	SortSam_on_data_179__Alignment_sorted_in_coordinate_order_peak_942,SortSam_on_data_180__Alignment_sorted_in_coordinate_order_peak_1550	Promoter (1-2kb)	10	73815867	73817782	1916	2	818	ENST00000477205.2	-1730	CAMK2G	calcium/calmodulin dependent protein kinase II gamma
chr10	73839432	73839819	388	*	SortSam_on_data_180__Alignment_sorted_in_coordinate_order_peak_1551	Promoter (2-3kb)	10	73815201	73842211	27011	2	818	ENST00000474131.5	2392	CAMK2G	calcium/calmodulin dependent protein kinase II gamma
chr10	73874655	73875077	423	*	SortSam_on_data_180__Alignment_sorted_in_coordinate_order_peak_1552,SortSam_on_data_179__Alignment_sorted_in_coordinate_order_peak_943	Promoter (<=1kb)	10	73815015	73874591	59577	2	818	ENST00000680035.1	-64	CAMK2G	calcium/calmodulin dependent protein kinase II gamma
chr10	73911075	73911518	444	*	SortSam_on_data_180__Alignment_sorted_in_coordinate_order_peak_1553,SortSam_on_data_179__Alignment_sorted_in_coordinate_order_peak_944	Promoter (<=1kb)	10	73911104	73917496	6393	1	5328	ENST00000446342.5	0	NA	NA
chr10	73944457	73944976	520	*	SortSam_on_data_179__Alignment_sorted_in_coordinate_order_peak_945,SortSam_on_data_180__Alignment_sorted_in_coordinate_order_peak_1554	Distal Intergenic	10	73909969	73922777	12809	2	414236	ENST00000409178.5	-21680	NA	NA
chr10	73998150	73998429	280	*	SortSam_on_data_180__Alignment_sorted_in_coordinate_order_peak_1555	Promoter (<=1kb)	10	73998116	74120169	122054	1	7414	ENST00000211998.10	34	VCL	vinculin
chr10	74140056	74140394	339	*	SortSam_on_data_180__Alignment_sorted_in_coordinate_order_peak_1556,SortSam_on_data_179__Alignment_sorted_in_coordinate_order_peak_946	Intron (ENST00000355264.9/26985, intron 1 of 8)	10	74128878	74130004	1127	2	26985	ENST00000480373.1	-10052	NA	NA
chr10	74151259	74151744	486	*	SortSam_on_data_180__Alignment_sorted_in_coordinate_order_peak_1557,SortSam_on_data_179__Alignment_sorted_in_coordinate_order_peak_947	Promoter (<=1kb)	10	74151240	74709926	558687	1	132	ENST00000673352.1	19	ADK	adenosine kinase
chr10	74813450	74813737	288	*	SortSam_on_data_180__Alignment_sorted_in_coordinate_order_peak_1558	Distal Intergenic	10	74824927	74842972	18046	1	23522	ENST00000648828.1	-11190	KAT6B	lysine acetyltransferase 6B
chr10	75108098	75108419	322	*	SortSam_on_data_179__Alignment_sorted_in_coordinate_order_peak_948	Promoter (<=1kb)	10	75105669	75109157	3489	2	128854680	ENST00000713560.1	738	NA	NA
chr10	75111432	75111864	433	*	SortSam_on_data_180__Alignment_sorted_in_coordinate_order_peak_1559,SortSam_on_data_179__Alignment_sorted_in_coordinate_order_peak_949	Promoter (<=1kb)	10	75111511	75182123	70613	1	142891	ENST00000671730.1	0	SAMD8	sterile alpha motif domain containing 8
chr10	75210545	75211058	514	*	SortSam_on_data_180__Alignment_sorted_in_coordinate_order_peak_1560,SortSam_on_data_179__Alignment_sorted_in_coordinate_order_peak_950	Promoter (<=1kb)	10	75210645	75220970	10326	1	7417	ENST00000344036.8	0	VDAC2	voltage dependent anion channel 2
chr10	75234614	75236076	1463	*	SortSam_on_data_179__Alignment_sorted_in_coordinate_order_peak_951,SortSam_on_data_180__Alignment_sorted_in_coordinate_order_peak_1561	Promoter (<=1kb)	10	75233641	75235957	2317	2	118881	ENST00000372538.8	0	COMTD1	catechol-O-methyltransferase domain containing 1
chr10	75238701	75239012	312	*	SortSam_on_data_179__Alignment_sorted_in_coordinate_order_peak_952,SortSam_on_data_180__Alignment_sorted_in_coordinate_order_peak_1562	Promoter (2-3kb)	10	75235315	75236030	716	2	118881	ENST00000491270.1	-2671	COMTD1	catechol-O-methyltransferase domain containing 1
chr10	75259636	75259919	284	*	SortSam_on_data_179__Alignment_sorted_in_coordinate_order_peak_953,SortSam_on_data_180__Alignment_sorted_in_coordinate_order_peak_1563	Intron (ENST00000666247.1/253264, intron 2 of 3)	10	75269781	75361677	91897	1	253264	ENST00000671219.1	-9862	ZNF503-AS1	ZNF503 antisense RNA 1
chr10	75395972	75397468	1497	*	SortSam_on_data_180__Alignment_sorted_in_coordinate_order_peak_1564,SortSam_on_data_179__Alignment_sorted_in_coordinate_order_peak_954,SortSam_on_data_180__Alignment_sorted_in_coordinate_order_peak_1565	Intron (ENST00000418818.6/84858, intron 1 of 3)	10	75279726	75401246	121521	2	84858	ENST00000418818.6	3778	ZNF503	zinc finger protein 503
chr10	75398701	75400284	1584	*	SortSam_on_data_179__Alignment_sorted_in_coordinate_order_peak_955,SortSam_on_data_180__Alignment_sorted_in_coordinate_order_peak_1566	Promoter (<=1kb)	10	75279726	75401246	121521	2	84858	ENST00000418818.6	962	ZNF503	zinc finger protein 503
chr10	75401223	75401762	540	*	SortSam_on_data_180__Alignment_sorted_in_coordinate_order_peak_1567	Promoter (<=1kb)	10	75401519	75407941	6423	1	100131213	ENST00000466942.2	0	NA	NA
chr10	75405455	75405742	288	*	SortSam_on_data_180__Alignment_sorted_in_coordinate_order_peak_1568	Promoter (1-2kb)	10	75404165	75407694	3530	1	100131213	ENST00000527641.1	1290	NA	NA
chr10	75431392	75431951	560	*	SortSam_on_data_179__Alignment_sorted_in_coordinate_order_peak_956,SortSam_on_data_180__Alignment_sorted_in_coordinate_order_peak_1569	Promoter (<=1kb)	10	75430571	75431588	1018	2	107984293	ENST00000427610.1	0	NA	NA
chr10	76112126	76112606	481	*	SortSam_on_data_180__Alignment_sorted_in_coordinate_order_peak_1570,SortSam_on_data_179__Alignment_sorted_in_coordinate_order_peak_957	Intron (ENST00000611255.5/83938, intron 5 of 6)	10	76318334	76560167	241834	1	83938	ENST00000496424.2	-205728	LRMDA	leucine rich melanocyte differentiation associated
chr10	77590184	77590676	493	*	SortSam_on_data_179__Alignment_sorted_in_coordinate_order_peak_958	Intron (ENST00000639601.1/3778, intron 1 of 27)	10	77011994	77637335	625342	2	3778	ENST00000638249.1	46659	NA	NA
chr10	77620114	77620398	285	*	SortSam_on_data_180__Alignment_sorted_in_coordinate_order_peak_1571	Intron (ENST00000639601.1/3778, intron 1 of 27)	10	77011994	77637335	625342	2	3778	ENST00000638249.1	16937	NA	NA
chr10	77637526	77638749	1224	*	SortSam_on_data_179__Alignment_sorted_in_coordinate_order_peak_959,SortSam_on_data_180__Alignment_sorted_in_coordinate_order_peak_1572	Promoter (<=1kb)	10	76869602	77637758	768157	2	3778	ENST00000639601.1	0	NA	NA
chr10	77779901	77780207	307	*	SortSam_on_data_179__Alignment_sorted_in_coordinate_order_peak_960	Distal Intergenic	10	77806796	77807977	1182	2	9231	ENST00000484525.1	27770	DLG5	discs large MAGUK scaffold protein 5
chr10	77800348	77800661	314	*	SortSam_on_data_180__Alignment_sorted_in_coordinate_order_peak_1573,SortSam_on_data_179__Alignment_sorted_in_coordinate_order_peak_961	Intron (ENST00000424842.5/9231, intron 15 of 19)	10	77806796	77807977	1182	2	9231	ENST00000484525.1	7316	DLG5	discs large MAGUK scaffold protein 5
chr10	77806563	77806868	306	*	SortSam_on_data_180__Alignment_sorted_in_coordinate_order_peak_1574	Promoter (1-2kb)	10	77806796	77807977	1182	2	9231	ENST00000484525.1	1109	DLG5	discs large MAGUK scaffold protein 5
chr10	77821145	77821881	737	*	SortSam_on_data_179__Alignment_sorted_in_coordinate_order_peak_962,SortSam_on_data_180__Alignment_sorted_in_coordinate_order_peak_1575	Promoter (<=1kb)	10	77793544	77821538	27995	2	9231	ENST00000459739.5	0	DLG5	discs large MAGUK scaffold protein 5
chr10	77857244	77857581	338	*	SortSam_on_data_179__Alignment_sorted_in_coordinate_order_peak_963,SortSam_on_data_180__Alignment_sorted_in_coordinate_order_peak_1576	Intron (ENST00000475613.6/9231, intron 1 of 21)	10	77790791	77869191	78401	2	9231	ENST00000475613.6	11610	DLG5	discs large MAGUK scaffold protein 5
chr10	77925904	77927369	1466	*	SortSam_on_data_180__Alignment_sorted_in_coordinate_order_peak_1577,SortSam_on_data_179__Alignment_sorted_in_coordinate_order_peak_964	Promoter (<=1kb)	10	77790791	77926755	135965	2	9231	ENST00000372391.7	0	DLG5	discs large MAGUK scaffold protein 5
chr10	78303071	78303561	491	*	SortSam_on_data_180__Alignment_sorted_in_coordinate_order_peak_1578	Promoter (1-2kb)	10	78301659	78330818	29160	1	124902468	ENST00000665488.1	1412	LOC124902468	uncharacterized LOC124902468
chr10	78381213	78381585	373	*	SortSam_on_data_180__Alignment_sorted_in_coordinate_order_peak_1579	Intron (ENST00000634930.1/105378375, intron 1 of 3)	10	78301659	78330818	29160	1	124902468	ENST00000665488.1	79554	LOC124902468	uncharacterized LOC124902468
chr10	78468415	78468821	407	*	SortSam_on_data_180__Alignment_sorted_in_coordinate_order_peak_1580,SortSam_on_data_179__Alignment_sorted_in_coordinate_order_peak_965	Intron (ENST00000634930.1/105378375, intron 2 of 3)	10	78301659	78330818	29160	1	124902468	ENST00000665488.1	166756	LOC124902468	uncharacterized LOC124902468
chr10	78973458	78974117	660	*	SortSam_on_data_180__Alignment_sorted_in_coordinate_order_peak_1581,SortSam_on_data_179__Alignment_sorted_in_coordinate_order_peak_966	Intron (ENST00000456353.5/283050, intron 5 of 9)	10	78943328	78962394	19067	2	283050	ENST00000428862.5	-11064	ZMIZ1-AS1	ZMIZ1 antisense RNA 1
chr10	79067032	79067644	613	*	SortSam_on_data_180__Alignment_sorted_in_coordinate_order_peak_1582,SortSam_on_data_179__Alignment_sorted_in_coordinate_order_peak_967	Promoter (<=1kb)	10	79043438	79067485	24048	2	283050	ENST00000440151.3	0	ZMIZ1-AS1	ZMIZ1 antisense RNA 1
chr10	79068693	79069597	905	*	SortSam_on_data_180__Alignment_sorted_in_coordinate_order_peak_1583	Promoter (<=1kb)	10	79068966	79316519	247554	1	57178	ENST00000334512.10	0	ZMIZ1	zinc finger MIZ-type containing 1
chr10	79070187	79071203	1017	*	SortSam_on_data_180__Alignment_sorted_in_coordinate_order_peak_1584	Promoter (1-2kb)	10	79068966	79316519	247554	1	57178	ENST00000334512.10	1221	ZMIZ1	zinc finger MIZ-type containing 1
chr10	79137764	79138126	363	*	SortSam_on_data_180__Alignment_sorted_in_coordinate_order_peak_1585	Intron (ENST00000334512.10/57178, intron 2 of 24)	10	79068966	79316519	247554	1	57178	ENST00000334512.10	68798	ZMIZ1	zinc finger MIZ-type containing 1
chr10	79166400	79167089	690	*	SortSam_on_data_180__Alignment_sorted_in_coordinate_order_peak_1586	Intron (ENST00000334512.10/57178, intron 4 of 24)	10	79243669	79291085	47417	1	57178	ENST00000472035.5	-76580	ZMIZ1	zinc finger MIZ-type containing 1
[truncated: 26,626 more rows]
